# Supplementary material for: An integrated approach to the prediction of domain-domain interactions
Source: BMC Bioinformatics. 2006 May 25;7:269. doi: 10.1186/1471-2105-7-269 (PMC1481624; doi:10.1186/1471-2105-7-269)
Supplement: Additional file 6 — The 2,391 high-confidence domain interactions from the Bayesian approach. Domain pairs are sorted by the rank based on the Bayesian approach. Rankings by evidence counting (EV) and Logistic Regression (LR) are presented with the number of evidences and the probability by LR. [file 1471-2105-7-269-S6.txt]

Table S4
The high-confidence domain interactions from the Bayesian approach.
Domain pairs are sorted by the rank based on the Bayesian approach. Rankings by evidence counting (EV) and Logistic Regression (LR) are presented with the number of evidence and the probability by LR.

Rank    Domain1 Domain2 Likelihood by Bayesian  E(Yeast)    E(Worm) E(Fruitfly) E(Humans)   Coexist SameGO  iPfam   Evidence Counting   Rank by EC  Probability by LR   Rank by LR
1   PF00069 PF00069 817509.6480 93.8649 17.5177 0.0000  173.7686    461 10  1   5   1   1.0000  1
2   PF00076 PF00076 470273.4353 31.3499 35.1017 28.6141 42.1077 1191    0   1   5   2   0.9756  16
3   PF00071 PF00071 70536.6056  10.8693 2.9772  0.0000  25.8868 14  6   1   5   3   0.9963  11
4   PF01423 PF01423 54442.1634  85.8519 3.0000  15.3684 35.9486 0   6   1   5   4   1.0000  4
5   PF00028 PF00028 53442.3684  0.0000  0.0000  0.0000  12.6058 534 3   1   3   53  0.8791  34
6   PF00595 PF00595 35858.0855  0.0000  36.2652 0.0000  20.4440 347 0   1   3   54  0.3118  1116
7   PF00400 PF00069 35821.8176  25.2825 3.3504  12.0891 9.5313  20  0   0   5   5   0.9765  15
8   PF00096 PF00069 24306.2740  9.8889  7.7128  20.5890 3.0999  4   0   0   5   6   0.0387  19443
9   PF00036 PF00036 20441.2562  5.5712  0.0000  6.3453  12.3526 1928    0   1   4   12  0.9079  25
10  PF00096 PF00096 19704.0271  1.1437  0.0000  221.1042    37.9948 3728    0   1   4   13  0.0000  25352
11  PF00018 PF00018 18952.3128  9.8371  0.0000  0.0000  63.0018 198 0   1   3   55  0.9998  7
12  PF01839 PF01839 18331.1879  0.0000  0.0000  0.0000  9.2796  207 3   1   3   56  0.8515  42
13  PF00046 PF00046 16918.9288  2.8014  0.0000  11.4912 39.3826 47  1596    1   5   7   0.9988  9
14  PF00227 PF00227 14050.4041  47.8148 0.0000  0.0000  11.9384 1   6   1   4   14  0.9941  12
15  PF00403 PF00403 11453.5393  2.8129  0.0000  0.0000  2.6598  172 1   1   4   15  0.8496  43
16  PF00240 PF00240 9088.6719   4.2180  0.0000  0.0000  6.8961  195 21  1   4   16  0.9061  26
17  PF00503 PF00503 8486.9185   1.4064  0.0000  0.0000  13.2842 10  6   1   4   17  0.9464  19
18  PF00097 PF00097 6270.3864   3.4262  0.0000  4.5096  7.7710  12  3   0   5   8   0.9487  18
19  PF00102 PF00102 5209.1698   0.0000  0.0000  0.0000  3.6362  124 6   1   3   57  0.7644  66
20  PF02866 PF00056 5187.5899   0.0000  0.0000  0.0000  1.8385  558 3   1   3   58  0.7125  111
21  PF02801 PF00109 4324.4762   0.0000  0.0000  0.0000  1.0000  757 3   1   3   59  0.6993  143
22  PF02861 PF02861 3737.4361   1.0000  0.0000  0.0000  0.0000  220 3   1   3   60  0.7072  123
23  PF00109 PF00109 3083.0959   0.0000  0.0000  0.0000  1.0000  119 3   1   3   61  0.7008  130
24  PF00017 PF00017 2978.3996   0.0000  0.0000  0.0000  120.2149    81  28  1   3   62  1.0000  2
25  PF02801 PF02801 2797.4174   0.0000  0.0000  0.0000  1.0000  117 3   1   3   63  0.6928  165
26  PF00001 PF00001 2588.4797   0.0000  0.0000  0.0000  65.0585 5   6   1   3   64  0.9997  8
27  PF02750 PF02078 2547.7575   0.0000  0.0000  0.0000  5.8976  37  3   1   3   65  0.8098  57
28  PF02932 PF02932 2481.7318   0.0000  0.0000  0.0000  6.4905  36  3   1   3   66  0.8002  58
29  PF02749 PF01729 2105.3717   1.0000  0.0000  0.0000  0.0000  113 6   1   3   67  0.6847  177
30  PF00010 PF00010 2027.4401   2.7938  0.0000  2.4968  71.4938 4   10  1   5   9   1.0000  5
31  PF03931 PF00646 1957.7692   10.0000 4.6565  26.2373 6.6242  0   0   0   4   18  0.2070  3708
32  PF00105 PF00104 1843.5342   0.0000  0.0000  0.0000  80.8810 979 1596    0   3   68  0.9999  6
33  PF00334 PF00334 1829.5993   1.0000  0.0000  0.0000  5.3290  5   1   1   4   19  0.8763  36
34  PF03725 PF01138 1768.0587   18.3077 0.0000  2.5778  0.0000  237 28  1   4   20  0.9402  21
35  PF02753 PF00345 1635.6291   0.0000  0.0000  0.0000  0.0000  150 3   1   2   299 0.5344  519
36  PF03446 PF00393 1635.6291   0.0000  0.0000  0.0000  0.0000  284 3   1   2   298 0.5344  521
37  PF06817 PF00078 1635.6291   0.0000  0.0000  0.0000  0.0000  7717    6   1   2   297 0.5344  500
38  PF06817 PF06815 1635.6291   0.0000  0.0000  0.0000  0.0000  1332    6   1   2   296 0.5344  557
39  PF02788 PF00016 1617.9548   0.0000  0.0000  0.0000  0.0000  9149    6   1   2   300 0.5389  315
40  PF06470 PF02463 1617.9548   0.0000  0.0000  0.0000  0.2795  170 3   0   2   301 0.7030  129
41  PF01239 PF01239 1577.6075   0.0000  0.0000  0.0000  1.0000  46  1   1   3   69  0.7008  132
42  PF00961 PF00961 1521.8197   0.0000  0.0000  0.0000  0.0000  154 1   1   2   303 0.5248  630
43  PF00700 PF00669 1521.8197   0.0000  0.0000  0.0000  0.0000  607 3   1   2   302 0.5248  628
44  PF02781 PF00479 1497.0920   0.0000  0.0000  0.0000  0.0000  182 6   1   2   306 0.5212  784
45  PF02881 PF00448 1497.0920   0.0000  0.0000  0.0000  0.0000  307 3   1   2   305 0.5212  781
46  PF00690 PF00689 1497.0920   0.0000  0.0000  0.0000  0.0000  316 3   0   2   304 0.5344  571
47  PF00041 PF00041 1402.9615   0.0000  0.0000  0.0000  26.4031 873 0   1   2   307 0.9288  23
48  PF00400 PF00400 1362.8225   42.1851 0.0000  0.0000  5.1292  2731    0   1   3   70  0.9393  22
49  PF02737 PF00725 1327.7816   0.0000  0.0000  0.0000  0.0000  251 6   1   2   310 0.5352  388
50  PF06815 PF00078 1327.7816   0.0000  0.0000  0.0000  0.0000  1242    6   1   2   311 0.5352  387
51  PF00078 PF00078 1327.7816   0.0000  0.0000  0.0000  0.0000  729 6   1   2   309 0.5352  386
52  PF02777 PF00081 1327.7816   0.0000  0.0000  0.0000  0.0000  736 6   1   2   308 0.5352  385
53  PF00352 PF00352 1287.9965   0.0000  0.0000  0.0000  1.0000  113 15  1   3   71  0.6981  150
54  PF00585 PF00585 1075.1179   1.0000  0.0000  0.0000  0.0000  41  1   1   3   72  0.6847  176
55  PF01624 PF00488 970.9214    0.0000  0.0000  0.0000  0.0000  123 6   0   2   312 0.5389  247
56  PF04101 PF03033 970.9214    0.0000  0.0000  0.0000  0.0000  105 3   1   2   313 0.5344  592
57  PF00249 PF00249 958.3556    1.3200  0.0000  0.0000  9.7573  684 0   1   3   73  0.7415  72
58  PF05746 PF00750 941.0876    0.0000  0.0000  0.0000  0.0000  145 3   1   2   314 0.5248  616
59  PF00018 PF00017 925.6397    0.0000  0.0000  2.3368  17.6322 266 0   1   3   74  0.8623  38
60  PF00156 PF00156 908.3502    6.9941  3.0000  5.1271  2.6636  0   3   1   5   10  0.4987  850
61  PF01416 PF01416 903.4954    0.0000  0.0000  0.0000  0.0000  133 6   1   2   315 0.5352  384
62  PF00152 PF00152 903.4954    0.0000  0.0000  0.0000  0.0000  129 6   1   2   317 0.5352  383
63  PF01049 PF00028 903.4954    0.0000  0.0000  0.0000  0.0000  111 3   0   2   316 0.5212  748
64  PF00989 PF00989 874.4768    0.0000  0.0000  0.0000  10.1901 414 136 1   3   75  0.8774  35
65  PF02180 PF00452 830.9214    0.0000  0.0000  0.0000  1.8605  38  6   1   3   76  0.7202  95
66  PF00084 PF00084 827.6893    0.0000  0.0000  0.0000  14.2656 435 0   1   2   320 0.7473  71
67  PF00514 PF00514 827.6893    0.0000  0.0000  0.0000  14.9711 295 0   1   2   319 0.7638  67
68  PF00047 PF00047 827.6893    0.0000  0.0000  0.0000  18.1068 2043    0   1   2   318 0.8277  53
69  PF00405 PF00405 807.3096    0.0000  0.0000  0.0000  0.0000  101 3   1   2   322 0.5212  749
70  PF03996 PF02710 807.3096    0.0000  0.0000  0.0000  0.0000  101 3   1   2   321 0.5212  738
71  PF00035 PF00035 764.5455    0.0000  0.0000  5.1155  3.1878  178 0   0   3   77  0.5360  369
72  PF02919 PF01028 762.6222    0.0000  0.0000  0.0000  1.0000  39  6   1   3   78  0.6993  138
73  PF00560 PF00560 760.5486    0.0000  0.0000  4.4151  8.6896  3097    0   1   3   79  0.6977  153
74  PF00118 PF00118 720.8783    1.3404  0.0000  0.0000  2.6598  2   1   1   4   21  0.8466  46
75  PF00169 PF00169 702.8341    3.1914  0.0000  0.0000  5.4877  121 0   1   3   80  0.6996  137
76  PF02744 PF01087 662.8406    0.0000  0.0000  0.0000  0.0000  63  6   1   2   323 0.5344  527
77  PF00653 PF00653 662.8406    0.0000  0.0000  0.0000  0.0000  89  3   1   2   329 0.5344  523
78  PF00582 PF00582 662.8406    0.0000  0.0000  0.0000  0.0000  81  6   1   2   328 0.5344  489
79  PF00016 PF00016 662.8406    0.0000  0.0000  0.0000  0.0000  52  6   1   2   330 0.5344  525
80  PF01678 PF01678 662.8406    0.0000  0.0000  0.0000  0.0000  78  6   1   2   327 0.5344  529
81  PF00927 PF00927 662.8406    0.0000  0.0000  0.0000  0.4792  53  3   1   2   326 0.5492  237
82  PF02551 PF02551 662.8406    0.0000  0.0000  0.0000  0.0000  53  1   1   2   324 0.5344  544
83  PF04815 PF04811 662.8406    0.0000  0.0000  0.0000  0.5591  69  3   1   2   325 0.5517  234
84  PF00725 PF00725 654.3535    0.0000  0.0000  0.0000  0.0000  65  6   1   2   331 0.5248  717
85  PF00211 PF00211 654.3535    0.0000  0.0000  0.0000  0.0000  81  1   1   2   332 0.5248  694
86  PF05173 PF01113 654.3535    0.0000  0.0000  0.0000  0.0000  99  6   1   2   333 0.5248  663
87  PF05194 PF02814 647.9734    0.0000  0.0000  0.0000  0.0000  56  6   1   2   334 0.5212  790
88  PF00697 PF00218 647.9734    0.0000  0.0000  0.0000  0.0000  64  6   1   2   335 0.5212  829
89  PF00608 PF00608 647.9734    0.0000  0.0000  0.0000  0.0000  63  3   1   2   336 0.5212  833
90  PF03950 PF00749 642.0738    0.0000  0.0000  0.0000  0.0000  84  3   1   2   337 0.5389  279
91  PF00927 PF00868 642.0738    0.0000  0.0000  0.0000  0.4792  51  3   1   2   339 0.5522  232
92  PF06628 PF00199 642.0738    0.0000  0.0000  0.0000  0.0000  50  6   1   2   338 0.5389  312
93  PF01466 PF00646 628.0910    10.0000 4.6565  26.2373 6.6242  0   0   1   4   22  0.0008  25350
94  PF00023 PF00023 613.1597    0.0000  0.0000  2.4547  17.4469 1960    0   1   3   81  0.8810  33
95  PF00608 PF00541 610.6236    0.0000  0.0000  0.0000  0.0000  50  3   1   2   340 0.5352  380
96  PF02984 PF00134 574.3452    0.0000  0.0000  0.0000  0.0000  349 15  1   2   341 0.5212  836
97  PF00169 PF00017 568.5517    0.0000  0.0000  0.0000  30.3414 88  0   0   2   342 0.9417  20
98  PF00069 PF00036 568.5484    7.0067  1.6264  0.0000  1.1823  135 0   0   4   23  0.7294  79
99  PF05739 PF00804 549.9219    0.0000  0.0000  2.5584  13.9804 131 0   1   3   82  0.7848  61
100 PF00433 PF00069 531.8833    0.0000  0.0000  0.0000  0.0000  433 10  1   2   345 0.5389  299
101 PF02899 PF00589 531.8833    0.0000  0.0000  0.0000  0.0000  396 15  1   2   344 0.5389  311
102 PF02882 PF00763 531.8833    0.0000  0.0000  0.0000  0.0000  150 10  1   2   343 0.5389  265
103 PF00917 PF00917 525.5326    0.0000  0.0000  0.0000  25.2592 72  0   1   2   346 0.8569  41
104 PF00179 PF00179 504.8008    5.5572  0.0000  0.0000  3.9187  0   6   1   3   83  0.3231  1086
105 PF00503 PF00001 497.7230    0.0000  0.0000  0.0000  102.8428    0   6   0   2   347 1.0000  3
106 PF02985 PF02985 493.7527    11.6958 0.0000  0.0000  2.0698  53  0   1   3   84  0.6901  174
107 PF02896 PF00391 490.8373    0.0000  0.0000  0.0000  0.0000  252 15  1   2   348 0.5352  381
108 PF02955 PF02951 481.5507    0.0000  0.0000  0.0000  0.0000  40  6   1   2   349 0.5248  664
109 PF02799 PF01233 479.8061    0.0000  0.0000  0.0000  0.0000  41  3   1   2   351 0.5389  296
110 PF02134 PF02134 479.8061    0.0000  0.0000  0.0000  0.0000  40  6   0   2   350 0.5344  495
111 PF00022 PF00022 479.4545    1.3747  0.0000  0.0000  17.3075 24  0   1   3   85  0.8881  30
112 PF02867 PF00317 471.9379    2.7087  0.0000  0.0000  1.0000  226 276 1   4   24  0.8375  47
113 PF00435 PF00435 471.0229    0.0000  3.0000  0.0000  5.6671  182 0   1   3   86  0.5733  218
114 PF02965 PF02607 461.3742    0.0000  0.0000  0.0000  0.0000  49  3   1   2   353 0.5352  378
115 PF01365 PF01365 461.3742    0.0000  0.0000  0.0000  0.0000  45  1   0   2   352 0.5248  659
116 PF00169 PF00069 447.6699    11.8195 0.0000  6.6487  0.0000  122 0   0   3   87  0.5589  229
117 PF00092 PF00092 434.0628    0.0000  0.0000  0.0000  9.8583  246 0   1   2   354 0.5975  204
118 PF00452 PF00452 419.9299    0.0000  0.0000  0.0000  14.2570 0   6   0   2   356 0.3800  936
119 PF00619 PF00619 419.9299    0.0000  0.0000  0.0000  13.2794 0   6   1   2   355 0.3349  1073
120 PF02877 PF00644 414.1638    0.0000  0.0000  0.0000  0.0000  40  6   1   2   357 0.5212  750
121 PF02896 PF01326 388.7937    0.0000  0.0000  0.0000  0.0000  109 15  1   2   359 0.5344  491
122 PF03900 PF01379 388.7937    0.0000  0.0000  0.0000  0.0000  105 10  1   2   358 0.5344  506
123 PF02932 PF02931 386.3725    0.0000  0.0000  0.0000  6.4905  462 0   0   2   360 0.5296  607
124 PF00059 PF00059 380.6399    0.0000  0.0000  0.0000  15.0804 82  0   1   2   361 0.7662  64
125 PF00063 PF00063 379.6673    5.2694  0.0000  0.0000  1.4686  68  0   1   3   88  0.5699  222
126 PF00957 PF00957 375.1545    1.3976  0.0000  0.0000  6.6467  0   3   0   3   89  0.3135  1114
127 PF02254 PF02080 357.2895    0.0000  0.0000  0.0000  0.0000  140 10  1   2   362 0.5248  685
128 PF00134 PF00069 355.3752    27.6669 0.0000  3.1972  5.7300  1   0   1   4   25  0.9026  28
129 PF00633 PF00633 346.4825    1.4064  1.0000  0.0000  1.3252  235 0   1   4   26  0.7175  99
130 PF00651 PF00096 338.9587    0.0000  0.0000  10.6323 0.0000  213 0   0   2   363 0.2730  1151
131 PF00183 PF00183 331.5020    3.0000  0.0000  0.0000  2.5734  71  55  1   4   27  0.8493  44
132 PF02773 PF02772 327.6934    0.0000  0.0000  0.0000  0.0000  161 36  1   2   364 0.5389  294
133 PF00020 PF00020 324.5478    0.0000  0.0000  0.0000  6.0781  181 0   1   2   365 0.4793  863
134 PF01571 PF01571 322.4030    0.0000  0.0000  0.0000  0.0000  25  3   0   2   366 0.5212  729
135 PF02772 PF00438 320.8054    0.0000  0.0000  0.0000  0.0000  176 36  1   2   367 0.5212  727
136 PF00664 PF00664 320.5062    0.0000  0.0000  0.0000  3.7365  348 300 1   3   90  0.7537  70
137 PF05972 PF05924 317.6399    0.0000  0.0000  0.0000  1.0000  4   3   0   3   92  0.6928  163
138 PF00538 PF00538 317.6399    0.0000  0.0000  0.0000  1.3318  8   1   1   3   91  0.7007  135
139 PF00757 PF00757 316.8641    0.0000  0.0000  0.0000  2.6022  3   1   1   3   95  0.7385  75
140 PF05972 PF05972 316.8641    0.0000  0.0000  0.0000  1.0000  8   3   0   3   94  0.6981  147
141 PF00632 PF00632 316.8641    0.0000  0.0000  0.0000  1.3831  2   6   1   3   93  0.7081  119
142 PF01326 PF00391 309.7167    0.0000  0.0000  0.0000  0.0000  126 15  1   2   368 0.5212  728
143 PF00129 PF00129 309.3564    0.0000  0.0000  0.0000  1.2900  5   1   1   3   96  0.7069  125
144 PF02080 PF02080 306.5066    0.0000  0.0000  0.0000  0.0000  102 10  1   2   369 0.5389  313
145 PF02773 PF00438 305.3055    0.0000  0.0000  0.0000  0.0000  157 36  1   2   370 0.5352  377
146 PF00632 PF00179 295.9164    2.7786  0.0000  0.0000  6.6025  0   6   1   3   97  0.3248  1084
147 PF03919 PF01331 291.2764    0.0000  0.0000  0.0000  0.0000  24  6   1   2   371 0.5344  593
148 PF02834 PF02834 291.2764    0.0000  0.0000  0.0000  0.0000  29  1   1   2   372 0.5344  596
149 PF01112 PF01112 289.9202    0.0000  0.0000  0.0000  1.0000  1   1   1   3   99  0.7195  97
150 PF05924 PF05924 289.9202    0.0000  0.0000  0.0000  1.0000  7   3   0   3   98  0.6928  166
151 PF00089 PF00089 287.2188    0.0000  0.0000  2.0088  21.0765 30  1431    1   4   28  0.9796  14
152 PF01119 PF01119 284.7813    1.4064  3.0000  0.0000  3.8358  0   6   0   4   29  0.3404  1056
153 PF00005 PF00005 271.2075    1.2387  0.0000  0.0000  1.7534  1621    0   1   3   100 0.5369  366
154 PF06574 PF01687 265.4265    0.0000  0.0000  0.0000  0.0000  95  10  1   2   374 0.5344  541
155 PF00757 PF00069 265.4265    0.0000  0.0000  0.0000  0.0000  55  10  0   2   373 0.5248  646
156 PF00210 PF00210 265.0853    0.0000  3.0000  5.1271  0.0000  1   3   1   4   30  0.5262  611
157 PF00627 PF00069 254.1584    6.9891  0.0000  3.8577  0.0000  62  0   0   3   101 0.5425  245
158 PF02734 PF02733 251.9235    0.0000  0.0000  0.0000  0.0000  26  3   1   2   376 0.5212  805
159 PF01747 PF01583 251.9235    0.0000  0.0000  0.0000  0.0000  26  3   1   2   375 0.5212  802
160 PF00388 PF00387 249.7874    0.0000  0.0000  0.0000  0.0000  154 28  1   2   377 0.5212  793
161 PF00995 PF00957 249.1908    4.2104  0.0000  0.0000  1.3215  0   3   0   3   103 0.2441  1163
162 PF04421 PF00071 249.1908    4.1990  0.0000  0.0000  1.2963  0   6   0   3   102 0.2190  1190
163 PF00404 PF00404 248.4292    0.0000  0.0000  0.0000  0.0000  81  10  1   2   378 0.5248  653
164 PF06470 PF02483 239.2020    5.8891  0.0000  0.0000  0.2795  166 0   0   2   379 0.5934  206
165 PF05204 PF05203 234.1545    0.0000  0.0000  0.0000  0.0000  34  3   1   2   381 0.5352  373
166 PF04265 PF04263 234.1545    0.0000  0.0000  0.0000  0.0000  32  3   1   2   380 0.5352  370
167 PF01193 PF01000 230.5906    4.2218  0.0000  2.5610  0.0000  219 351 1   4   31  0.8299  51
168 PF00742 PF00696 220.6667    0.0000  0.0000  0.0000  0.0000  48  10  0   2   382 0.5352  371
169 PF00270 PF00270 213.9943    3.8260  0.0000  0.0000  1.6971  51  0   1   3   104 0.5617  226
170 PF02581 PF02110 212.8714    1.0000  0.0000  0.0000  0.0000  2   3   0   3   105 0.6915  173
171 PF00168 PF00168 205.6324    0.0000  0.0000  0.0000  4.8082  315 0   1   2   383 0.4692  867
172 PF00627 PF00240 203.0851    0.0000  0.0000  4.8771  3.7175  68  0   0   3   106 0.5521  233
173 PF00731 PF00731 202.6544    1.0000  1.0000  1.0000  0.0000  2   1   1   5   11  0.8824  31
174 PF02189 PF02189 202.4444    0.0000  0.0000  0.0000  3.8901  6   10  0   3   107 0.7575  69
175 PF01501 PF01501 202.3914    1.0000  0.0000  0.0000  0.0000  1   1   1   3   109 0.6773  181
176 PF01974 PF01974 202.3914    1.4064  0.0000  0.0000  0.0000  2   3   1   3   110 0.6809  179
177 PF00285 PF00285 202.3914    1.4026  0.0000  0.0000  0.0000  1   1   1   3   108 0.6809  180
178 PF02779 PF00676 197.7425    2.2573  2.0284  0.0000  1.0000  117 0   1   4   32  0.6417  194
179 PF00076 PF00013 195.7279    1.1501  11.5192 4.3090  0.0000  13  0   0   4   33  0.3573  1005
180 PF00105 PF00105 193.2386    0.0000  15.6005 0.0000  0.0000  37  1596    1   3   111 0.4113  894
181 PF00560 PF00069 192.6905    4.4132  0.0000  0.7042  0.0000  463 0   0   2   384 0.5163  841
182 PF00651 PF00651 192.2701    0.0000  8.8238  4.6410  0.5354  51  0   1   3   112 0.3210  1088
183 PF02770 PF00441 189.7392    0.0000  0.0000  0.0000  1.0000  556 5671    1   3   113 0.6981  146
184 PF05221 PF00670 188.8387    0.0000  0.0000  0.0000  0.0000  117 36  1   2   385 0.5389  295
185 PF00362 PF00362 184.9589    0.0000  0.0000  0.0000  10.4590 0   3   0   2   386 0.2393  1164
186 PF02820 PF02820 182.8236    0.0000  0.0000  0.0000  0.0000  42  10  1   2   387 0.5248  726
187 PF02771 PF00441 173.8548    0.0000  0.0000  0.0000  1.0000  414 5671    1   3   114 0.7008  131
188 PF02800 PF00044 173.8548    0.0000  0.0000  0.0000  1.0000  844 105 1   3   115 0.7008  133
189 PF02254 PF02254 170.5549    0.0000  0.0000  0.0000  0.0000  40  10  1   2   388 0.5352  372
190 PF00515 PF00096 162.9773    6.3628  2.5053  12.8624 0.0000  1   0   0   4   34  0.5817  211
191 PF00431 PF00431 159.9179    0.0000  0.0000  0.0000  4.0735  237 0   0   2   389 0.4464  878
192 PF01085 PF01079 157.7305    0.0000  0.0000  0.0000  0.5330  40  10  1   2   390 0.5537  231
193 PF00076 PF00069 157.2848    6.6641  0.0000  12.0509 0.0000  6   0   0   3   116 0.5338  601
194 PF00069 PF00046 156.6937    2.1541  39.3082 4.0066  0.0000  1   0   0   4   35  0.1973  3713
195 PF03726 PF03725 154.9631    0.0000  0.0000  0.0000  0.0000  117 28  1   2   392 0.5389  319
196 PF01138 PF01138 154.9631    0.0000  0.0000  0.0000  0.0000  118 28  1   2   393 0.5389  285
197 PF01627 PF00072 154.9631    0.0000  0.0000  0.0000  0.0000  118 21  1   2   391 0.5389  280
198 PF00620 PF00071 153.5869    6.0599  0.0000  0.0000  6.2054  1   0   1   3   117 0.7127  110
199 PF02751 PF02268 152.2162    0.0000  0.0000  0.0000  1.0000  13  15  1   3   118 0.6928  167
200 PF02771 PF02770 151.9403    0.0000  0.0000  0.0000  1.0000  375 5671    1   3   119 0.6993  140
201 PF00153 PF00153 151.9403    0.0000  0.0000  0.0000  1.3150  658 300 1   3   121 0.7076  120
202 PF00085 PF00085 151.9403    0.0000  0.0000  0.0000  2.6598  179 5671    1   3   120 0.7414  73
203 PF01839 PF00362 150.8281    0.0000  0.0000  0.0000  5.7087  0   3   1   2   394 0.1744  3730
204 PF00225 PF00225 147.6698    2.7938  0.0000  0.0000  3.9685  0   1   1   3   122 0.2634  1156
205 PF00554 PF00554 147.4900    0.0000  0.0000  0.0000  14.1450 0   10  1   2   395 0.3829  927
206 PF00917 PF00069 144.6421    4.3999  1.5118  0.0000  10.7704 2   0   0   4   36  0.8813  32
207 PF02078 PF02078 143.1940    0.0000  0.0000  0.0000  5.8976  0   3   0   2   396 0.1764  3725
208 PF02374 PF02374 139.9884    0.0000  0.0000  0.0000  0.0000  14  3   1   2   397 0.5389  275
209 PF01437 PF01403 139.5494    0.0000  0.0000  0.0000  6.4116  79  0   1   2   398 0.4875  856
210 PF02778 PF01974 138.4394    0.0000  0.0000  0.0000  0.0000  12  3   1   2   401 0.5344  501
211 PF00994 PF00994 138.4394    0.0000  0.0000  0.0000  0.0000  10  6   1   2   400 0.5344  514
212 PF05297 PF05297 138.4394    0.0000  0.0000  0.0000  0.0000  12  3   0   2   399 0.5212  775
213 PF02740 PF01114 137.0782    0.0000  0.0000  0.0000  0.0000  11  6   1   2   404 0.5248  666
214 PF01442 PF01442 137.0782    0.0000  0.0000  0.0000  0.0000  11  3   1   2   403 0.5248  720
215 PF02788 PF02788 137.0782    0.0000  0.0000  0.0000  0.0000  14  6   1   2   402 0.5248  719
216 PF00058 PF00058 137.0645    0.0000  0.0000  0.0000  3.9209  137 0   0   2   405 0.4417  882
217 PF03726 PF01138 134.6983    0.0000  0.0000  0.0000  0.0000  117 28  1   2   406 0.5212  754
218 PF02750 PF02750 134.0278    0.0000  0.0000  0.0000  5.8976  0   3   1   2   407 0.1764  3726
219 PF03725 PF03725 132.6844    0.0000  0.0000  0.0000  0.0000  110 28  1   2   408 0.5248  718
220 PF00656 PF00619 132.6502    0.0000  0.0000  0.0000  10.4896 42  0   0   2   409 0.6377  199
221 PF00292 PF00046 127.4098    0.0000  3.0401  0.0000  1.1603  108 0   0   3   123 0.4531  875
222 PF00433 PF00433 126.8844    0.0000  0.0000  0.0000  2.5967  2   10  0   3   124 0.7325  77
223 PF03933 PF00413 126.0109    0.0000  0.0000  0.0000  1.5819  165 0   1   2   411 0.3715  956
224 PF00129 PF00047 126.0109    0.0000  0.0000  0.0000  1.1708  1546    0   1   2   410 0.3596  998
225 PF02761 PF02262 125.3647    0.0000  0.0000  0.0000  0.2745  20  10  1   2   412 0.5315  602
226 PF00365 PF00365 122.9071    1.4064  0.0000  0.0000  1.3290  49  105 1   4   37  0.8338  48
227 PF00571 PF00571 122.8366    0.0000  0.0000  0.0000  1.3206  1252    0   1   2   414 0.3619  988
228 PF00191 PF00191 122.8366    0.0000  0.0000  0.0000  2.6430  186 0   1   2   413 0.3969  910
229 PF03810 PF03810 122.3523    1.3860  0.0000  0.0000  2.5965  0   1   0   3   125 0.2224  1185
230 PF03104 PF00136 121.2463    1.1408  0.0000  0.0000  0.5330  336 276 1   3   126 0.6915  170
231 PF01582 PF01582 121.0845    0.0000  1.0000  0.0000  18.0357 11  0   1   3   127 0.8883  29
232 PF00621 PF00017 118.7464    0.0000  0.0000  0.0000  14.7342 16  0   0   2   415 0.6819  178
233 PF03153 PF03153 118.5094    0.0000  0.0000  0.0000  2.6664  1   15  1   3   128 0.7338  76
234 PF03477 PF00317 117.3844    2.7087  0.0000  0.0000  1.0000  99  0   1   3   129 0.5308  603
235 PF02826 PF00389 116.6651    0.0000  0.0000  0.0000  1.5573  440 0   1   2   416 0.3936  916
236 PF02762 PF02761 116.6381    0.0000  0.0000  0.0000  0.2745  20  10  1   2   417 0.5429  243
237 PF02784 PF00278 114.0210    0.0000  0.0000  0.0000  1.0000  282 0   1   2   418 0.3593  1000
238 PF02978 PF02881 114.0210    0.0000  0.0000  0.0000  1.0000  155 0   1   2   419 0.3593  999
239 PF02837 PF00703 112.6306    0.0000  0.0000  0.0000  1.0000  138 1540    1   3   131 0.6981  151
240 PF02837 PF02836 112.6306    0.0000  0.0000  0.0000  1.0000  133 1540    1   3   130 0.6981  152
241 PF00618 PF00071 109.9715    0.0000  0.0000  0.0000  8.4272  0   6   1   2   420 0.2217  1186
242 PF00439 PF00439 109.5332    1.3662  0.0000  0.0000  1.4570  80  0   1   3   132 0.5483  238
243 PF03477 PF02867 109.5332    2.7087  0.0000  0.0000  1.0000  98  0   1   3   133 0.5550  230
244 PF00996 PF00071 108.6660    19.6799 0.0000  0.0000  18.5309 0   0   0   2   421 0.6944  161
245 PF03099 PF02237 108.1133    0.0000  0.0000  0.0000  0.0000  95  21  1   2   422 0.5212  801
246 PF00067 PF00067 107.5112    0.0000  0.0000  0.0000  1.3150  127 5671    1   3   134 0.7072  122
247 PF06470 PF06470 105.8761    5.8891  0.0000  0.0000  0.2795  0   3   1   2   423 0.1265  3778
248 PF00533 PF00533 105.7117    0.0000  0.0000  0.0000  7.2435  112 0   1   2   424 0.5505  235
249 PF02836 PF00703 102.6132    0.0000  0.0000  0.0000  1.0000  141 1540    1   3   135 0.6928  164
250 PF02748 PF01948 100.4384    0.0000  0.0000  0.0000  0.0000  36  10  1   2   425 0.5344  535
251 PF02762 PF02262 96.6481 0.0000  0.0000  0.0000  0.2745  20  10  1   2   426 0.5289  608
252 PF00101 PF00101 95.6484 0.0000  0.0000  0.0000  0.0000  1   6   1   2   430 0.5344  537
253 PF01131 PF01131 95.6484 0.0000  0.0000  0.0000  0.0000  4   6   1   2   427 0.5344  542
254 PF01555 PF01555 95.6484 0.0000  0.0000  0.0000  0.0000  2   1   1   2   428 0.5344  545
255 PF00669 PF00669 95.6484 0.0000  0.0000  0.0000  0.0000  1   3   0   2   429 0.5212  818
256 PF01192 PF01192 95.6484 0.0000  0.0000  0.0000  0.0000  1   1   0   2   431 0.5212  817
257 PF00889 PF00889 95.6484 0.0000  0.0000  0.0000  0.0000  1   3   1   2   432 0.5344  546
258 PF00998 PF00998 95.6484 0.0000  0.0000  0.0000  0.0000  1   1   1   2   433 0.5344  547
259 PF04960 PF04960 95.6484 0.0000  0.0000  0.0000  0.0000  2   1   1   2   434 0.5344  485
260 PF00962 PF00962 95.6484 0.0000  0.0000  0.0000  0.0000  2   1   1   2   435 0.5344  487
261 PF02603 PF02603 95.2809 0.0000  0.0000  0.0000  0.0000  1   3   1   2   437 0.5248  722
262 PF00068 PF00068 95.2809 0.0000  0.0000  0.0000  0.0000  3   6   1   2   436 0.5248  682
263 PF00141 PF00141 95.2809 0.0000  0.0000  0.0000  0.0000  1   6   1   2   438 0.5248  667
264 PF01624 PF01624 95.2809 0.0000  0.0000  0.0000  0.0003  2   6   1   2   439 0.5248  612
265 PF01406 PF01406 95.2809 0.0000  0.0000  0.0000  0.0000  2   1   1   2   440 0.5248  673
266 PF01820 PF01820 95.2809 0.0000  0.0000  0.0000  0.0000  1   6   1   2   441 0.5248  691
267 PF03205 PF00994 95.2809 0.0000  0.0000  0.0000  0.0000  4   6   0   2   442 0.5389  267
268 PF02572 PF02572 95.2809 0.0000  0.0000  0.0000  0.0000  2   3   1   2   443 0.5248  684
269 PF02981 PF02980 95.2809 0.0000  0.0000  0.0000  0.0000  2   6   1   2   444 0.5248  683
270 PF02179 PF02179 95.2809 0.0000  0.0000  0.0000  0.0000  5   1   0   2   445 0.5389  270
271 PF06817 PF06817 95.2809 0.0000  0.0000  0.0000  0.0000  1   6   1   2   446 0.5248  689
272 PF00462 PF00462 95.2809 0.0000  0.0000  0.0000  0.0000  1   1   1   2   447 0.5248  690
273 PF02901 PF02901 95.2809 0.0000  0.0000  0.0000  0.0000  1   6   1   2   448 0.5248  701
274 PF06766 PF06766 94.9844 0.0000  0.0000  0.0000  0.0000  2   3   1   2   451 0.5352  375
275 PF03205 PF02391 94.9844 0.0000  0.0000  0.0000  0.0000  2   6   0   2   449 0.5248  699
276 PF03992 PF03992 94.9844 0.0000  0.0000  0.0000  0.0000  3   3   1   2   450 0.5352  376
277 PF01804 PF01804 94.9844 0.0000  0.0000  0.0000  0.0000  1   3   1   2   452 0.5352  382
278 PF02872 PF02872 94.9844 0.0000  0.0000  0.0000  0.0000  7   1   1   2   453 0.5352  389
279 PF00406 PF00406 94.9844 0.0000  0.0000  0.0000  0.0000  4   3   1   2   454 0.5352  379
280 PF03705 PF01739 94.7193 0.0000  0.0000  0.0000  0.0000  82  21  1   2   455 0.5344  599
281 PF01087 PF01087 92.7439 0.0000  0.0000  0.0000  0.0000  1   6   1   2   460 0.5389  281
282 PF02055 PF02055 92.7439 0.0000  0.0000  0.0000  0.0000  1   1   1   2   456 0.5389  282
283 PF02778 PF02778 92.7439 0.0000  0.0000  0.0000  0.0000  2   3   1   2   457 0.5389  283
284 PF02281 PF01609 92.7439 0.0000  0.0000  0.0000  0.0000  8   6   1   2   458 0.5389  284
285 PF00750 PF00750 92.7439 0.0000  0.0000  0.0000  0.0000  1   3   0   2   459 0.5248  712
286 PF00080 PF00080 92.7439 0.0000  0.0000  0.0000  0.0000  1   6   1   2   461 0.5389  286
287 PF00280 PF00280 92.7439 0.0000  0.0000  0.0000  0.0000  1   1   1   2   462 0.5389  287
288 PF01331 PF01331 92.7439 0.0000  0.0000  0.0000  0.0000  1   6   1   2   463 0.5389  288
289 PF00154 PF00154 92.7439 0.0000  0.0000  0.0000  0.0000  3   6   1   2   464 0.5389  289
290 PF03033 PF03033 92.7439 0.0000  0.0000  0.0000  0.0000  1   3   1   2   465 0.5389  290
291 PF00733 PF00733 91.6680 0.0000  0.0000  0.0000  0.0000  1   3   1   2   466 0.5212  744
292 PF01183 PF01183 91.6680 0.0000  0.0000  0.0000  0.0000  8   6   0   2   467 0.5344  578
293 PF00443 PF00443 91.6680 0.0000  0.0000  0.0000  0.0000  3   6   1   2   468 0.5212  742
294 PF00543 PF00543 91.6680 0.0000  0.0000  0.0000  0.0000  1   3   1   2   469 0.5212  740
295 PF02965 PF02965 91.6680 0.0000  0.0000  0.0000  0.0000  1   3   0   2   470 0.5344  580
296 PF02737 PF02737 91.6680 0.0000  0.0000  0.0000  0.0000  2   6   0   2   471 0.5344  484
297 PF00692 PF00692 91.6680 0.0000  0.0000  0.0000  0.0000  6   1   1   2   472 0.5212  767
298 PF00905 PF00905 91.6680 0.0000  0.0000  0.0000  0.0000  6   1   1   2   473 0.5212  772
299 PF00484 PF00484 91.6680 0.0000  0.0000  0.0000  0.0000  4   1   1   2   474 0.5212  769
300 PF00579 PF00579 91.6680 0.0000  0.0000  0.0000  0.0000  2   6   1   2   475 0.5212  782
301 PF00697 PF00697 91.6680 0.0000  0.0000  0.0000  0.0000  4   6   0   2   476 0.5344  555
302 PF02152 PF02152 91.6680 0.0000  0.0000  0.0000  0.0000  4   1   1   2   477 0.5212  745
303 PF00554 PF00023 90.9601 0.0000  0.0000  0.0000  9.8349  24  0   1   2   478 0.5705  221
304 PF01217 PF00928 85.9460 5.6206  0.0000  0.0000  2.6505  0   36  1   3   136 0.2639  1155
305 PF01049 PF01049 85.4895 0.0000  0.0000  0.0000  4.9569  0   3   0   2   479 0.1627  3734
306 PF00194 PF00194 85.0217 0.0000  0.0000  0.0000  2.6561  19  36  1   3   137 0.7310  78
307 PF05190 PF00488 77.7570 1.6508  0.0000  0.0000  0.0000  160 0   1   2   480 0.3572  1006
308 PF00132 PF00132 77.7570 2.8078  0.0000  0.0000  0.0000  1001    0   1   2   481 0.3715  957
309 PF00930 PF00326 76.8920 0.0000  0.0000  0.0000  1.0000  61  1431    1   3   138 0.6981  148
310 PF00106 PF00106 76.1567 0.0000  0.0000  5.0642  1.3290  23  1275    1   4   38  0.5899  207
311 PF03727 PF00349 74.5253 1.1408  0.0000  0.0000  0.0000  111 105 1   3   139 0.7087  118
312 PF03721 PF00984 74.2508 0.0000  1.0000  0.0000  0.0000  242 5671    1   3   140 0.6530  191
313 PF00012 PF00012 72.8798 2.7050  0.0000  0.0000  3.9841  37  0   1   3   141 0.6270  201
314 PF01462 PF01462 72.3645 0.0000  0.0000  0.0000  5.1092  24  0   0   2   482 0.4819  859
315 PF05192 PF05190 71.6784 1.6508  0.0000  0.0000  0.0000  165 0   1   2   483 0.3494  1029
316 PF00069 PF00017 71.6784 2.6872  0.0000  0.0000  0.0000  265 0   1   2   484 0.3632  980
317 PF00058 PF00008 70.5102 0.0000  0.0000  0.0000  2.5510  122 0   0   2   485 0.4204  891
318 PF01510 PF01510 70.3653 0.0000  0.0000  2.5635  0.0000  4   6   0   3   142 0.6583  189
319 PF03721 PF03720 69.8228 0.0000  1.0000  0.0000  0.0000  234 5671    1   3   143 0.6515  192
320 PF00867 PF00752 69.4520 0.0000  0.0000  0.0000  1.0660  90  276 1   3   144 0.7210  94
321 PF00273 PF00273 69.4520 0.0000  0.0000  0.0000  1.3318  53  300 1   3   145 0.7269  89
322 PF03720 PF00984 69.4360 0.0000  1.0000  0.0000  0.0000  235 5671    1   3   146 0.6621  188
323 PF00630 PF00630 69.2801 0.0000  0.0000  0.0000  4.0122  46  0   1   2   486 0.4445  881
324 PF01336 PF01336 69.0421 1.3645  3.0000  0.0000  1.9879  21  0   1   4   39  0.7193  98
325 PF01030 PF01030 68.1698 0.0000  0.0000  0.0000  2.6022  111 0   1   2   487 0.4039  904
326 PF05190 PF05188 68.1698 0.0000  0.0000  0.0000  1.5979  130 0   0   2   488 0.3947  914
327 PF00092 PF00090 68.1698 0.0000  0.0000  0.0000  1.1965  108 0   0   2   489 0.3604  993
328 PF00415 PF00415 67.2302 0.0000  0.0000  0.0000  1.3318  100 0   1   2   491 0.3876  920
329 PF05188 PF00488 67.2302 0.0000  0.0000  0.0000  1.5979  139 0   1   2   492 0.3947  912
330 PF05192 PF05188 67.2302 0.0000  0.0000  0.0000  1.5979  141 0   1   2   490 0.3947  913
331 PF00170 PF00069 64.5205 3.4310  0.0000  0.0000  12.7118 0   0   0   2   493 0.2112  2669
332 PF00319 PF00319 62.2017 2.8129  0.0000  0.0000  6.6636  1   1596    1   4   40  0.9164  24
333 PF00788 PF00595 62.0101 0.0000  0.0000  9.3667  0.0000  32  0   0   2   494 0.2820  1146
334 PF00337 PF00337 60.5970 0.0000  3.0240  0.0000  1.3318  60  0   1   3   147 0.5305  604
335 PF00112 PF00031 59.7071 0.0000  0.0000  0.0000  15.9776 1   0   1   2   495 0.7646  65
336 PF01023 PF01023 59.7071 0.0000  0.0000  0.0000  12.4042 1   0   1   2   496 0.6855  175
337 PF00786 PF00018 59.7071 0.0000  0.0000  0.0000  19.4757 2   0   0   2   497 0.8145  56
338 PF00086 PF00086 59.2497 0.0000  0.0000  0.0000  5.6276  33  0   0   2   498 0.4947  854
339 PF05739 PF00835 59.2497 0.0000  0.0000  0.0000  5.6561  35  0   1   2   499 0.4955  852
340 PF02134 PF00179 58.5997 4.2028  0.0000  0.0000  0.0000  0   6   0   2   500 0.1282  3767
341 PF02790 PF00116 57.2745 0.0000  0.0000  0.0000  0.0000  3842    5671    1   2   502 0.5344  581
342 PF04542 PF00140 57.2745 0.0000  0.0000  0.0000  0.0000  279 1596    1   2   503 0.5344  587
343 PF04565 PF04561 57.2745 0.0000  0.0000  0.0000  0.0000  311 351 1   2   504 0.5344  586
344 PF04565 PF04560 57.2745 0.0000  0.0000  0.0000  0.0000  262 351 0   2   505 0.5344  569
345 PF02782 PF00370 57.2745 0.0000  0.0000  0.0000  0.0000  307 1540    1   2   506 0.5344  554
346 PF04565 PF00562 57.2745 0.0000  0.0000  0.0000  0.0000  323 351 1   2   501 0.5344  560
347 PF05000 PF04983 57.2745 0.0000  0.0000  0.0000  0.0000  340 351 1   2   508 0.5344  549
348 PF04563 PF04560 57.2745 0.0000  0.0000  0.0000  0.0000  226 351 1   2   509 0.5344  573
349 PF00694 PF00330 57.2745 0.0000  0.0000  0.0000  0.0000  167 1275    1   2   510 0.5344  532
350 PF01915 PF00933 57.2745 0.0000  0.0000  0.0000  0.0000  179 1540    1   2   511 0.5344  526
351 PF02311 PF00165 57.2745 0.0000  0.0000  0.0000  0.0000  196 1596    0   2   507 0.5352  374
352 PF02738 PF00941 57.2745 0.0000  0.0000  0.0000  0.0000  179 5671    1   2   512 0.5344  565
353 PF02852 PF00070 57.2745 0.0000  0.0000  0.0000  0.0000  651 5671    1   2   513 0.5344  561
354 PF04998 PF00623 57.2745 0.0000  0.0000  0.0000  0.0000  264 351 1   2   514 0.5344  559
355 PF00104 PF00069 56.8521 0.0000  20.1573 0.0000  0.0000  1   0   0   2   515 0.2244  1180
356 PF05739 PF00957 56.4230 6.3004  0.0000  0.0000  11.9524 0   0   1   2   516 0.2189  1191
357 PF04998 PF04992 55.9852 0.0000  0.0000  0.0000  0.0000  282 351 1   2   517 0.5389  357
358 PF00667 PF00175 55.9852 0.0000  0.0000  0.0000  0.0000  172 5671    1   2   519 0.5389  351
359 PF00970 PF00111 55.9852 0.0000  0.0000  0.0000  0.0000  210 5671    1   2   520 0.5389  350
360 PF04560 PF00562 55.9852 0.0000  0.0000  0.0000  0.0000  317 351 1   2   521 0.5389  360
361 PF04715 PF00425 55.9852 0.0000  0.0000  0.0000  0.0000  230 136 1   2   522 0.5389  356
362 PF02321 PF02321 55.9852 0.0000  0.0000  0.0000  0.0000  296 300 1   2   523 0.5389  361
363 PF03719 PF00333 55.9852 0.0000  0.0000  0.0000  0.0000  176 1225    1   2   524 0.5389  362
364 PF02812 PF00208 55.9852 0.0000  0.0000  0.0000  0.0000  264 45  1   2   525 0.5389  363
365 PF04997 PF00623 55.9852 0.0000  0.0000  0.0000  0.0000  295 351 1   2   526 0.5389  364
366 PF04998 PF04983 55.9852 0.0000  0.0000  0.0000  0.0000  301 351 1   2   527 0.5389  358
367 PF02878 PF00408 55.9852 0.0000  0.0000  0.0000  0.0000  406 1540    1   2   528 0.5389  359
368 PF00157 PF00046 55.9852 0.0000  0.0000  0.0000  0.0000  197 1596    1   2   518 0.5389  344
369 PF04983 PF00623 54.9154 0.0000  0.0000  0.0000  0.0000  346 351 1   2   529 0.5212  796
370 PF00673 PF00281 54.9154 0.0000  0.0000  0.0000  0.0000  180 1225    1   2   531 0.5212  798
371 PF05000 PF00623 54.9154 0.0000  0.0000  0.0000  0.0000  303 351 1   2   532 0.5212  826
372 PF03951 PF00120 54.9154 0.0000  0.0000  0.0000  0.0000  450 55  1   2   533 0.5212  830
373 PF02954 PF00072 54.9154 0.0000  0.0000  0.0000  0.0000  206 1596    0   2   534 0.5389  336
374 PF00175 PF00111 54.9154 0.0000  0.0000  0.0000  0.0000  218 5671    1   2   535 0.5212  795
375 PF01315 PF00941 54.9154 0.0000  0.0000  0.0000  0.0000  196 5671    1   2   536 0.5212  808
376 PF03946 PF00298 54.9154 0.0000  0.0000  0.0000  0.0000  179 1225    1   2   537 0.5212  810
377 PF04539 PF00140 54.9154 0.0000  0.0000  0.0000  0.0000  251 1596    1   2   538 0.5212  832
378 PF04565 PF04563 54.9154 0.0000  0.0000  0.0000  0.0000  445 351 1   2   539 0.5212  823
379 PF00486 PF00072 54.9154 0.0000  0.0000  0.0000  0.0000  1031    1596    1   2   540 0.5212  792
380 PF04563 PF04561 54.9154 0.0000  0.0000  0.0000  0.0000  315 351 1   2   541 0.5212  743
381 PF00614 PF00614 54.9154 0.0000  0.0000  0.0000  0.0000  326 1275    1   2   530 0.5212  753
382 PF02874 PF00306 54.9154 0.8726  0.0000  0.0000  0.0000  2276    45  1   2   544 0.5301  605
383 PF04563 PF00562 54.9154 0.0000  0.0000  0.0000  0.0000  264 351 1   2   542 0.5212  730
384 PF02738 PF01315 54.9154 0.0000  0.0000  0.0000  0.0000  342 5671    1   2   543 0.5212  799
385 PF02880 PF02879 54.9154 0.0000  0.0000  0.0000  0.0000  768 1540    1   2   545 0.5212  779
386 PF00024 PF00024 53.1663 0.0000  0.0000  0.0000  2.0689  50  0   1   2   546 0.3816  934
387 PF00040 PF00040 53.1663 0.0000  0.0000  0.0000  1.1931  51  0   1   2   547 0.3586  1001
388 PF02880 PF02878 53.0676 0.0000  0.0000  0.0000  0.0000  635 1540    1   2   568 0.5248  677
389 PF01799 PF00111 53.0676 0.0000  0.0000  0.0000  0.0000  177 5671    1   2   567 0.5248  711
390 PF02823 PF00401 53.0676 0.0000  0.0000  0.0000  0.0000  243 45  1   2   566 0.5248  627
391 PF02894 PF01408 53.0676 0.0000  0.0000  0.0000  0.0000  376 1275    1   2   565 0.5248  708
392 PF00306 PF00006 53.0676 0.8726  0.0000  0.0000  0.0000  2421    45  1   2   564 0.5364  367
393 PF02885 PF00591 53.0676 0.0000  0.0000  0.0000  0.0000  182 1275    1   2   563 0.5248  626
394 PF02344 PF01056 53.0676 0.0000  0.0000  0.0000  0.0000  214 1596    1   2   562 0.5248  657
395 PF04567 PF04566 53.0676 0.0000  0.0000  0.0000  0.0000  180 351 1   2   561 0.5248  715
396 PF02880 PF00408 53.0676 0.0000  0.0000  0.0000  0.0000  396 1540    1   2   560 0.5248  704
397 PF01346 PF00254 53.0676 0.0000  0.0000  0.0000  0.0000  167 55  1   2   559 0.5248  723
398 PF00165 PF00165 53.0676 0.0000  0.0000  0.0000  0.0000  1141    1596    1   2   575 0.5248  635
399 PF02817 PF00198 53.0676 0.0000  0.0000  0.0000  0.0000  271 1275    0   2   572 0.5212  825
400 PF02954 PF00158 53.0676 0.0000  0.0000  0.0000  0.0000  444 1596    0   2   556 0.5352  400
401 PF00196 PF00072 53.0676 0.0000  0.0000  0.0000  0.0000  519 1596    1   2   555 0.5248  710
402 PF04997 PF04983 53.0676 0.0000  0.0000  0.0000  0.0000  287 351 1   2   554 0.5248  648
403 PF01556 PF00684 53.0676 0.0000  0.0000  0.0000  0.0000  237 55  1   2   553 0.5248  647
404 PF02746 PF01188 53.0676 0.0000  0.0000  0.0000  0.0000  223 1275    1   2   552 0.5248  643
405 PF05000 PF04998 53.0676 0.0000  0.0000  0.0000  0.0000  312 351 1   2   550 0.5248  665
406 PF04545 PF00140 53.0676 0.0000  0.0000  0.0000  0.0000  249 1596    0   2   549 0.5248  668
407 PF01380 PF01380 53.0676 0.0000  0.0000  0.0000  0.0000  177 1540    1   2   548 0.5248  695
408 PF04561 PF00562 53.0676 0.0000  0.0000  0.0000  0.0000  255 351 0   2   551 0.5352  408
409 PF00158 PF00072 53.0676 0.0000  0.0000  0.0000  0.0000  221 1596    1   2   558 0.5248  661
410 PF04542 PF04539 53.0676 0.0000  0.0000  0.0000  0.0000  434 1596    1   2   557 0.5248  725
411 PF03947 PF00181 53.0676 0.0000  0.0000  0.0000  0.0000  257 1225    1   2   570 0.5248  716
412 PF04566 PF00562 53.0676 0.0000  0.0000  0.0000  0.0000  153 351 0   2   571 0.5248  660
413 PF04567 PF00562 53.0676 0.0000  0.0000  0.0000  0.0000  163 351 1   2   569 0.5248  679
414 PF00848 PF00355 53.0676 0.0000  0.0000  0.0000  0.0000  272 5671    1   2   573 0.5248  680
415 PF00417 PF00189 53.0676 0.0000  0.0000  0.0000  0.0000  168 1225    1   2   574 0.5248  681
416 PF05033 PF05033 51.3746 0.0000  0.0000  0.0000  1.1564  0   1   1   2   576 0.1115  3852
417 PF00631 PF00631 51.3746 0.0000  0.0000  0.0000  1.3332  0   6   0   2   577 0.1135  3825
418 PF02234 PF02234 51.3746 0.0000  0.0000  0.0000  1.3290  0   1   0   2   578 0.1170  3797
419 PF00050 PF00050 51.0661 0.0000  0.0000  0.0000  1.3206  68  0   1   2   579 0.3639  978
420 PF00975 PF00109 51.0661 0.0000  0.0000  0.0000  1.0000  60  0   0   2   580 0.3563  1010
421 PF00995 PF00995 50.3073 0.0000  0.0000  0.0000  1.3318  0   3   0   2   582 0.1090  3892
422 PF01847 PF01847 50.3073 0.0000  0.0000  0.0000  1.0000  0   3   0   2   583 0.1111  3857
423 PF02919 PF02919 50.3073 0.0000  0.0000  0.0000  1.0000  0   6   0   2   584 0.1055  3950
424 PF02826 PF02826 50.3073 0.0000  0.0000  0.0000  1.5573  0   1   1   2   585 0.1166  3802
425 PF01111 PF01111 50.3073 0.0000  0.0000  0.0000  1.3318  0   3   1   2   586 0.1143  3817
426 PF06617 PF06617 50.3073 0.0000  0.0000  0.0000  2.6636  0   6   0   2   587 0.1282  3769
427 PF01108 PF01108 50.3073 0.0000  0.0000  0.0000  1.1043  0   1   1   2   588 0.1121  3844
428 PF05486 PF02290 50.3073 0.0000  0.0000  0.0000  1.0000  0   6   1   2   581 0.1111  3855
429 PF00056 PF00056 49.1908 0.0000  0.0000  0.0000  1.8385  0   3   1   2   589 0.1153  3809
430 PF01847 PF00097 49.1908 0.0000  0.0000  0.0000  1.3000  0   3   0   2   590 0.1131  3839
431 PF02881 PF02881 49.1908 0.0000  0.0000  0.0000  1.0000  0   3   1   2   591 0.1051  3967
432 PF00736 PF00736 49.1908 0.0000  0.0000  0.0000  1.3318  0   3   0   2   592 0.1143  3819
433 PF02735 PF02735 49.1908 0.3002  0.0000  0.0000  1.0000  0   1   1   2   593 0.1075  3906
434 PF06083 PF06083 49.1908 0.0000  0.0000  0.0000  1.0000  0   1   1   2   594 0.1051  3968
435 PF01030 PF00757 49.0269 0.0000  0.0000  0.0000  2.6022  75  0   1   2   595 0.3960  911
436 PF00031 PF00031 49.0269 0.0000  0.0000  0.0000  1.3009  50  0   0   2   596 0.3868  921
437 PF01413 PF01413 49.0269 0.0000  0.0000  0.0000  2.4655  61  0   1   2   597 0.3928  917
438 PF00788 PF00788 48.8877 0.0000  0.0000  2.5709  4.5977  20  136 1   4   41  0.8587  40
439 PF02866 PF02866 48.2922 0.0000  0.0000  0.0000  1.8385  0   3   1   2   598 0.1159  3805
440 PF01652 PF01652 48.2922 0.0000  0.0000  0.0000  1.0000  0   6   1   2   599 0.1055  3958
441 PF00711 PF00711 48.2922 0.0000  0.0000  0.0000  2.6664  0   3   1   2   600 0.1270  3773
442 PF02747 PF02747 48.2922 0.0000  0.0000  0.0000  1.0000  0   3   1   2   601 0.1055  3955
443 PF02978 PF02978 48.2922 0.0000  0.0000  0.0000  1.0000  0   6   1   2   602 0.1055  3956
444 PF00096 PF00076 47.2568 3.6465  0.0000  6.6286  0.0000  12  0   0   3   148 0.1928  3715
445 PF00996 PF00996 47.0338 0.0000  0.0000  0.0000  1.3252  0   3   0   2   603 0.1094  3887
446 PF01028 PF01028 47.0338 0.0000  0.0000  0.0000  1.0000  0   6   0   2   604 0.1055  3954
447 PF01221 PF01221 47.0338 0.0000  0.0000  0.0000  1.3318  0   1   1   2   605 0.1171  3796
448 PF03921 PF03921 47.0338 0.0000  0.0000  0.0000  2.6569  0   1   1   2   606 0.1333  3762
449 PF02879 PF00408 46.6515 0.0000  0.0000  0.0000  0.0000  395 1540    1   2   608 0.5352  449
450 PF00970 PF00175 46.6515 0.0000  0.0000  0.0000  0.0000  426 5671    1   2   609 0.5352  450
451 PF00033 PF00032 46.6515 0.0000  0.0000  0.0000  0.0000  10344   5671    1   2   610 0.5352  451
452 PF04545 PF04539 46.6515 0.0000  0.0000  0.0000  0.0000  423 1596    0   2   611 0.5248  678
453 PF05000 PF04997 46.6515 0.0000  0.0000  0.0000  0.0000  252 351 1   2   612 0.5352  453
454 PF02922 PF00128 46.6515 0.0000  0.0000  0.0000  0.0000  276 1540    1   2   613 0.5352  454
455 PF02874 PF00006 46.6515 0.8726  0.0000  0.0000  0.0000  2421    45  1   2   614 0.5478  239
456 PF02806 PF00128 46.6515 0.0000  0.0000  0.0000  0.0000  317 1540    1   2   615 0.5352  456
457 PF02225 PF00082 46.6515 0.0000  0.0000  0.0000  0.0000  182 1431    0   2   616 0.5212  786
458 PF04998 PF04997 46.6515 0.0000  0.0000  0.0000  0.0000  251 351 1   2   617 0.5352  458
459 PF04561 PF04560 46.6515 0.0000  0.0000  0.0000  0.0000  220 351 0   2   607 0.5212  780
460 PF04545 PF04542 46.6515 0.0000  0.0000  0.0000  0.0000  757 1596    0   2   619 0.5352  438
461 PF02879 PF02878 46.6515 0.0000  0.0000  0.0000  0.0000  725 1540    1   2   620 0.5352  461
462 PF03952 PF00113 46.6515 0.0000  0.0000  0.0000  0.0000  350 105 1   2   621 0.5352  462
463 PF02767 PF00712 46.6515 0.0000  0.0000  0.0000  0.0000  152 276 1   2   622 0.5352  463
464 PF02910 PF00890 46.6515 0.0000  0.0000  0.0000  0.0000  200 5671    1   2   623 0.5352  464
465 PF02729 PF00185 46.6515 0.0000  0.0000  0.0000  0.0000  323 45  1   2   624 0.5352  465
466 PF02887 PF00224 46.6515 0.0000  0.0000  0.0000  0.0000  209 105 1   2   618 0.5352  466
467 PF00347 PF00347 46.6515 0.0000  0.0000  0.0000  0.0000  161 1225    1   2   625 0.5352  467
468 PF00037 PF00037 46.6515 0.0000  0.0000  0.0000  0.0000  1119    5671    1   2   626 0.5352  468
469 PF05184 PF05184 46.5559 0.0000  0.0000  0.0000  0.0000  27  28  1   2   627 0.5248  650
470 PF00607 PF00607 46.5559 0.0000  0.0000  0.0000  0.0000  26  21  1   2   628 0.5248  649
471 PF03144 PF00009 46.3712 0.0000  2.2401  0.0000  0.0000  3542    0   1   2   629 0.2849  1143
472 PF00051 PF00051 46.2977 0.0000  0.0000  0.0000  1.7576  59  0   1   2   632 0.3990  906
473 PF00620 PF00018 46.2977 0.0000  0.0000  0.0000  1.6337  60  0   0   2   630 0.3736  955
474 PF02801 PF00975 46.2977 0.0000  0.0000  0.0000  1.0000  60  0   0   2   631 0.3536  1018
475 PF01288 PF00809 46.0195 0.0000  0.0000  0.0000  0.0000  17  10  0   2   633 0.5352  475
476 PF03953 PF00091 45.8252 0.4894  1.0771  0.0000  0.9232  1560    0   1   2   634 0.3450  1040
477 PF00151 PF00151 45.2796 0.0000  0.0000  0.0000  1.3290  2   28  1   3   149 0.7067  126
478 PF00268 PF00268 45.0249 2.8167  1.0000  0.0000  0.0000  0   1   1   3   150 0.1759  3727
479 PF02037 PF00076 44.9164 0.0000  0.0000  6.8926  2.9438  11  0   0   3   151 0.5160  842
480 PF01858 PF01857 44.2406 0.0000  0.0000  0.0000  3.1146  46  0   1   2   635 0.4097  896
481 PF00560 PF00071 44.1152 4.3880  0.0000  2.0592  4.7992  2   0   0   4   42  0.7934  59
482 PF02783 PF02241 43.9282 0.0000  0.0000  0.0000  0.0000  13  15  1   2   636 0.5212  819
483 PF02984 PF00069 43.8631 0.0000  0.0000  1.7433  25.8554 1   0   1   3   152 0.9561  17
484 PF00170 PF00096 43.2907 1.2580  0.0000  0.0000  3.3927  11  0   1   3   153 0.5940  205
485 PF01842 PF01842 42.7139 0.0000  0.0000  1.0000  0.0000  227 1275    0   3   154 0.6662  186
486 PF05193 PF05193 42.2062 1.4230  0.0000  0.0000  0.4478  105 0   1   2   637 0.3527  1023
487 PF05524 PF00381 42.0330 0.0000  0.0000  0.0000  0.0000  24  21  0   2   638 0.5389  323
488 PF00636 PF00636 41.6231 0.0000  0.0000  0.0000  0.0000  28  28  1   2   639 0.5344  488
489 PF00288 PF00288 41.5997 1.3976  0.0000  0.0000  1.0000  0   15  1   3   155 0.1854  3718
490 PF02037 PF02037 40.5821 1.0450  0.0000  0.0000  3.7911  12  0   0   3   156 0.5983  203
491 PF02985 PF00069 39.4124 3.5683  0.0000  0.0000  4.2580  2   0   0   3   157 0.6286  200
492 PF00533 PF00498 39.3138 3.8199  0.0000  0.0000  1.1843  14  0   0   3   158 0.5790  214
493 PF00501 PF00501 38.6112 0.0000  0.0000  2.5097  0.0000  431 1275    1   3   159 0.6694  184
494 PF02798 PF02798 38.4719 1.3976  2.7846  0.0000  3.9273  4   0   1   4   43  0.7038  128
495 PF00615 PF00069 38.3411 2.6873  0.0000  0.0000  0.0000  55  0   0   2   640 0.3777  942
496 PF02774 PF00696 38.3012 0.0000  0.0000  0.0000  0.0000  4   10  0   2   642 0.5389  324
497 PF02896 PF02896 38.3012 0.0000  0.0000  0.0000  0.0000  1   15  0   2   641 0.5344  497
498 PF04879 PF00384 38.0376 0.0000  0.0000  0.0000  0.0000  240 0   1   1   1629    0.2144  2634
499 PF03722 PF00372 38.0376 0.0000  0.0000  0.0000  0.0000  166 0   1   1   1602    0.2144  2637
500 PF02907 PF00998 38.0376 0.0000  0.0000  0.0000  0.0000  211 0   0   1   1621    0.2089  3217
501 PF00665 PF00078 38.0376 0.0000  0.0000  0.0000  0.0000  1099    0   0   1   1607    0.2089  3215
502 PF00988 PF00117 38.0376 0.0000  0.0000  0.0000  0.0000  169 0   1   1   1631    0.2144  2469
503 PF00969 PF00047 38.0376 0.0000  0.0000  0.0000  0.0000  597 0   0   1   1632    0.2175  1322
504 PF00689 PF00122 38.0376 0.0000  0.0000  0.0000  0.0000  335 0   1   1   1633    0.2144  2595
505 PF02518 PF01751 38.0376 0.0000  0.0000  0.0000  0.0000  329 0   0   1   1601    0.2091  3100
506 PF00972 PF00869 38.0376 0.0000  0.0000  0.0000  0.0000  164 0   0   1   1614    0.2175  1321
507 PF02832 PF00869 38.0376 0.0000  0.0000  0.0000  0.0000  882 0   1   1   1619    0.2144  2599
508 PF02832 PF00949 38.0376 0.0000  0.0000  0.0000  0.0000  165 0   0   1   1620    0.2144  2600
509 PF01479 PF00849 38.0376 0.0000  0.0000  0.0000  0.0000  285 0   1   1   1622    0.2144  2482
510 PF00665 PF00075 38.0376 0.0000  0.0000  0.0000  0.0000  858 0   0   1   1630    0.2175  1317
511 PF01590 PF00989 38.0376 0.0000  0.0000  0.0000  0.0000  185 0   0   1   1634    0.2089  3263
512 PF01336 PF00152 38.0376 0.0000  0.0000  0.0000  0.0000  361 0   1   1   1623    0.2144  2524
513 PF03459 PF00005 38.0376 0.0000  0.0000  0.0000  0.0000  263 0   1   1   1618    0.2144  2525
514 PF05192 PF00488 38.0376 0.0000  0.0000  0.0000  0.0000  199 0   1   1   1617    0.2144  2526
515 PF02518 PF01627 38.0376 0.0000  0.0000  0.0000  0.0000  192 0   0   1   1616    0.2091  2996
516 PF00652 PF00652 38.0376 0.0000  0.0000  0.0000  0.0000  267 0   1   1   1615    0.2144  2618
517 PF06480 PF01434 38.0376 0.4960  0.0000  0.0000  0.0000  152 0   1   1   1606    0.2214  1188
518 PF00271 PF00270 38.0376 0.0000  0.0000  0.0000  0.0000  1653    0   1   1   1604    0.2144  2528
519 PF02861 PF00004 38.0376 0.0000  0.0000  0.0000  0.0000  247 0   1   1   1605    0.2144  2532
520 PF00989 PF00785 38.0376 0.0000  0.0000  0.0000  0.0000  529 0   0   1   1608    0.2175  1306
521 PF03949 PF00390 38.0376 0.0000  0.0000  0.0000  0.0000  207 0   1   1   1609    0.2144  2533
522 PF02797 PF00195 38.0376 0.0000  0.0000  0.0000  0.0000  399 0   1   1   1599    0.2144  2534
523 PF00668 PF00501 38.0376 0.0000  0.0000  0.0000  0.0000  310 0   0   1   1610    0.2091  2964
524 PF00947 PF00073 38.0376 0.0000  0.0000  0.0000  0.0000  242 0   0   1   1611    0.2091  2961
525 PF00785 PF00785 38.0376 0.0000  0.0000  0.0000  0.0000  285 0   1   1   1612    0.2144  2541
526 PF03764 PF00679 38.0376 0.0000  0.0000  0.0000  0.0000  385 0   1   1   1613    0.2144  2542
527 PF06817 PF02022 38.0376 0.0000  0.0000  0.0000  0.0000  626 0   0   1   1624    0.2091  2883
528 PF01462 PF00560 38.0376 0.0000  0.0000  0.0000  0.0000  250 0   1   1   1625    0.2144  2563
529 PF00403 PF00122 38.0376 0.0000  0.0000  0.0000  0.0000  214 0   0   1   1626    0.2144  2478
530 PF03144 PF00679 38.0376 0.0000  0.0000  0.0000  0.0000  550 0   1   1   1627    0.2144  2492
531 PF05199 PF00732 38.0376 0.0000  0.0000  0.0000  0.0000  162 0   1   1   1603    0.2144  2491
532 PF02518 PF00204 38.0376 0.0000  0.0000  0.0000  0.0000  1197    0   1   1   1628    0.2144  2489
533 PF01473 PF01473 38.0376 0.0000  0.0000  0.0000  0.0000  179 0   1   1   1636    0.2144  2500
534 PF00621 PF00169 38.0376 0.0000  0.0000  0.0000  0.0000  237 0   1   1   1637    0.2144  2498
535 PF00517 PF00516 38.0376 0.0000  0.0000  0.0000  0.0000  1952    0   1   1   1635    0.2144  2497
536 PF02774 PF01118 38.0376 0.0000  0.0000  0.0000  0.0000  258 0   1   1   1600    0.2144  2495
537 PF03460 PF01077 37.3205 0.0000  0.0000  0.0000  0.0000  401 0   1   1   1643    0.2175  1300
538 PF02226 PF00073 37.3205 0.0000  0.0000  0.0000  0.0000  779 0   1   1   1642    0.2175  1299
539 PF02344 PF00010 37.3205 0.0000  0.0000  0.0000  0.0000  214 0   1   1   1641    0.2175  1298
540 PF02776 PF00205 37.3205 0.0000  0.0000  0.0000  0.0000  467 0   1   1   1645    0.2175  1297
541 PF03144 PF03143 37.3205 0.0000  0.0000  0.0000  0.0000  2103    0   1   1   1669    0.2175  1295
542 PF06817 PF00075 37.3205 0.0000  0.0000  0.0000  0.0000  984 0   1   1   1671    0.2175  1293
543 PF01006 PF00998 37.3205 0.0000  0.0000  0.0000  0.0000  212 0   0   1   1670    0.2144  2518
544 PF00654 PF00571 37.3205 0.0000  0.0000  0.0000  0.0000  157 0   0   1   1639    0.2091  3001
545 PF00397 PF00397 37.3205 0.0000  0.0000  0.0000  0.0000  159 0   0   1   1644    0.2089  3214
546 PF02518 PF00672 37.3205 0.0000  0.0000  0.0000  0.0000  876 0   0   1   1648    0.2175  1292
547 PF02022 PF00075 37.3205 0.0000  0.0000  0.0000  0.0000  676 0   0   1   1672    0.2091  2999
548 PF00679 PF00009 37.3205 0.0000  0.0000  0.0000  0.0000  562 0   1   1   1649    0.2175  1290
549 PF02022 PF00078 37.3205 0.0000  0.0000  0.0000  0.0000  631 0   0   1   1646    0.2144  2522
550 PF01568 PF00384 37.3205 0.0000  0.0000  0.0000  0.0000  325 0   1   1   1668    0.2175  1287
551 PF00353 PF00353 37.3205 0.0000  0.0000  0.0000  0.0000  257 0   1   1   1667    0.2175  1286
552 PF01751 PF01131 37.3205 0.0000  0.0000  0.0000  0.0000  233 0   1   1   1666    0.2175  1285
553 PF03143 PF00009 37.3205 0.0000  0.0000  0.0000  0.0000  2024    0   1   1   1665    0.2175  1284
554 PF02787 PF02786 37.3205 0.0000  0.0000  0.0000  0.0000  154 0   1   1   1664    0.2175  1282
555 PF04879 PF01568 37.3205 0.0000  0.0000  0.0000  0.0000  214 0   1   1   1663    0.2175  1281
556 PF00552 PF00077 37.3205 0.0000  0.0000  0.0000  0.0000  551 0   0   1   1662    0.2089  3213
557 PF01479 PF00163 37.3205 0.0000  0.0000  0.0000  0.0000  1099    0   1   1   1661    0.2175  1275
558 PF03450 PF00941 37.3205 0.0000  0.0000  0.0000  0.0000  247 0   1   1   1660    0.2175  1274
559 PF02518 PF00785 37.3205 0.0000  0.0000  0.0000  0.0000  321 0   0   1   1659    0.2091  2758
560 PF01436 PF01436 37.3205 0.0000  0.0000  0.0000  0.0000  169 0   1   1   1658    0.2175  1273
561 PF02022 PF00077 37.3205 0.0000  0.0000  0.0000  0.0000  561 0   0   1   1657    0.2144  2619
562 PF00607 PF00540 37.3205 0.0000  0.0000  0.0000  0.0000  1857    0   1   1   1656    0.2175  1272
563 PF02022 PF00665 37.3205 0.0000  0.0000  0.0000  0.0000  1097    0   1   1   1655    0.2175  1270
564 PF02978 PF00448 37.3205 0.0000  0.0000  0.0000  0.0000  156 0   1   1   1654    0.2175  1269
565 PF00989 PF00072 37.3205 0.0000  0.0000  0.0000  0.0000  160 0   0   1   1653    0.2089  3204
566 PF03450 PF01315 37.3205 0.0000  0.0000  0.0000  0.0000  232 0   1   1   1652    0.2175  1267
567 PF02779 PF00456 37.3205 0.0000  0.0000  0.0000  0.0000  185 0   1   1   1651    0.2175  1266
568 PF02798 PF00043 37.3205 0.0000  0.0000  0.0000  0.0000  1020    0   1   1   1650    0.2175  1265
569 PF02022 PF00552 37.3205 0.0000  0.0000  0.0000  0.0000  907 0   0   1   1647    0.2144  2620
570 PF03466 PF00126 37.3205 0.0000  0.0000  0.0000  0.0000  1971    0   1   1   1638    0.2175  1263
571 PF02803 PF00108 37.3205 0.0000  0.0000  0.0000  0.0000  470 0   1   1   1640    0.2175  1262
572 PF00790 PF00790 37.0376 1.4062  0.0000  0.0000  0.0000  2   36  1   3   160 0.6961  155
573 PF01747 PF01747 36.9332 1.0000  0.0000  0.0000  0.0000  0   3   1   2   643 0.1012  4016
574 PF02110 PF02110 36.9332 1.0000  0.0000  0.0000  0.0000  0   3   1   2   644 0.1012  4014
575 PF01536 PF01536 36.9332 1.0000  0.0000  0.0000  0.0000  0   1   1   2   645 0.1012  4019
576 PF01373 PF01373 36.1740 0.0000  0.0000  0.0000  0.0000  2   10  1   2   648 0.5248  623
577 PF01761 PF01487 36.1740 0.0000  0.0000  0.0000  0.0000  7   15  0   2   647 0.5352  479
578 PF00391 PF00391 36.1740 0.0000  0.0000  0.0000  0.0000  1   15  1   2   651 0.5248  621
579 PF00589 PF00589 36.1740 0.0000  0.0000  0.0000  0.0000  4   15  1   2   650 0.5248  620
580 PF01817 PF01487 36.1740 0.0000  0.0000  0.0000  0.0000  1   15  0   2   649 0.5389  347
581 PF02899 PF02899 36.1740 0.0000  0.0000  0.0000  0.0000  4   15  0   2   646 0.5389  346
582 PF00381 PF00359 35.8421 0.0000  0.0000  0.0000  0.0000  30  21  0   2   652 0.5212  771
583 PF00204 PF00204 35.7164 1.0000  0.0000  0.0000  1.0000  0   10  1   3   161 0.2089  3197
584 PF02134 PF00899 35.6712 0.0000  0.0000  2.5584  1.3299  73  0   1   3   162 0.5147  844
585 PF00189 PF00013 35.4495 0.0000  0.0000  0.0000  0.0000  154 0   0   1   1694    0.2091  2751
586 PF00139 PF00138 35.4495 0.0000  0.0000  0.0000  0.0000  231 0   1   1   1693    0.2089  3203
587 PF02832 PF00972 35.4495 0.0000  0.0000  0.0000  0.0000  163 0   0   1   1692    0.2144  2622
588 PF02769 PF00586 35.4495 0.0000  0.0000  0.0000  0.0000  373 0   1   1   1691    0.2089  3200
589 PF00730 PF00633 35.4495 0.0000  0.0000  0.0000  0.0000  275 0   0   1   1690    0.2175  1260
590 PF03764 PF00009 35.4495 0.0000  0.0000  0.0000  0.0000  390 0   1   1   1682    0.2089  3238
591 PF00090 PF00090 35.4495 0.0000  0.0000  0.0000  0.0000  218 0   1   1   1681    0.2089  3201
592 PF00665 PF00077 35.4495 0.0000  0.0000  0.0000  0.0000  683 0   0   1   1680    0.2175  1259
593 PF00078 PF00077 35.4495 0.0000  0.0000  0.0000  0.0000  12297   0   0   1   1695    0.2091  2745
594 PF02872 PF00149 35.4495 0.0000  0.0000  0.0000  0.0000  172 0   1   1   1679    0.2089  3202
595 PF00595 PF00089 35.4495 0.0000  0.0000  0.0000  0.0000  226 0   1   1   1678    0.2089  3205
596 PF06815 PF00075 35.4495 0.0000  0.0000  0.0000  0.0000  910 0   1   1   1677    0.2089  3206
597 PF06815 PF02022 35.4495 0.0000  0.0000  0.0000  0.0000  559 0   0   1   1676    0.2091  2741
598 PF06817 PF00665 35.4495 0.0000  0.0000  0.0000  0.0000  629 0   0   1   1675    0.2175  1257
599 PF01056 PF00010 35.4495 0.0000  0.0000  0.0000  0.0000  242 0   1   1   1674    0.2089  3207
600 PF00552 PF00075 35.4495 0.0000  0.0000  0.0000  0.0000  628 0   0   1   1684    0.2144  2630
601 PF00077 PF00075 35.4495 0.0000  0.0000  0.0000  0.0000  624 0   0   1   1683    0.2175  1255
602 PF03441 PF00875 35.4495 0.0000  0.0000  0.0000  0.0000  150 0   1   1   1673    0.2089  3208
603 PF00680 PF00073 35.4495 0.0000  0.0000  0.0000  0.0000  174 0   0   1   1685    0.2089  3209
604 PF03129 PF00587 35.4495 0.0000  0.0000  0.0000  0.9196  482 0   1   1   1686    0.2265  1175
605 PF02736 PF00612 35.4495 0.0000  0.0000  0.0000  0.0000  174 0   1   1   1687    0.2089  3210
606 PF01434 PF00004 35.4495 0.0000  0.0000  0.0000  0.0000  213 0   1   1   1688    0.2089  3211
607 PF01728 PF00869 35.4495 0.0000  0.0000  0.0000  0.0000  164 0   0   1   1689    0.2144  2632
608 PF00413 PF00045 35.4495 0.0000  0.0000  0.0000  0.0000  153 0   1   1   1696    0.2089  3212
609 PF02913 PF01565 35.4495 0.0000  0.0000  0.0000  0.0000  209 0   1   1   1697    0.2089  3277
610 PF00552 PF00078 35.4495 0.0000  0.0000  0.0000  0.0000  616 0   0   1   1698    0.2151  2011
611 PF00702 PF00122 35.4495 0.0000  0.0000  0.0000  0.0000  913 0   1   1   1699    0.2089  3278
612 PF03723 PF03722 35.4495 0.0000  0.0000  0.0000  0.0000  166 0   1   1   1700    0.2089  3292
613 PF00998 PF00271 35.4495 0.0000  0.0000  0.0000  0.0000  184 0   0   1   1701    0.2089  3288
614 PF03936 PF01397 35.4495 0.0000  0.0000  0.0000  0.0000  213 0   1   1   1702    0.2089  3293
615 PF00187 PF00182 35.4495 0.0000  0.0000  0.0000  0.0000  160 0   0   1   1703    0.2089  3227
616 PF02811 PF02231 35.4495 0.0000  0.0000  0.0000  0.0000  219 0   1   1   1704    0.2089  3232
617 PF02875 PF01225 35.4495 0.0000  0.0000  0.0000  0.0000  522 0   1   1   1705    0.2089  3239
618 PF00057 PF00057 35.4495 0.0000  0.0000  0.0000  0.0000  197 0   0   1   1706    0.2144  2601
619 PF02518 PF01590 35.4495 0.0000  0.0000  0.0000  0.0000  371 0   0   1   1707    0.2144  2587
620 PF00432 PF00432 35.4495 0.0000  0.0000  0.0000  0.0000  172 0   1   1   1708    0.2089  3258
621 PF00607 PF00077 35.4495 0.0000  0.0000  0.0000  0.0000  188 0   1   1   1709    0.2089  3379
622 PF00325 PF00027 35.4495 0.0000  0.0000  0.0000  0.0000  160 0   1   1   1710    0.2089  3387
623 PF00270 PF00076 35.3907 18.3806 0.0000  4.4226  0.0000  1   0   0   3   163 0.7830  62
624 PF00134 PF00134 35.2104 0.0000  0.0000  0.0000  3.8816  0   15  0   2   653 0.1450  3749
625 PF00963 PF00963 35.1676 0.0000  0.0000  0.0000  0.0000  8   10  1   2   654 0.5212  739
626 PF01687 PF01687 35.1676 0.0000  0.0000  0.0000  0.0000  1   10  1   2   655 0.5212  751
627 PF00627 PF00096 34.9912 0.0000  0.0000  14.7120 0.0000  1   0   0   2   656 0.2535  1160
628 PF01094 PF00060 34.8039 0.0000  0.0000  0.0000  0.0000  167 0   0   1   1721    0.2144  2574
629 PF00612 PF00063 34.8039 0.0000  0.0000  0.0000  0.0000  360 0   1   1   1722    0.2091  2838
630 PF02787 PF00289 34.8039 0.0000  0.0000  0.0000  0.0000  150 0   1   1   1723    0.2091  2840
631 PF01728 PF00972 34.8039 0.0000  0.0000  0.0000  0.0000  189 0   1   1   1724    0.2091  2843
632 PF02780 PF02779 34.8039 0.0000  0.0000  0.0000  0.0000  499 0   1   1   1725    0.2091  2846
633 PF05193 PF00675 34.8039 0.0000  0.0000  0.0000  0.4478  298 0   1   1   1726    0.2164  1694
634 PF03372 PF00078 34.8039 0.0000  0.0000  0.0000  0.0000  186 0   0   1   1727    0.2144  2568
635 PF00045 PF00045 34.8039 0.0000  0.0000  0.0000  0.0000  199 0   1   1   1728    0.2091  2849
636 PF01728 PF00949 34.8039 0.0000  0.0000  0.0000  0.0000  168 0   0   1   1729    0.2089  3261
637 PF02785 PF00289 34.8039 0.0000  0.0000  0.0000  0.0000  296 0   1   1   1730    0.2091  2865
638 PF02780 PF00456 34.8039 0.0000  0.0000  0.0000  0.0000  175 0   1   1   1731    0.2091  2872
639 PF02272 PF01368 34.8039 0.0000  0.0000  0.0000  0.0000  211 0   1   1   1732    0.2091  2875
640 PF00702 PF00690 34.8039 0.0000  0.0000  0.0000  0.0000  444 0   1   1   1719    0.2091  2882
641 PF00612 PF00612 34.8039 0.0000  0.0000  0.0000  0.0000  398 0   1   1   1713    0.2091  2890
642 PF00073 PF00073 34.8039 0.0000  0.0000  0.0000  0.0000  323 0   1   1   1715    0.2091  2900
643 PF00575 PF00013 34.8039 0.0000  0.0000  0.0000  0.0000  168 0   1   1   1736    0.2091  2910
644 PF03450 PF02738 34.8039 0.0000  0.0000  0.0000  0.0000  215 0   1   1   1737    0.2091  2912
645 PF00258 PF00175 34.8039 0.0000  0.0000  0.0000  0.0000  162 0   1   1   1740    0.2091  2916
646 PF00667 PF00258 34.8039 0.0000  0.0000  0.0000  0.0000  154 0   1   1   1735    0.2091  2918
647 PF00949 PF00869 34.8039 0.0000  0.0000  0.0000  0.0000  166 0   0   1   1711    0.2151  2082
648 PF06817 PF00607 34.8039 0.0000  0.0000  0.0000  0.0000  153 0   0   1   1734    0.2175  1247
649 PF02739 PF01367 34.8039 0.0000  0.0000  0.0000  0.0000  164 0   1   1   1739    0.2091  2925
650 PF00190 PF00190 34.8039 0.0000  0.0000  0.0000  0.0000  238 0   1   1   1720    0.2091  2929
651 PF02907 PF01006 34.8039 0.0000  0.0000  0.0000  0.0000  212 0   1   1   1712    0.2091  2931
652 PF06969 PF04055 34.8039 0.0000  0.0000  0.0000  0.0000  180 0   1   1   1714    0.2091  2935
653 PF00702 PF00403 34.8039 0.0000  0.0000  0.0000  0.0000  213 0   0   1   1718    0.2175  1246
654 PF06815 PF00077 34.8039 0.0000  0.0000  0.0000  0.0000  897 0   0   1   1716    0.2091  2938
655 PF06815 PF00552 34.8039 0.0000  0.0000  0.0000  0.0000  546 0   0   1   1717    0.2144  2549
656 PF02483 PF02463 34.8039 0.0000  0.0000  0.0000  0.2795  199 0   1   1   1738    0.2136  2666
657 PF01582 PF00560 34.8039 0.0000  0.0000  0.0000  0.0000  236 0   0   1   1733    0.2175  1245
658 PF00719 PF00719 34.7556 1.4064  0.0000  0.0000  0.0000  0   1   1   2   657 0.1094  3882
659 PF00490 PF00490 34.7556 1.0000  0.0000  0.0000  0.0000  0   6   1   2   658 0.1074  3907
660 PF00646 PF00646 34.5971 0.0000  0.0000  0.0000  2.2273  44  0   0   2   659 0.3905  918
661 PF02540 PF02540 34.5520 1.0000  0.0000  0.0000  0.0000  0   6   1   2   661 0.0992  4043
662 PF02978 PF02290 34.5520 1.0000  0.0000  0.0000  0.0000  0   6   0   2   660 0.1030  3994
663 PF01729 PF01729 34.3072 1.0000  0.0000  0.0000  0.0000  0   6   1   2   662 0.1068  3926
664 PF02548 PF02548 34.3072 1.0000  0.0000  0.0000  0.0000  0   3   1   2   663 0.1068  3923
665 PF01833 PF01833 34.2116 1.4064  0.0000  0.0000  0.0000  73  0   1   2   664 0.3697  959
666 PF00651 PF00023 34.1903 0.0000  0.0000  1.9422  3.6916  32  0   0   3   164 0.5676  223
667 PF03118 PF01000 33.9986 0.0000  0.0000  0.0000  0.0000  144 351 1   2   667 0.5344  538
668 PF03118 PF01193 33.9986 0.0000  0.0000  0.0000  0.0000  146 351 0   2   668 0.5389  307
669 PF03119 PF01653 33.9986 0.0000  0.0000  0.0000  0.0000  104 276 1   2   665 0.5344  539
670 PF05649 PF01431 33.9986 0.0000  0.0000  0.0000  0.0000  140 1431    1   2   669 0.5344  540
671 PF02911 PF00551 33.9986 0.0000  0.0000  0.0000  0.0000  138 136 1   2   666 0.5344  543
672 PF00180 PF00180 33.4907 1.3912  0.0000  0.0000  3.9981  2   1275    1   4   44  0.8610  39
673 PF00169 PF00023 32.9637 2.5057  0.0000  0.0000  0.0000  53  0   0   2   670 0.3830  926
674 PF06831 PF01149 32.8168 0.0000  0.0000  0.0000  0.0000  109 276 1   2   671 0.5248  674
675 PF02768 PF02767 32.8168 0.0000  0.0000  0.0000  0.0000  136 276 1   2   672 0.5248  675
676 PF02897 PF00326 32.8168 0.0000  0.0000  0.0000  0.0000  108 1431    1   2   673 0.5248  676
677 PF01267 PF01115 32.7344 1.0000  0.0000  0.0000  0.0000  0   3   1   2   676 0.1030  3996
678 PF02581 PF02581 32.7344 1.0000  0.0000  0.0000  0.0000  0   3   1   2   675 0.1030  3995
679 PF02749 PF02749 32.7344 1.0000  0.0000  0.0000  0.0000  0   6   0   2   674 0.1068  3922
680 PF00681 PF00681 32.7025 0.0000  0.0000  0.0000  5.2946  18  0   1   2   678 0.4843  857
681 PF00249 PF00096 32.7025 0.0000  0.0000  0.0000  5.2003  13  0   0   2   677 0.4813  860
682 PF02768 PF00712 32.2624 0.0000  0.0000  0.0000  0.0000  136 276 1   2   680 0.5389  304
683 PF03120 PF03119 32.2624 0.0000  0.0000  0.0000  0.0000  104 276 1   2   679 0.5389  302
684 PF00240 PF00179 32.1545 1.3544  0.0000  0.0000  3.3641  0   21  0   3   165 0.2389  1165
685 PF00104 PF00104 31.8807 0.0000  31.7318 0.0000  0.0000  2   1596    1   3   166 0.1403  3758
686 PF04567 PF04565 31.7443 0.0000  0.0000  0.0000  0.0000  116 351 1   2   681 0.5352  448
687 PF01483 PF00082 31.7443 0.0000  0.0000  0.0000  0.0000  115 1431    1   2   682 0.5352  447
688 PF00244 PF00069 31.6794 1.1989  0.0000  0.0000  18.7849 0   0   0   2   683 0.3362  1068
689 PF00786 PF00071 31.5771 5.1285  0.0000  0.0000  10.5626 0   0   0   2   684 0.1839  3719
690 PF00078 PF00075 30.7600 0.0000  0.0000  0.0000  0.0000  1149    0   1   1   1744    0.2151  2073
691 PF03717 PF00905 30.7600 0.0000  0.0000  0.0000  0.0000  389 0   1   1   1742    0.2151  2063
692 PF00972 PF00949 30.7600 0.0000  0.0000  0.0000  0.0000  168 0   0   1   1743    0.2091  2975
693 PF03723 PF00372 30.7600 0.0000  0.0000  0.0000  0.0000  174 0   1   1   1746    0.2151  2055
694 PF00008 PF00008 30.7600 0.0000  0.0000  0.0000  0.0000  861 0   1   1   1741    0.2151  2054
695 PF00047 PF00041 30.7600 0.0000  0.0000  0.0000  0.0000  441 0   0   1   1747    0.2144  2536
696 PF00668 PF00668 30.7600 0.0000  0.0000  0.0000  0.0000  197 0   1   1   1745    0.2151  2062
697 PF00483 PF00132 30.7600 0.0000  0.0000  0.0000  0.0000  214 0   1   1   1753    0.2151  2051
698 PF01751 PF00204 30.7600 0.0000  0.0000  0.0000  0.0000  331 0   0   1   1754    0.2175  1236
699 PF06817 PF00077 30.7600 0.0000  0.0000  0.0000  0.0000  5009    0   0   1   1752    0.2091  2983
700 PF00989 PF00010 30.7600 0.0000  0.0000  0.0000  0.0000  191 0   0   1   1756    0.2091  2984
701 PF02832 PF01728 30.7600 0.0000  0.0000  0.0000  0.0000  163 0   0   1   1755    0.2089  3262
702 PF00069 PF00047 30.7600 0.0000  0.0000  0.0000  0.0000  277 0   0   1   1762    0.2151  2041
703 PF00993 PF00047 30.7600 0.0000  0.0000  0.0000  0.0000  245 0   0   1   1776    0.2089  3266
704 PF02518 PF00183 30.7600 0.0000  0.0000  0.0000  0.0000  236 0   1   1   1775    0.2151  2034
705 PF06480 PF00004 30.7600 0.0000  0.0000  0.0000  0.0000  157 0   1   1   1774    0.2151  2032
706 PF02786 PF02785 30.7600 0.0000  0.0000  0.0000  0.0000  353 0   1   1   1773    0.2151  2030
707 PF02807 PF00217 30.7600 0.0000  0.0000  0.0000  0.9794  169 0   1   1   1772    0.2367  1166
708 PF00665 PF00552 30.7600 0.0000  0.0000  0.0000  0.0000  930 0   1   1   1771    0.2151  2028
709 PF00387 PF00168 30.7600 0.0000  0.0000  0.0000  0.0000  157 0   1   1   1770    0.2151  2025
710 PF02786 PF00289 30.7600 0.0000  0.0000  0.0000  0.0000  457 0   1   1   1769    0.2151  2023
711 PF00664 PF00005 30.7600 0.0000  0.0000  0.0000  0.0000  1529    0   1   1   1768    0.2151  2021
712 PF03764 PF03144 30.7600 0.0000  0.0000  0.0000  0.0000  386 0   1   1   1766    0.2151  2044
713 PF00690 PF00122 30.7600 0.0000  0.0000  0.0000  0.0000  476 0   1   1   1757    0.2151  2013
714 PF00307 PF00307 30.7600 0.0000  0.0000  0.0000  0.0000  184 0   1   1   1758    0.2151  2003
715 PF02012 PF02012 30.7600 0.0000  0.0000  0.0000  0.0000  246 0   1   1   1765    0.2151  2002
716 PF00702 PF00689 30.7600 0.0000  0.0000  0.0000  0.0000  357 0   1   1   1767    0.2151  2000
717 PF00607 PF00078 30.7600 0.0000  0.0000  0.0000  0.0000  157 0   0   1   1764    0.2175  1233
718 PF00069 PF00041 30.7600 0.0000  0.0000  0.0000  0.0000  225 0   0   1   1763    0.2144  2516
719 PF02518 PF00989 30.7600 0.0000  0.0000  0.0000  0.0000  567 0   0   1   1761    0.2091  3010
720 PF01842 PF00696 30.7600 0.0000  0.0000  0.0000  0.0000  152 0   0   1   1760    0.2089  3267
721 PF01494 PF01360 30.7600 0.0000  0.0000  0.0000  0.0000  163 0   1   1   1759    0.2151  2001
722 PF02518 PF00072 30.7600 0.0000  0.0000  0.0000  0.0000  687 0   0   1   1751    0.2089  3269
723 PF02736 PF00063 30.7600 0.0000  0.0000  0.0000  0.0000  216 0   1   1   1750    0.2151  2008
724 PF06815 PF00665 30.7600 0.0000  0.0000  0.0000  0.0000  556 0   0   1   1749    0.2175  1232
725 PF06817 PF00552 30.7600 0.0000  0.0000  0.0000  0.0000  611 0   0   1   1748    0.2144  2510
726 PF00172 PF00172 30.5893 17.3059 0.0000  0.0000  0.0000  2   1596    1   3   167 0.8484  45
727 PF00963 PF00404 30.4884 0.0000  0.0000  0.0000  0.0000  4   10  1   2   686 0.5389  298
728 PF05793 PF05793 30.4884 0.0000  0.0000  0.0000  0.0000  1   10  1   2   685 0.5389  297
729 PF02185 PF02185 30.4038 0.0000  0.0000  0.0000  2.5672  36  136 0   3   168 0.7290  80
730 PF02741 PF01913 29.9804 0.0000  0.0000  0.0000  0.0000  14  36  1   2   687 0.5352  434
731 PF00289 PF00289 29.6133 0.0000  0.0000  0.0000  0.0000  138 1275    1   2   688 0.5212  731
732 PF03120 PF01653 29.6133 0.0000  0.0000  0.0000  0.0000  129 276 1   2   689 0.5212  732
733 PF04566 PF04565 29.6133 0.0000  0.0000  0.0000  0.0000  107 351 1   2   690 0.5212  733
734 PF00564 PF00069 29.5488 3.4083  0.0000  0.0000  0.0000  39  0   0   2   691 0.3791  938
735 PF00989 PF00069 27.9482 0.0000  2.9114  0.0000  2.8130  28  0   0   3   169 0.5043  847
736 PF00071 PF00069 27.7575 14.5871 0.0000  0.0000  6.1306  0   0   0   2   692 0.1831  3720
737 PF02752 PF00339 27.5263 0.0000  2.0618  0.0000  0.9794  132 0   1   2   693 0.3138  1113
738 PF00097 PF00096 27.3778 0.0000  8.1007  0.0000  0.0000  7   0   0   2   694 0.2256  1176
739 PF00595 PF00433 27.3330 0.0000  0.0000  0.0000  8.2269  11  0   0   2   695 0.5797  212
740 PF02931 PF02931 26.9274 0.0000  0.0000  0.0000  6.4905  5   300 1   3   170 0.8257  54
741 PF00640 PF00640 26.9102 0.0000  0.0000  0.0000  3.0073  21  0   1   2   696 0.4068  901
742 PF00060 PF00060 26.2465 0.0000  0.0000  0.0000  9.9400  1   0   1   2   697 0.5730  219
743 PF01214 PF01214 26.0458 3.0000  0.0000  0.0000  1.0000  1   0   1   3   171 0.5829  210
744 PF00125 PF00125 26.0458 4.2041  0.0000  0.0000  2.6606  1   0   1   3   172 0.6415  195
745 PF03727 PF03727 25.7255 1.1408  0.0000  0.0000  0.0000  20  105 1   3   173 0.6931  162
746 PF00447 PF00447 25.7250 2.8078  0.0000  0.0000  1.5573  3   1596    1   4   45  0.8330  49
747 PF00637 PF00637 25.4584 0.0000  0.0000  0.0000  1.0000  23  0   1   2   698 0.3563  1009
748 PF00136 PF00136 25.3694 1.1408  0.0000  0.0000  0.5330  25  276 1   3   174 0.7058  127
749 PF02867 PF02867 25.3280 2.7087  0.0000  0.0000  1.0000  4   276 1   4   46  0.8289  52
750 PF00084 PF00047 24.7404 0.0000  0.0000  0.0000  1.0066  25  0   0   2   699 0.3549  1015
751 PF01007 PF01007 24.3119 0.0000  0.0000  0.0000  7.9813  0   10  1   2   700 0.2179  1195
752 PF02883 PF00790 23.8503 0.0000  0.0000  0.0000  0.0000  13  36  0   2   701 0.5352  433
753 PF00618 PF00018 23.8495 0.6956  0.0000  0.0000  8.7638  7   0   0   2   702 0.7142  101
754 PF02864 PF01017 23.7686 0.0000  0.0000  0.0000  0.7619  75  136 1   2   715 0.5426  244
755 PF02870 PF01035 23.7686 0.0000  0.0000  0.0000  0.0000  66  276 1   2   713 0.5212  755
756 PF01067 PF00648 23.7686 0.0000  0.0000  0.0000  0.0000  97  1431    1   2   711 0.5212  756
757 PF05697 PF00254 23.7686 0.0000  0.0000  0.0000  0.0000  86  55  0   2   708 0.5344  585
758 PF02838 PF00728 23.7686 0.0000  0.0000  0.0000  0.0000  88  1540    1   2   707 0.5212  758
759 PF02738 PF00111 23.7686 0.0000  0.0000  0.0000  0.0000  64  5671    1   2   706 0.5212  759
760 PF00072 PF00072 23.7686 0.0000  0.0000  0.0000  0.0000  93  1596    1   2   703 0.5212  760
761 PF01011 PF01011 23.7686 0.0000  0.0000  0.0000  0.0000  82  5671    1   2   710 0.5212  761
762 PF00989 PF00672 23.7686 0.0000  0.0000  0.0000  0.0000  83  136 0   2   712 0.5212  762
763 PF01855 PF00037 23.7686 0.0000  0.0000  0.0000  0.0000  62  5671    1   2   714 0.5212  763
764 PF00254 PF00254 23.7686 0.0000  0.0000  0.0000  0.0000  51  55  1   2   705 0.5212  764
765 PF02929 PF02837 23.7686 0.0000  0.0000  0.0000  0.0000  62  1540    1   2   704 0.5212  765
766 PF02738 PF01799 23.7686 0.0000  0.0000  0.0000  0.0000  80  5671    1   2   709 0.5212  766
767 PF02789 PF00883 23.2106 0.0000  0.0000  0.0000  0.0000  90  1431    1   2   721 0.5344  588
768 PF00165 PF00072 23.2106 0.0000  0.0000  0.0000  0.0000  83  1596    0   2   722 0.5389  269
769 PF04997 PF04992 23.2106 0.0000  0.0000  0.0000  0.0000  50  351 1   2   716 0.5344  584
770 PF04992 PF00623 23.2106 0.0000  0.0000  0.0000  0.0000  54  351 0   2   720 0.5389  268
771 PF02876 PF01123 23.2106 0.0000  0.0000  0.0000  0.0000  97  231 1   2   719 0.5344  582
772 PF02738 PF02738 23.2106 0.0000  0.0000  0.0000  0.0000  59  5671    1   2   718 0.5344  577
773 PF00970 PF00174 23.2106 0.0000  0.0000  0.0000  0.0000  64  5671    0   2   717 0.5389  266
774 PF02985 PF00400 23.1265 20.7924 0.0000  0.0000  0.0000  1   0   0   2   723 0.6142  202
775 PF00498 PF00498 22.9457 2.4258  0.0000  0.0000  2.4549  17  0   1   3   175 0.5861  209
776 PF01855 PF01558 22.8181 0.0000  0.0000  0.0000  0.0000  70  5671    1   2   725 0.5248  698
777 PF02244 PF00246 22.8181 0.0000  0.0000  0.0000  0.0000  56  1431    1   2   724 0.5248  670
778 PF00754 PF00754 22.8181 0.0000  0.0000  0.0000  0.0000  62  45  1   2   726 0.5248  669
779 PF00874 PF00874 22.8181 0.0000  0.0000  0.0000  0.0000  93  1596    1   2   727 0.5248  656
780 PF04566 PF04561 22.8181 0.0000  0.0000  0.0000  0.0000  72  351 0   2   728 0.5352  432
781 PF00175 PF00174 22.8181 0.0000  0.0000  0.0000  0.0000  64  5671    0   2   729 0.5344  568
782 PF03413 PF02868 22.8181 0.0000  0.0000  0.0000  0.0000  73  1431    0   2   730 0.5248  671
783 PF02839 PF00704 22.8181 0.0000  0.0000  0.0000  0.0000  74  1540    1   2   734 0.5248  672
784 PF04567 PF04561 22.8181 0.0000  0.0000  0.0000  0.0000  80  351 0   2   731 0.5352  431
785 PF00115 PF00115 22.8181 0.0000  0.0000  0.0000  0.0000  71  5671    0   2   732 0.5212  785
786 PF01077 PF01077 22.8181 0.0000  0.0000  0.0000  0.0000  65  5671    0   2   733 0.5389  263
787 PF00057 PF00008 22.5794 0.0000  0.0000  0.0000  0.0000  105 0   0   1   1777    0.2175  1229
788 PF01367 PF00476 22.5794 0.0000  0.0000  0.0000  0.0000  117 0   1   1   1779    0.2144  2508
789 PF05188 PF01624 22.5794 0.0000  0.0000  0.0000  0.0000  120 0   1   1   1794    0.2144  2507
790 PF00733 PF00310 22.5794 0.0000  0.0000  0.0000  0.0000  145 0   1   1   1793    0.2144  2506
791 PF00571 PF00478 22.5794 0.0000  0.0000  0.0000  0.0000  130 0   1   1   1792    0.2144  2505
792 PF03931 PF01466 22.5794 0.0000  0.0000  0.0000  0.0000  102 0   1   1   1791    0.2144  2504
793 PF01653 PF00533 22.5794 0.0000  0.0000  0.0000  0.0000  108 0   0   1   1790    0.2175  1320
794 PF00575 PF00575 22.5794 0.0000  0.0000  0.0000  0.0000  128 0   0   1   1789    0.2175  1224
795 PF02629 PF00549 22.5794 0.0000  0.0000  0.0000  0.0000  132 0   1   1   1788    0.2144  2503
796 PF05746 PF03485 22.5794 0.0000  0.0000  0.0000  0.0000  131 0   1   1   1787    0.2144  2502
797 PF03944 PF00555 22.5794 0.0000  0.0000  0.0000  0.0000  109 0   1   1   1786    0.2144  2501
798 PF01627 PF01584 22.5794 0.0000  0.0000  0.0000  0.0000  102 0   0   1   1780    0.2151  1991
799 PF03726 PF00013 22.5794 0.0000  0.0000  0.0000  0.0000  104 0   0   1   1781    0.2089  3389
800 PF00607 PF00552 22.5794 0.0000  0.0000  0.0000  0.0000  104 0   0   1   1797    0.2151  1990
801 PF00102 PF00041 22.5794 0.0000  0.0000  0.0000  0.0000  112 0   0   1   1798    0.2091  3016
802 PF02142 PF00289 22.5794 0.0000  0.0000  0.0000  0.0000  124 0   1   1   1778    0.2144  2496
803 PF03725 PF00013 22.5794 0.0000  0.0000  0.0000  0.0000  106 0   0   1   1795    0.2175  1316
804 PF00863 PF00271 22.5794 0.0000  0.0000  0.0000  0.0000  122 0   0   1   1796    0.2175  1222
805 PF00972 PF00271 22.5794 0.0000  0.0000  0.0000  0.0000  116 0   0   1   1782    0.2151  1973
806 PF01138 PF00013 22.5794 0.0000  0.0000  0.0000  0.0000  106 0   1   1   1783    0.2144  2494
807 PF01064 PF00069 22.5794 0.0000  0.0000  0.0000  0.0000  105 0   1   1   1784    0.2144  2493
808 PF02022 PF00607 22.5794 0.0000  0.0000  0.0000  0.0000  107 0   0   1   1785    0.2089  3273
809 PF00102 PF00047 22.4721 0.0000  0.0000  0.0000  1.7252  31  0   0   2   735 0.3757  951
810 PF00531 PF00531 22.4413 0.0000  3.0280  2.5635  34.7948 0   136 1   4   47  0.9032  27
811 PF04566 PF04560 22.2173 0.0000  0.0000  0.0000  0.0000  78  351 0   2   748 0.5212  811
812 PF05000 PF04992 22.2173 0.0000  0.0000  0.0000  0.0000  60  351 0   2   746 0.5248  706
813 PF01799 PF00941 22.2173 0.0000  0.0000  0.0000  0.0000  92  5671    1   2   749 0.5389  260
814 PF04567 PF04563 22.2173 0.0000  0.0000  0.0000  0.0000  84  351 1   2   742 0.5389  271
815 PF02929 PF02836 22.2173 0.0000  0.0000  0.0000  0.0000  62  1540    1   2   740 0.5389  259
816 PF04566 PF04563 22.2173 0.0000  0.0000  0.0000  0.0000  77  351 1   2   739 0.5389  257
817 PF03413 PF01447 22.2173 0.0000  0.0000  0.0000  0.0000  74  1431    1   2   738 0.5389  256
818 PF00111 PF00037 22.2173 0.0000  0.0000  0.0000  0.0000  86  5671    1   2   737 0.5389  255
819 PF00890 PF00890 22.2173 0.0000  0.0000  0.0000  0.0000  56  5671    1   2   736 0.5389  254
820 PF00941 PF00111 22.2173 0.0000  0.0000  0.0000  0.0000  77  5671    1   2   741 0.5389  253
821 PF00137 PF00137 22.2173 0.0000  0.0000  0.0000  0.0000  97  45  1   2   747 0.5389  258
822 PF02868 PF01447 22.2173 0.0000  0.0000  0.0000  0.0000  98  1431    1   2   744 0.5389  252
823 PF02742 PF01325 22.2173 0.0000  0.0000  0.0000  0.0000  68  1596    1   2   745 0.5389  249
824 PF05496 PF05491 22.2173 0.0000  0.0000  0.0000  0.0000  89  55  1   2   750 0.5389  250
825 PF02469 PF02469 22.2173 0.0000  0.0000  0.0000  0.0000  52  45  1   2   743 0.5389  278
826 PF02180 PF00619 22.0896 0.0000  1.0000  0.0000  0.0000  0   6   0   2   751 0.0933  4087
827 PF00917 PF00097 22.0432 0.0000  0.0000  5.0200  2.3812  18  0   0   3   176 0.5285  609
828 PF04096 PF03810 21.8314 10.5694 0.0000  0.0000  2.5354  0   0   0   2   752 0.0922  4089
829 PF00615 PF00503 21.5384 1.4077  0.0000  0.0000  39.0234 0   0   1   2   753 0.8686  37
830 PF00646 PF00560 21.5226 0.0000  0.0000  0.0000  0.0000  119 0   0   1   1812    0.2144  2490
831 PF03793 PF03717 21.5226 0.0000  0.0000  0.0000  0.0000  101 0   1   1   1813    0.2091  2778
832 PF01168 PF00842 21.5226 0.0000  0.0000  0.0000  0.0000  127 0   1   1   1802    0.2091  3060
833 PF00089 PF00084 21.5226 0.0000  0.0000  0.0000  0.0000  108 0   1   1   1801    0.2091  3065
834 PF02518 PF01119 21.5226 0.0000  0.0000  0.0000  0.0000  131 0   1   1   1819    0.2091  3068
835 PF00169 PF00018 21.5226 0.0000  0.0000  0.0000  0.0000  146 0   0   1   1817    0.2144  2485
836 PF02938 PF00152 21.5226 0.0000  0.0000  0.0000  0.0000  100 0   1   1   1799    0.2091  3067
837 PF00540 PF00078 21.5226 0.0000  0.0000  0.0000  0.0000  137 0   0   1   1811    0.2144  2483
838 PF00058 PF00057 21.5226 0.0000  0.0000  0.0000  0.0000  105 0   1   1   1806    0.2091  2776
839 PF03460 PF03460 21.5226 0.0000  0.0000  0.0000  0.0000  108 0   1   1   1814    0.2091  3034
840 PF02493 PF02493 21.5226 0.0000  0.0000  0.0000  0.0000  135 0   0   1   1816    0.2091  2780
841 PF02832 PF00271 21.5226 0.0000  0.0000  0.0000  0.0000  113 0   0   1   1818    0.2151  1958
842 PF03945 PF00555 21.5226 0.0000  0.0000  0.0000  0.0000  110 0   1   1   1820    0.2091  2798
843 PF00725 PF00378 21.5226 0.0000  0.0000  0.0000  0.0000  108 0   0   1   1803    0.2089  3413
844 PF03483 PF01588 21.5226 0.0000  0.0000  0.0000  0.0000  100 0   1   1   1804    0.2091  3115
845 PF00949 PF00271 21.5226 0.0000  0.0000  0.0000  0.0000  117 0   0   1   1805    0.2151  1967
846 PF00680 PF00271 21.5226 0.0000  0.0000  0.0000  0.0000  122 0   0   1   1807    0.2089  3275
847 PF00084 PF00008 21.5226 0.0000  0.0000  0.0000  0.0000  100 0   0   1   1808    0.2144  2473
848 PF01590 PF00072 21.5226 0.0000  0.0000  0.0000  0.0000  102 0   0   1   1809    0.2091  3121
849 PF01645 PF01493 21.5226 0.0000  0.0000  0.0000  0.0000  105 0   1   1   1810    0.2091  3122
850 PF05190 PF01624 21.5226 0.0000  0.0000  0.0000  0.0000  112 0   1   1   1800    0.2091  3124
851 PF01590 PF01590 21.5226 0.0000  0.0000  0.0000  0.0000  103 0   1   1   1815    0.2091  2799
852 PF00228 PF00228 21.5066 0.0000  0.0000  0.0000  0.0000  121 0   1   1   1823    0.2175  1215
853 PF02739 PF00476 21.5066 0.0000  0.0000  0.0000  0.0000  117 0   1   1   1824    0.2175  1214
854 PF03454 PF00994 21.5066 0.0000  0.0000  0.0000  0.0000  128 0   1   1   1821    0.2175  1213
855 PF05524 PF00391 21.5066 0.0000  0.0000  0.0000  0.0000  143 0   1   1   1825    0.2175  1211
856 PF03945 PF03944 21.5066 0.0000  0.0000  0.0000  0.0000  125 0   1   1   1822    0.2175  1210
857 PF00211 PF00069 21.5066 0.0000  0.0000  0.0000  0.0000  112 0   0   1   1829    0.2151  1898
858 PF03572 PF00595 21.5066 0.0000  0.0000  0.0000  0.0000  121 0   1   1   1826    0.2175  1324
859 PF05362 PF00004 21.5066 0.0000  0.0000  0.0000  0.0000  134 0   0   1   1840    0.2175  1205
860 PF02786 PF02142 21.5066 0.0000  0.0000  0.0000  0.0000  125 0   1   1   1830    0.2175  1204
861 PF00677 PF00677 21.5066 0.0000  0.0000  0.0000  0.0000  106 0   1   1   1828    0.2175  1203
862 PF06817 PF00540 21.5066 0.0000  0.0000  0.0000  0.0000  137 0   0   1   1827    0.2144  2467
863 PF00388 PF00168 21.5066 0.0000  0.0000  0.0000  0.0000  145 0   1   1   1839    0.2175  1202
864 PF00625 PF00595 21.5066 0.0000  0.0000  0.0000  0.0000  102 0   0   1   1838    0.2091  3119
865 PF03485 PF00750 21.5066 0.0000  0.0000  0.0000  0.0000  132 0   1   1   1837    0.2175  1201
866 PF02518 PF01584 21.5066 0.0000  0.0000  0.0000  0.0000  106 0   1   1   1836    0.2175  1199
867 PF03725 PF00575 21.5066 0.0000  0.0000  0.0000  0.0000  113 0   0   1   1835    0.2091  3075
868 PF01380 PF00310 21.5066 0.0000  0.0000  0.0000  0.0000  145 0   1   1   1834    0.2175  1198
869 PF03726 PF00575 21.5066 0.0000  0.0000  0.0000  0.0000  109 0   0   1   1833    0.2144  2464
870 PF01589 PF00944 21.5066 0.0000  0.0000  0.0000  0.0000  108 0   0   1   1832    0.2144  2463
871 PF02907 PF00271 21.5066 0.0000  0.0000  0.0000  0.0000  146 0   0   1   1831    0.2151  1957
872 PF02895 PF01584 21.4542 0.0000  0.0000  0.0000  0.0000  90  136 1   2   755 0.5352  424
873 PF01315 PF00111 21.4542 0.0000  0.0000  0.0000  0.0000  64  5671    1   2   760 0.5352  423
874 PF01305 PF00256 21.4542 0.0000  0.0000  0.0000  0.0000  89  1225    1   2   766 0.5352  422
875 PF04567 PF04560 21.4542 0.0000  0.0000  0.0000  0.0000  87  351 0   2   756 0.5212  807
876 PF04561 PF04561 21.4542 0.0000  0.0000  0.0000  0.0000  66  351 0   2   757 0.5212  806
877 PF00699 PF00547 21.4542 0.0000  0.0000  0.0000  0.0000  68  55  1   2   758 0.5352  421
878 PF01799 PF01315 21.4542 0.0000  0.0000  0.0000  0.0000  80  5671    1   2   761 0.5352  420
879 PF02863 PF01316 21.4542 0.0000  0.0000  0.0000  0.0000  72  1596    1   2   759 0.5352  419
880 PF02929 PF00703 21.4542 0.0000  0.0000  0.0000  0.0000  62  1540    1   2   765 0.5352  418
881 PF04992 PF04983 21.4542 0.0000  0.0000  0.0000  0.0000  54  351 1   2   764 0.5352  417
882 PF01842 PF00389 21.4542 0.0000  0.0000  0.0000  0.0000  78  1275    1   2   763 0.5352  416
883 PF00034 PF00034 21.4542 0.0000  0.0000  0.0000  0.0000  99  5671    1   2   762 0.5352  415
884 PF00580 PF00580 21.4542 0.0000  0.0000  0.0000  0.0000  64  276 1   2   754 0.5352  414
885 PF01423 PF00400 21.2247 16.9890 0.0000  0.0000  4.9374  0   0   0   2   767 0.1478  3744
886 PF00657 PF00657 21.0454 0.0000  0.0000  0.0000  0.0000  10  28  1   2   768 0.5352  413
887 PF02954 PF01590 20.9308 0.0000  0.0000  0.0000  0.0000  102 0   0   1   1846    0.2175  1291
888 PF05222 PF01262 20.9308 0.0000  0.0000  0.0000  0.0000  140 0   1   1   1848    0.2151  1961
889 PF03447 PF00742 20.9308 0.0000  0.0000  0.0000  0.0000  134 0   1   1   1849    0.2151  1959
890 PF03793 PF00905 20.9308 0.0000  0.0000  0.0000  0.0000  108 0   1   1   1850    0.2151  1960
891 PF01590 PF00158 20.9308 0.0000  0.0000  0.0000  0.0000  112 0   0   1   1852    0.2091  3036
892 PF00030 PF00030 20.9308 0.0000  0.0000  0.0000  0.0000  129 0   1   1   1853    0.2151  1963
893 PF02737 PF00378 20.9308 0.0000  0.0000  0.0000  0.0000  108 0   0   1   1843    0.2144  2456
894 PF00027 PF00027 20.9308 0.0000  0.0000  0.0000  0.0000  123 0   1   1   1845    0.2151  2080
895 PF04043 PF01095 20.9308 0.0000  0.0000  0.0000  0.0000  102 0   0   1   1844    0.2091  2771
896 PF05192 PF01624 20.9308 0.0000  0.0000  0.0000  0.0000  123 0   1   1   1841    0.2151  1970
897 PF01138 PF00575 20.9308 0.0000  0.0000  0.0000  0.0000  111 0   1   1   1842    0.2151  1971
898 PF01453 PF00069 20.9308 0.0000  0.0000  0.0000  0.0000  135 0   0   1   1847    0.2091  3045
899 PF03120 PF00533 20.9308 0.0000  0.0000  0.0000  0.0000  109 0   0   1   1851    0.2089  3419
900 PF03933 PF00045 20.9308 0.0000  0.0000  0.0000  0.0000  139 0   1   1   1860    0.2151  2010
901 PF00607 PF00075 20.9308 0.0000  0.0000  0.0000  0.0000  110 0   0   1   1861    0.2144  2419
902 PF06968 PF04055 20.9308 0.0000  0.0000  0.0000  0.0000  119 0   1   1   1865    0.2151  2046
903 PF00417 PF00013 20.9308 0.0000  0.0000  0.0000  0.0000  107 0   0   1   1863    0.2144  2417
904 PF00863 PF00680 20.9308 0.0000  0.0000  0.0000  0.0000  146 0   0   1   1862    0.2091  3008
905 PF05237 PF00899 20.9308 0.0000  0.0000  0.0000  0.0000  128 0   1   1   1864    0.2151  2016
906 PF00384 PF00384 20.9308 0.0000  0.0000  0.0000  0.0000  101 0   1   1   1858    0.2151  2024
907 PF02151 PF01541 20.9308 0.0000  0.0000  0.0000  0.0000  104 0   0   1   1857    0.2089  3279
908 PF00540 PF00077 20.9308 0.0000  0.0000  0.0000  0.0000  138 0   1   1   1859    0.2151  2031
909 PF03765 PF00650 20.9308 0.0000  0.0000  0.0000  0.0000  113 0   1   1   1854    0.2151  2040
910 PF03453 PF00994 20.9308 0.0000  0.0000  0.0000  0.0000  140 0   1   1   1855    0.2151  2048
911 PF00665 PF00607 20.9308 0.0000  0.0000  0.0000  0.0000  109 0   0   1   1856    0.2144  2388
912 PF00435 PF00069 20.8753 0.0000  8.8933  0.0000  0.5805  2   0   0   2   769 0.3466  1034
913 PF03144 PF03144 20.7456 0.0000  2.2401  0.0000  0.0000  94  0   1   2   770 0.2956  1125
914 PF00639 PF00639 20.6703 0.0000  0.0000  0.0000  1.3318  20  0   0   2   771 0.3622  985
915 PF00271 PF00076 20.3913 11.6710 0.0000  0.0000  0.0000  1   0   0   2   772 0.4988  849
916 PF00531 PF00069 20.1861 0.0000  0.0000  0.0000  1.7115  31  0   0   2   773 0.3754  952
917 PF03730 PF02735 20.1861 0.3002  0.0000  0.0000  1.0000  32  0   1   2   774 0.3825  930
918 PF00850 PF00850 20.1109 0.0000  0.0000  0.0000  7.9935  16  0   1   2   775 0.5461  240
919 PF00619 PF00452 20.0923 0.0000  1.0000  0.0000  0.0000  0   6   0   2   776 0.0888  4097
920 PF00264 PF00264 20.0668 0.0000  0.0000  0.0000  3.9981  7   1275    1   3   177 0.7584  68
921 PF00076 PF00023 19.9604 0.0000  3.5917  6.9694  0.0000  1   0   0   3   178 0.3775  944
922 PF03731 PF02735 19.9400 0.3002  0.0000  0.0000  1.0000  39  0   1   2   777 0.3630  982
923 PF00089 PF00024 19.9400 0.0000  0.0000  0.0000  2.8302  38  0   0   2   778 0.4085  897
924 PF00438 PF00438 19.8407 0.0000  0.0000  0.0000  0.0000  3   36  1   2   779 0.5344  492
925 PF00387 PF00017 19.7828 0.0000  0.0000  0.0000  0.0000  16  28  0   2   780 0.5212  746
926 PF02984 PF02319 19.7094 0.0000  0.0000  0.0000  2.6344  0   15  0   2   783 0.1266  3777
927 PF02751 PF02751 19.7094 0.0000  0.0000  0.0000  1.0000  0   15  0   2   782 0.1098  3873
928 PF02751 PF00352 19.7094 0.9116  0.0000  0.0000  1.0000  0   15  1   2   781 0.1135  3826
929 PF02268 PF02268 19.6979 0.0000  0.0000  0.0000  1.0000  0   15  0   2   784 0.1051  3966
930 PF00169 PF00071 19.6220 0.0000  0.0000  0.0000  5.0045  7   0   1   2   785 0.4621  870
931 PF00168 PF00069 19.5809 0.0000  2.9091  0.0000  0.0000  66  0   0   2   786 0.2731  1149
932 PF03953 PF03953 19.3442 0.4894  1.0771  0.0000  0.9232  0   1   1   2   787 0.1116  3850
933 PF01627 PF01627 19.3267 0.0000  0.0000  0.0000  0.0000  11  21  1   2   788 0.5248  662
934 PF02903 PF00128 19.2965 0.0000  0.0000  0.0000  0.0000  41  1540    1   2   789 0.5344  490
935 PF04998 PF04998 19.2965 0.0000  0.0000  0.0000  0.0000  45  351 1   2   790 0.5344  486
936 PF02196 PF02196 19.2413 0.0000  0.0000  0.0000  4.5093  9   136 0   3   179 0.7674  63
937 PF00620 PF00017 19.2201 0.0000  2.4292  2.5210  4.6758  18  0   0   4   48  0.6919  168
938 PF00229 PF00229 19.1778 0.0000  0.0000  0.0000  11.9131 0   55  1   2   791 0.3140  1112
939 PF02403 PF00587 19.1162 0.0000  0.0000  0.0000  0.0000  142 0   1   1   1890    0.2089  3280
940 PF01807 PF01751 19.1162 0.0000  0.0000  0.0000  0.0000  104 0   0   1   1880    0.2175  1231
941 PF05524 PF02896 19.1162 0.0000  0.0000  0.0000  0.0000  139 0   0   1   1879    0.2089  3281
942 PF03793 PF03793 19.1162 0.0000  0.0000  0.0000  0.0000  111 0   1   1   1878    0.2089  3282
943 PF05191 PF00406 19.1162 0.0000  0.0000  0.0000  0.0000  137 0   1   1   1877    0.2089  3283
944 PF03472 PF00196 19.1162 0.0000  0.0000  0.0000  0.0000  102 0   1   1   1876    0.2089  3424
945 PF03454 PF03453 19.1162 0.0000  0.0000  0.0000  0.0000  128 0   1   1   1888    0.2089  3285
946 PF00903 PF00903 19.1162 0.0000  0.0000  0.0000  0.0000  134 0   1   1   1869    0.2089  3286
947 PF00785 PF00072 19.1162 0.0000  0.0000  0.0000  0.0000  141 0   0   1   1870    0.2144  2377
948 PF02787 PF02142 19.1162 0.0000  0.0000  0.0000  0.0000  121 0   1   1   1887    0.2089  3287
949 PF03484 PF03483 19.1162 0.0000  0.0000  0.0000  0.0000  123 0   1   1   1891    0.2089  3439
950 PF02226 PF00947 19.1162 0.0000  0.0000  0.0000  0.0000  113 0   0   1   1892    0.2175  1234
951 PF00310 PF00156 19.1162 0.0000  0.0000  0.0000  0.0000  125 0   1   1   1884    0.2089  3289
952 PF02231 PF01336 19.1162 0.0000  0.0000  0.0000  0.0000  112 0   0   1   1885    0.2151  2065
953 PF02151 PF00271 19.1162 0.0000  0.0000  0.0000  0.0000  106 0   0   1   1889    0.2091  2971
954 PF00672 PF00072 19.1162 0.0000  0.0000  0.0000  0.0000  102 0   0   1   1868    0.2089  3291
955 PF01477 PF00305 19.1162 0.0000  0.0000  0.0000  0.0000  122 0   1   1   1881    0.2089  3456
956 PF02786 PF02786 19.1162 0.0000  0.0000  0.0000  0.0000  137 0   1   1   1882    0.2089  3297
957 PF00680 PF00548 19.1162 0.0000  0.0000  0.0000  0.0000  101 0   0   1   1886    0.2175  1238
958 PF00636 PF00035 19.1162 0.0000  0.0000  0.0000  0.0000  124 0   1   1   1883    0.2089  3298
959 PF01006 PF00271 19.1162 0.0000  0.0000  0.0000  0.0000  145 0   0   1   1874    0.2151  2068
960 PF00889 PF00627 19.1162 0.0000  0.0000  0.0000  0.0000  117 0   1   1   1873    0.2089  3299
961 PF01728 PF00271 19.1162 0.0000  0.0000  0.0000  0.0000  116 0   0   1   1871    0.2091  2960
962 PF00053 PF00053 19.1162 0.0000  0.0000  0.0000  0.7433  129 0   1   1   1893    0.2231  1184
963 PF03484 PF01588 19.1162 0.0000  0.0000  0.0000  0.0000  100 0   0   1   1866    0.2151  2075
964 PF00869 PF00271 19.1162 0.0000  0.0000  0.0000  0.0000  113 0   0   1   1867    0.2144  2351
965 PF01979 PF00449 19.1162 0.0000  0.0000  0.0000  0.0000  137 0   1   1   1872    0.2089  3300
966 PF02222 PF00549 19.1162 0.0000  0.0000  0.0000  0.0000  101 0   1   1   1875    0.2089  3304
967 PF05524 PF00359 19.1047 0.0000  0.0000  0.0000  0.0000  17  21  0   2   792 0.5352  404
968 PF00388 PF00017 19.1047 0.0000  0.0000  0.0000  0.0000  17  28  0   2   794 0.5352  403
969 PF00779 PF00017 19.1047 0.0000  0.0000  0.0000  0.0000  15  28  0   2   793 0.5352  402
970 PF03234 PF03234 19.0995 0.0000  0.0000  0.0000  1.0000  0   15  0   2   795 0.1133  3834
971 PF00079 PF00079 19.0966 0.0000  0.0000  2.5097  9.1824  3   0   1   3   180 0.6956  158
972 PF00595 PF00096 19.0064 1.3849  20.1614 1.9964  0.0000  0   0   0   3   181 0.0219  24824
973 PF01467 PF01467 18.8659 4.2180  0.0000  0.0000  0.0000  16  136 1   3   182 0.7403  74
974 PF00656 PF00656 18.8046 0.0000  0.0000  0.0000  12.3696 0   1431    1   2   796 0.2749  1148
975 PF00435 PF00036 18.7920 0.0000  2.9772  0.0000  0.0000  57  0   0   2   797 0.2853  1141
976 PF00850 PF00023 18.3286 1.3569  0.0000  0.0000  2.6424  1   0   0   3   184 0.5766  216
977 PF00646 PF00179 18.3286 2.6808  0.0000  0.0000  2.4170  2   0   0   3   183 0.5885  208
978 PF02787 PF00988 18.2149 1.0000  0.0000  0.0000  0.0000  26  0   1   2   798 0.3408  1053
979 PF02270 PF00352 17.8520 0.0000  0.0000  0.0000  1.0000  0   15  0   2   800 0.1133  3831
980 PF04814 PF04814 17.8520 0.0000  0.0000  0.0000  1.0000  0   10  1   2   799 0.1055  3952
981 PF02270 PF02270 17.8520 0.0000  0.0000  0.0000  1.0000  0   15  1   2   801 0.1055  3951
982 PF03731 PF03730 17.6672 0.3002  0.0000  0.0000  1.0000  31  0   1   2   802 0.3603  994
983 PF00051 PF00024 17.6672 0.0000  0.0000  0.0000  1.6758  37  0   1   2   803 0.3761  949
984 PF00595 PF00102 17.4047 0.0000  0.0000  0.0000  3.0203  17  0   0   2   804 0.4143  893
985 PF02115 PF00071 17.3022 4.1990  0.0000  0.0000  9.2271  0   0   1   2   805 0.1426  3754
986 PF00383 PF00383 17.2669 1.3912  0.0000  5.1271  0.0000  7   0   1   3   185 0.4535  874
987 PF00102 PF00017 17.0969 0.0000  0.0000  2.5038  3.6509  16  0   1   3   186 0.4597  871
988 PF01423 PF00270 16.9629 5.5729  0.0000  0.0000  5.2169  0   0   0   2   806 0.1007  4028
989 PF00160 PF00076 16.8718 2.7575  0.0000  0.0000  0.0000  20  0   0   2   807 0.3860  923
990 PF00071 PF00036 16.8718 1.4030  0.0000  0.0000  0.9072  20  0   0   2   808 0.5207  840
991 PF02839 PF02839 16.7922 0.0000  0.0000  0.0000  0.0000  42  1540    0   2   810 0.5389  273
992 PF02730 PF01314 16.7922 0.0000  0.0000  0.0000  0.0000  40  5671    1   2   809 0.5248  686
993 PF00788 PF00069 16.7002 1.2571  0.0000  0.0000  2.3961  2   0   0   3   187 0.5637  224
994 PF00786 PF00786 16.6062 2.8275  0.0000  0.0000  2.1325  1   0   1   3   188 0.5637  225
995 PF01558 PF00037 16.6025 0.0000  0.0000  0.0000  0.0000  43  5671    1   2   811 0.5389  291
996 PF01423 PF00271 16.4704 6.1296  0.0000  0.0000  0.0000  1   0   0   2   812 0.4470  877
997 PF01077 PF00070 16.2104 0.0000  0.0000  0.0000  0.0000  48  5671    0   2   813 0.5352  401
998 PF02883 PF01217 16.1347 0.0000  0.0000  2.0000  4.1237  0   36  0   3   189 0.2276  1171
999 PF01064 PF01064 16.1001 0.0000  0.0000  0.0000  7.7613  1   0   0   2   814 0.5608  227
1000    PF00564 PF00071 16.0317 5.5705  0.0000  0.0000  3.4026  0   0   0   2   815 0.0963  4071
1001    PF03477 PF03477 15.9492 2.7087  0.0000  0.0000  1.0000  8   0   0   3   191 0.5792  213
1002    PF03143 PF03143 15.9492 1.4026  0.0000  0.0000  2.6598  1   0   1   3   192 0.5776  215
1003    PF01602 PF01602 15.9492 1.3836  0.0000  0.0000  2.4550  1   0   1   3   190 0.5725  220
1004    PF00096 PF00046 15.6943 0.0000  0.0000  5.5675  0.0000  29  0   0   2   816 0.3014  1123
1005    PF00667 PF00067 15.6600 0.0000  0.0000  0.0000  2.1975  11  5671    0   3   193 0.7286  81
1006    PF00917 PF00096 15.6271 1.3849  2.3491  6.4677  0.0000  2   0   0   4   49  0.2876  1132
1007    PF00069 PF00024 15.6230 0.0000  2.8568  0.0000  0.0000  45  0   0   2   817 0.2876  1133
1008    PF01259 PF01259 15.5924 0.0000  1.0000  1.0000  0.0000  0   6   1   3   194 0.1570  3739
1009    PF00554 PF00010 15.4618 0.0000  0.0000  0.0000  1.3438  0   10  0   2   818 0.1096  3875
1010    PF02268 PF00352 15.4618 0.9116  0.0000  0.0000  1.0000  0   15  0   2   819 0.1812  3722
1011    PF00431 PF00084 15.4148 0.0000  0.0000  0.0000  0.0000  91  0   0   1   1930    0.2089  3305
1012    PF00594 PF00089 15.4148 0.0000  0.0000  0.0000  0.0000  56  0   1   1   1929    0.2144  2332
1013    PF02769 PF02769 15.4148 0.0000  0.0000  0.0000  0.0000  99  0   1   1   1928    0.2144  2331
1014    PF01590 PF00233 15.4148 0.0000  0.0000  0.0000  0.0000  61  0   0   1   1927    0.2091  2847
1015    PF00633 PF00533 15.4148 0.0000  0.0000  0.0000  0.9127  56  0   0   1   1926    0.3523  1025
1016    PF01404 PF00041 15.4148 0.0000  0.0000  0.0000  0.0000  91  0   0   1   1925    0.2091  2836
1017    PF00975 PF00501 15.4148 0.0000  0.0000  0.0000  0.0000  88  0   0   1   1924    0.2089  3306
1018    PF02785 PF00682 15.4148 0.0000  0.0000  0.0000  0.0000  58  0   0   1   1923    0.2144  2327
1019    PF02883 PF01602 15.4148 0.0000  0.0000  0.0000  0.0000  67  0   0   1   1922    0.2089  3307
1020    PF00139 PF00069 15.4148 0.0000  0.0000  0.0000  0.0000  68  0   0   1   1921    0.2091  2822
1021    PF06831 PF06827 15.4148 0.0000  0.0000  0.0000  0.0000  64  0   1   1   1920    0.2144  2324
1022    PF03678 PF01065 15.4148 0.0000  0.0000  0.0000  0.0000  91  0   1   1   1919    0.2144  2323
1023    PF00947 PF00548 15.4148 0.0000  0.0000  0.0000  0.0000  95  0   0   1   1918    0.2089  3310
1024    PF02873 PF01565 15.4148 0.0000  0.0000  0.0000  0.0000  85  0   1   1   1917    0.2144  2319
1025    PF02930 PF02836 15.4148 0.0000  0.0000  0.0000  0.0000  58  0   1   1   1916    0.2144  2318
1026    PF00560 PF00001 15.4148 0.0000  0.0000  0.0000  0.0000  69  0   0   1   1908    0.2144  2272
1027    PF02775 PF00037 15.4148 0.0000  0.0000  0.0000  0.0000  64  0   1   1   1907    0.2144  2271
1028    PF06815 PF00540 15.4148 0.0000  0.0000  0.0000  0.0000  95  0   0   1   1906    0.2144  2267
1029    PF01612 PF00476 15.4148 0.0000  0.0000  0.0000  0.0000  84  0   1   1   1905    0.2144  2266
1030    PF02898 PF00258 15.4148 0.0000  0.0000  0.0000  0.0000  55  0   0   1   1904    0.2089  3311
1031    PF05496 PF00004 15.4148 0.0000  0.0000  0.0000  0.0000  92  0   1   1   1903    0.2144  2263
1032    PF00626 PF00626 15.4148 0.8726  0.0000  0.0000  0.0000  86  0   1   1   1896    0.2269  1173
1033    PF03119 PF00633 15.4148 0.0000  0.0000  0.0000  0.0000  60  0   1   1   1895    0.2144  2260
1034    PF00947 PF00680 15.4148 0.0000  0.0000  0.0000  0.0000  95  0   0   1   1912    0.2144  2259
1035    PF01412 PF00169 15.4148 0.0000  0.0000  0.0000  0.0000  77  0   1   1   1897    0.2144  2257
1036    PF00403 PF00070 15.4148 0.0000  0.0000  0.0000  0.0000  50  0   0   1   1898    0.2091  2728
1037    PF03450 PF01799 15.4148 0.0000  0.0000  0.0000  0.0000  86  0   1   1   1899    0.2144  2199
1038    PF01749 PF00514 15.4148 0.0000  0.0000  0.0000  0.0000  62  0   1   1   1900    0.2144  2198
1039    PF04055 PF02310 15.4148 0.0000  0.0000  0.0000  0.0000  65  0   0   1   1901    0.2144  2292
1040    PF01965 PF00165 15.4148 0.0000  0.0000  0.0000  0.0000  99  0   0   1   1902    0.2175  1278
1041    PF03450 PF00111 15.4148 0.0000  0.0000  0.0000  0.0000  71  0   1   1   1909    0.2144  2281
1042    PF00109 PF00107 15.4148 0.0000  0.0000  0.0000  0.0000  91  0   0   1   1910    0.2151  2164
1043    PF01023 PF00036 15.4148 0.0000  0.0000  0.0000  0.0000  77  0   1   1   1911    0.2144  2180
1044    PF02607 PF00809 15.4148 0.0000  0.0000  0.0000  0.0000  53  0   0   1   1894    0.2144  2247
1045    PF01453 PF00024 15.4148 0.0000  0.0000  0.0000  0.0000  59  0   0   1   1913    0.2091  2692
1046    PF03404 PF00174 15.4148 0.0000  0.0000  0.0000  0.0000  92  0   1   1   1914    0.2144  2208
1047    PF02864 PF00017 15.4148 0.0000  0.0000  0.0000  0.0000  81  0   1   1   1915    0.2144  2210
1048    PF03705 PF01339 15.4143 0.0000  0.0000  0.0000  0.0000  4   21  0   2   821 0.5212  734
1049    PF05524 PF00358 15.4143 0.0000  0.0000  0.0000  0.0000  4   21  0   2   820 0.5344  563
1050    PF00049 PF00049 15.3559 0.0000  0.0000  0.0000  0.0000  0   1   1   1   1999    0.0556  8493
1051    PF02964 PF02964 15.3559 0.0000  0.0000  0.0000  0.0000  0   1   0   1   1998    0.0551  14611
1052    PF02664 PF02664 15.3559 0.0000  0.0000  0.0000  0.0000  0   1   1   1   1997    0.0556  8499
1053    PF01412 PF01412 15.3559 0.0000  0.0000  0.0000  0.9252  0   3   0   1   1996    0.1104  3864
1054    PF03405 PF00725 15.3559 0.0000  0.0000  0.0000  0.0000  0   6   0   1   1995    0.0556  8498
1055    PF01370 PF01370 15.3559 0.0000  0.0000  0.0000  0.0000  0   1   1   1   1994    0.0556  8497
1056    PF02799 PF02799 15.3559 0.0000  0.0000  0.0000  0.0000  0   3   1   1   1993    0.0556  8495
1057    PF06628 PF00141 15.3559 0.0000  0.0000  0.0000  0.0000  0   6   0   1   1992    0.0551  14609
1058    PF02955 PF02955 15.3559 0.0000  0.0000  0.0000  0.0000  0   6   0   1   1991    0.0562  4730
1059    PF01340 PF01340 15.3559 0.0000  0.0000  0.0000  0.0000  0   3   1   1   1990    0.0556  8490
1060    PF05365 PF05365 15.3559 0.0000  0.0000  0.0000  0.0000  0   6   0   1   1989    0.0552  11979
1061    PF00889 PF00736 15.3559 0.0000  0.0000  0.0000  0.0000  0   3   0   1   1932    0.0562  4727
1062    PF01808 PF01259 15.3559 0.0000  0.0000  0.0000  0.0000  0   6   0   1   1987    0.0551  14603
1063    PF05297 PF02907 15.3559 0.0000  0.0000  0.0000  0.0000  0   3   0   1   1986    0.0552  11987
1064    PF02391 PF02391 15.3559 0.0000  0.0000  0.0000  0.0000  0   6   1   1   1985    0.0556  8483
1065    PF00868 PF00868 15.3559 0.0000  0.0000  0.0000  0.4792  0   3   1   1   1984    0.0581  4233
1066    PF01088 PF00443 15.3559 0.0000  0.0000  0.0000  0.0000  0   6   0   1   1983    0.0562  4722
1067    PF01152 PF01152 15.3559 0.0000  0.0000  0.0000  0.0000  0   1   1   1   1982    0.0556  8480
1068    PF04444 PF04444 15.3559 0.0000  0.0000  0.0000  0.0000  0   1   1   1   1981    0.0556  8482
1069    PF00579 PF00152 15.3559 0.0000  0.0000  0.0000  0.0000  0   6   0   1   1980    0.0550  18381
1070    PF07516 PF07516 15.3559 0.0000  0.0000  0.0000  0.0000  0   3   1   1   1979    0.0556  8481
1071    PF01625 PF01625 15.3559 0.0000  0.0000  0.0000  0.0000  0   3   1   1   1978    0.0556  8477
1072    PF02320 PF02271 15.3559 0.0000  0.0000  0.0000  0.0000  0   6   0   1   1977    0.0550  18382
1073    PF00762 PF00762 15.3559 0.0000  0.0000  0.0000  0.0000  0   6   1   1   1976    0.0556  8479
1074    PF01645 PF01645 15.3559 0.0000  0.0000  0.0000  0.0000  0   1   0   1   1975    0.0550  18389
1075    PF02560 PF02560 15.3559 0.0000  0.0000  0.0000  0.0000  0   1   1   1   1974    0.0556  8478
1076    PF06628 PF06628 15.3559 0.0000  0.0000  0.0000  0.0000  0   6   1   1   1973    0.0556  8473
1077    PF02901 PF02781 15.3559 0.0000  0.0000  0.0000  0.0000  0   6   0   1   1972    0.0556  8476
1078    PF01746 PF00825 15.3559 0.0000  0.0000  0.0000  0.0000  0   6   0   1   1971    0.0556  8474
1079    PF02597 PF02597 15.3559 0.0000  0.0000  0.0000  0.0000  0   1   0   1   1970    0.0552  12032
1080    PF00182 PF00182 15.3559 0.0000  0.0000  0.0000  0.0000  0   6   1   1   1969    0.0556  8472
1081    PF06968 PF06968 15.3559 0.0000  0.0000  0.0000  0.0000  0   1   1   1   1968    0.0556  8468
1082    PF01088 PF01088 15.3559 0.0000  0.0000  0.0000  0.0000  0   6   1   1   1967    0.0556  8463
1083    PF04421 PF00618 15.3559 0.0000  0.0000  0.0000  0.0000  0   6   0   1   1966    0.0562  4701
1084    PF01702 PF01702 15.3559 0.0000  0.0000  0.0000  0.0000  0   1   1   1   1965    0.0556  8467
1085    PF01746 PF01746 15.3559 0.0000  0.0000  0.0000  0.0000  0   6   1   1   1964    0.0556  8466
1086    PF03590 PF03590 15.3559 0.0000  0.0000  0.0000  0.0000  0   3   1   1   1963    0.0556  7455
1087    PF00982 PF00982 15.3559 0.0000  0.0000  0.0000  0.0000  0   1   1   1   1962    0.0556  7453
1088    PF02804 PF00161 15.3559 0.0000  0.0000  0.0000  0.0000  0   3   0   1   1961    0.0551  14575
1089    PF00913 PF00913 15.3559 0.0000  0.0000  0.0000  0.0000  0   1   1   1   1960    0.0556  8460
1090    PF01862 PF01862 15.3559 0.0000  0.0000  0.0000  0.0000  0   1   1   1   1959    0.0556  8462
1091    PF02740 PF00068 15.3559 0.0000  0.0000  0.0000  0.0000  0   6   0   1   1958    0.0562  4691
1092    PF01451 PF00102 15.3559 0.0000  0.0000  0.0000  0.0000  0   6   0   1   1957    0.0551  14572
1093    PF04711 PF01442 15.3559 0.0000  0.0000  0.0000  0.0000  0   3   0   1   1956    0.0551  14570
1094    PF04811 PF04811 15.3559 0.0000  0.0000  0.0000  0.5591  0   3   0   1   1955    0.1000  4034
1095    PF00541 PF00541 15.3559 0.0000  0.0000  0.0000  0.0000  0   3   1   1   1954    0.0556  8461
1096    PF04265 PF04265 15.3559 0.0000  0.0000  0.0000  0.0000  0   3   1   1   1953    0.0556  8455
1097    PF01129 PF01129 15.3559 0.0000  0.0000  0.0000  0.0000  0   6   1   1   1952    0.0556  8456
1098    PF02873 PF01820 15.3559 0.0000  0.0000  0.0000  0.0000  0   6   0   1   1951    0.0562  4682
1099    PF01048 PF00156 15.3559 0.0000  0.0000  0.0000  0.0000  0   3   0   1   1950    0.0551  14566
1100    PF02315 PF02315 15.3559 0.0000  0.0000  0.0000  0.0000  0   1   1   1   1949    0.0556  8448
1101    PF06134 PF06134 15.3559 0.0000  0.0000  0.0000  0.0000  0   1   1   1   1948    0.0556  8445
1102    PF01183 PF00959 15.3559 0.0000  0.0000  0.0000  0.0000  0   6   0   1   1947    0.0562  4676
1103    PF01287 PF01287 15.3559 0.0000  0.0000  0.0000  0.0000  0   6   1   1   1946    0.0556  8431
1104    PF02940 PF02940 15.3559 0.0000  0.0000  0.0000  0.0000  0   6   1   1   1945    0.0556  8430
1105    PF00423 PF00423 15.3559 0.0000  0.0000  0.0000  0.0000  0   6   1   1   1944    0.0556  7447
1106    PF02151 PF02151 15.3559 0.0000  0.0000  0.0000  0.0000  0   1   1   1   1943    0.0556  8427
1107    PF02098 PF02098 15.3559 0.0000  0.0000  0.0000  0.0000  0   3   1   1   1942    0.0556  8423
1108    PF00464 PF00464 15.3559 0.0000  0.0000  0.0000  0.0000  0   1   1   1   1941    0.0556  8413
1109    PF05118 PF05118 15.3559 0.0000  0.0000  0.0000  0.0000  0   1   0   1   1940    0.0552  12011
1110    PF05194 PF05194 15.3559 0.0000  0.0000  0.0000  0.0000  0   6   0   1   1939    0.0551  14562
1111    PF02290 PF02290 15.3559 0.0000  0.0000  0.0000  0.0000  0   6   0   1   1938    0.0562  4665
1112    PF01532 PF01532 15.3559 0.0000  0.0000  0.0000  0.0000  0   1   1   1   1937    0.0556  8415
1113    PF01114 PF01114 15.3559 0.0000  0.0000  0.0000  0.0000  0   6   0   1   1936    0.0552  12008
1114    PF02670 PF01128 15.3559 0.0000  0.0000  0.0000  0.0000  0   3   0   1   1935    0.0552  12006
1115    PF01510 PF01183 15.3559 0.0000  0.0000  0.0000  0.0000  0   6   0   1   1934    0.0552  12068
1116    PF02804 PF02804 15.3559 0.0000  0.0000  0.0000  0.0000  0   3   1   1   1933    0.0556  8408
1117    PF02777 PF02777 15.3559 0.0000  0.0000  0.0000  0.0000  0   6   1   1   2009    0.0556  8407
1118    PF00711 PF00182 15.3559 0.0000  0.0000  0.0000  0.0000  0   3   0   1   1931    0.0556  8403
1119    PF03919 PF01423 15.3559 0.0000  0.0000  0.0000  0.0000  0   6   0   1   1988    0.0556  8404
1120    PF00587 PF00579 15.3559 0.0000  0.0000  0.0000  0.0000  0   6   0   1   2010    0.0556  8402
1121    PF01128 PF01128 15.3559 0.0000  0.0000  0.0000  0.0000  0   3   1   1   2000    0.0556  8401
1122    PF00290 PF00218 15.3559 0.0000  0.0000  0.0000  0.0000  0   6   0   1   2001    0.0552  12026
1123    PF02980 PF02980 15.3559 0.0000  0.0000  0.0000  0.0000  0   6   0   1   2002    0.0556  8399
1124    PF02914 PF01609 15.3559 0.0000  0.0000  0.0000  0.0000  0   6   0   1   2003    0.0552  12046
1125    PF01845 PF01845 15.3559 0.0000  0.0000  0.0000  0.0000  0   1   1   1   2004    0.0556  8397
1126    PF05409 PF05408 15.3559 0.0000  0.0000  0.0000  0.0000  0   3   0   1   2005    0.0551  14535
1127    PF04421 PF04421 15.3559 0.0000  0.0000  0.0000  0.0000  0   6   1   1   2006    0.0556  8375
1128    PF03590 PF00733 15.3559 0.0000  0.0000  0.0000  0.0000  0   3   0   1   2007    0.0552  12057
1129    PF01751 PF01751 15.3559 0.0000  0.0000  0.0000  0.0000  0   3   1   1   2008    0.0556  8395
1130    PF02739 PF01612 15.3433 0.0000  0.0000  0.0000  0.0000  63  0   0   1   2027    0.2091  2806
1131    PF02938 PF01336 15.3433 0.0000  0.0000  0.0000  0.0000  96  0   1   1   2016    0.2089  3381
1132    PF02574 PF00809 15.3433 0.0000  0.0000  0.0000  0.0000  51  0   0   1   2012    0.2091  2808
1133    PF05491 PF00004 15.3433 0.0000  0.0000  0.0000  0.0000  91  0   1   1   2011    0.2089  3382
1134    PF00014 PF00014 15.3433 0.0000  0.0000  0.0000  0.0000  80  0   1   1   2017    0.2089  3383
1135    PF01472 PF00696 15.3433 0.0000  0.0000  0.0000  0.0000  59  0   0   1   2013    0.2144  2372
1136    PF00382 PF00382 15.3433 0.0000  0.0000  0.0000  0.0000  70  0   1   1   2014    0.2089  3384
1137    PF02490 PF00155 15.3433 0.0000  0.0000  0.0000  0.0000  94  0   1   1   2015    0.2089  3388
1138    PF00552 PF00540 15.3433 0.0000  0.0000  0.0000  0.0000  89  0   0   1   2018    0.2091  2813
1139    PF01612 PF01367 15.3433 0.0000  0.0000  0.0000  0.0000  63  0   0   1   2045    0.2175  1313
1140    PF00792 PF00613 15.3433 0.0000  0.0000  0.0000  0.0000  55  0   1   1   2019    0.2089  3390
1141    PF00595 PF00018 15.3433 0.0000  0.0000  0.0000  0.0000  89  0   0   1   2020    0.2089  3391
1142    PF02310 PF00809 15.3433 0.0000  0.0000  0.0000  0.0000  53  0   0   1   2021    0.2089  3392
1143    PF01841 PF00868 15.3433 0.0000  0.0000  0.0000  0.4792  53  0   1   1   2022    0.2179  1194
1144    PF00174 PF00173 15.3433 0.0000  0.0000  0.0000  0.0000  70  0   0   1   2023    0.2144  2365
1145    PF00089 PF00051 15.3433 0.0000  0.0000  0.0000  0.0000  91  0   1   1   2024    0.2089  3394
1146    PF02022 PF00540 15.3433 0.0000  0.0000  0.0000  0.0000  90  0   0   1   2025    0.2151  1859
1147    PF04879 PF00111 15.3433 0.0000  0.0000  0.0000  0.0000  58  0   0   1   2026    0.2175  1276
1148    PF00084 PF00059 15.3433 0.0000  0.0000  0.0000  0.9949  73  0   0   1   2044    0.3561  1013
1149    PF04897 PF01493 15.3433 0.0000  0.0000  0.0000  0.0000  96  0   1   1   2028    0.2089  3398
1150    PF00175 PF00173 15.3433 0.0000  0.0000  0.0000  0.0000  75  0   0   1   2029    0.2091  2823
1151    PF00059 PF00008 15.3433 0.0000  0.0000  0.0000  0.0000  82  0   0   1   2030    0.2144  2352
1152    PF03120 PF00633 15.3433 0.0000  0.0000  0.0000  0.0000  61  0   1   1   2031    0.2089  3400
1153    PF06827 PF01149 15.3433 0.0000  0.0000  0.0000  0.0000  61  0   1   1   2032    0.2089  3401
1154    PF00806 PF00806 15.3433 0.0000  0.0000  0.0000  0.0000  96  0   1   1   2033    0.2089  3402
1155    PF00792 PF00454 15.3433 0.0000  0.0000  0.0000  0.0000  55  0   1   1   2034    0.2089  3403
1156    PF02142 PF01808 15.3433 0.0000  0.0000  0.0000  0.0000  96  0   1   1   2035    0.2089  3404
1157    PF05195 PF00557 15.3433 0.0000  0.0000  0.0000  0.0000  54  0   1   1   2036    0.2089  3405
1158    PF06415 PF01676 15.3433 0.0000  0.0000  0.0000  0.0000  75  0   1   1   2037    0.2089  3406
1159    PF03404 PF00175 15.3433 0.0000  0.0000  0.0000  0.0000  67  0   0   1   2038    0.2144  2325
1160    PF00109 PF00106 15.3433 0.0000  0.0000  0.0000  0.0000  60  0   0   1   2039    0.2091  2861
1161    PF00431 PF00057 15.3433 0.0000  0.0000  0.0000  0.0000  50  0   0   1   2040    0.2151  1826
1162    PF00594 PF00008 15.3433 0.0000  0.0000  0.0000  0.0000  53  0   0   1   2041    0.2144  2333
1163    PF04811 PF00626 15.3433 0.0000  0.0000  0.0000  0.0000  67  0   1   1   2042    0.2089  3407
1164    PF00625 PF00018 15.3433 0.0000  0.0000  0.0000  0.0000  76  0   1   1   2043    0.2089  3414
1165    PF00359 PF00359 15.3313 0.0000  0.0000  0.0000  0.0000  2   21  1   2   822 0.5352  398
1166    PF00617 PF00388 15.2947 0.0000  0.0000  0.0000  0.0000  6   28  0   2   824 0.5344  518
1167    PF01739 PF01339 15.2947 0.0000  0.0000  0.0000  0.0000  6   21  0   2   825 0.5344  589
1168    PF01739 PF01584 15.2947 0.0000  0.0000  0.0000  0.0000  5   21  0   2   823 0.5344  494
1169    PF02203 PF00672 15.1921 0.0000  0.0000  0.0000  0.0000  43  136 0   2   826 0.5344  493
1170    PF00686 PF00128 15.1921 0.0000  0.0000  0.0000  0.0000  42  1540    1   2   827 0.5212  770
1171    PF00808 PF00808 15.0911 0.0000  0.0000  2.5481  6.6533  1   0   1   3   195 0.6539  190
1172    PF00161 PF00161 15.0459 0.0000  0.0000  0.0000  0.0000  0   3   1   1   2103    0.0550  18390
1173    PF02569 PF02569 15.0459 0.0000  0.0000  0.0000  0.0000  0   3   1   1   2102    0.0550  18391
1174    PF02570 PF02570 15.0459 0.0000  0.0000  0.0000  0.0000  0   3   1   1   2075    0.0550  18393
1175    PF00345 PF00345 15.0459 0.0000  0.0000  0.0000  0.0000  0   3   1   1   2047    0.0550  18399
1176    PF05203 PF05203 15.0459 0.0000  0.0000  0.0000  0.0000  0   3   1   1   2048    0.0550  18400
1177    PF01735 PF01735 15.0459 0.0000  0.0000  0.0000  0.0000  0   1   0   1   2049    0.0556  8393
1178    PF01634 PF00977 15.0459 0.0000  0.0000  0.0000  0.0000  0   6   0   1   2050    0.0556  8391
1179    PF00199 PF00141 15.0459 0.0000  0.0000  0.0000  0.0000  0   6   0   1   2051    0.0562  4637
1180    PF01896 PF01896 15.0459 0.0000  0.0000  0.0000  0.0000  0   1   1   1   2052    0.0550  18401
1181    PF02883 PF02814 15.0459 0.0000  0.0000  0.0000  0.0000  0   6   0   1   2053    0.0550  18402
1182    PF02180 PF02180 15.0459 0.0000  0.0000  0.0000  0.7059  0   6   1   1   2054    0.0593  4217
1183    PF06617 PF01451 15.0459 0.0000  0.0000  0.0000  0.0000  0   6   0   1   2055    0.0550  18404
1184    PF03513 PF03513 15.0459 0.0000  0.0000  0.0000  0.0000  0   3   1   1   2056    0.0550  18405
1185    PF07565 PF02374 15.0459 0.0000  0.0000  0.0000  0.0000  0   3   0   1   2057    0.0552  12067
1186    PF07475 PF02603 15.0459 0.0000  0.0000  0.0000  0.0000  0   3   1   1   2058    0.0550  18406
1187    PF03950 PF03950 15.0459 0.0000  0.0000  0.0000  0.0000  0   3   0   1   2059    0.0550  18407
1188    PF02976 PF02976 15.0459 0.0000  0.0000  0.0000  0.0000  0   3   1   1   2060    0.0550  18408
1189    PF05173 PF01678 15.0459 0.0000  0.0000  0.0000  0.0000  0   6   0   1   2061    0.0552  12090
1190    PF01114 PF00068 15.0459 0.0000  0.0000  0.0000  0.0000  0   6   0   1   2062    0.0552  12138
1191    PF07498 PF07498 15.0459 0.0000  0.0000  0.0000  0.0000  0   6   1   1   2063    0.0550  18411
1192    PF05932 PF05932 15.0459 0.0000  0.0000  0.0000  0.0000  0   1   1   1   2064    0.0550  18413
1193    PF00825 PF00825 15.0459 0.0000  0.0000  0.0000  0.0000  0   6   1   1   2065    0.0550  18415
1194    PF02840 PF02840 15.0459 0.0000  0.0000  0.0000  0.0000  0   1   1   1   2066    0.0550  18417
1195    PF05409 PF05409 15.0459 0.0000  0.0000  0.0000  0.0000  0   3   1   1   2067    0.0550  18418
1196    PF05173 PF05173 15.0459 0.0000  0.0000  0.0000  0.0000  0   6   1   1   2068    0.0550  18419
1197    PF01110 PF01110 15.0459 0.0000  0.0000  0.0000  0.0000  0   1   1   1   2069    0.0550  18420
1198    PF02281 PF02281 15.0459 0.0000  0.0000  0.0000  0.0000  0   6   0   1   2070    0.0552  12094
1199    PF02542 PF02542 15.0459 0.0000  0.0000  0.0000  0.0000  0   1   1   1   2071    0.0550  18421
1200    PF00654 PF00654 15.0459 0.0000  0.0000  0.0000  0.0000  0   1   1   1   2072    0.0550  18425
1201    PF07478 PF01820 15.0459 0.0000  0.0000  0.0000  0.0000  0   6   1   1   2073    0.0550  18426
1202    PF02777 PF00080 15.0459 0.0000  0.0000  0.0000  0.0000  0   6   0   1   2074    0.0552  12102
1203    PF02566 PF02566 15.0459 0.0000  0.0000  0.0000  0.0000  0   6   1   1   2046    0.0550  18429
1204    PF00443 PF00227 15.0459 0.0000  0.0000  0.0000  0.0000  0   6   0   1   2076    0.0552  12103
1205    PF06368 PF06368 15.0459 0.0000  0.0000  0.0000  0.0000  0   1   1   1   2077    0.0550  18430
1206    PF01488 PF01488 15.0459 0.0000  0.0000  0.0000  0.0000  0   1   1   1   2078    0.0550  18433
1207    PF02749 PF02540 15.0459 0.0000  0.0000  0.0000  0.0000  0   6   0   1   2079    0.0551  14473
1208    PF01058 PF01058 15.0459 0.0000  0.0000  0.0000  0.0000  0   1   0   1   2080    0.0552  12106
1209    PF00700 PF00700 15.0459 0.0000  0.0000  0.0000  0.0000  0   3   0   1   2081    0.0551  14467
1210    PF00556 PF00556 15.0459 0.0000  0.0000  0.0000  0.0000  0   1   1   1   2082    0.0550  18435
1211    PF02907 PF02907 15.0459 0.0000  0.0000  0.0000  0.0000  0   3   1   1   2083    0.0550  18437
1212    PF01808 PF00709 15.0459 0.0000  0.0000  0.0000  0.0000  0   6   0   1   2084    0.0551  14464
1213    PF02602 PF00762 15.0459 0.0000  0.0000  0.0000  0.0000  0   6   0   1   2085    0.0551  14462
1214    PF05368 PF00543 15.0459 0.0000  0.0000  0.0000  0.0000  0   3   0   1   2086    0.0550  18438
1215    PF01088 PF00227 15.0459 0.0000  0.0000  0.0000  0.0000  0   6   0   1   2087    0.0556  8374
1216    PF01119 PF00488 15.0459 0.0000  0.0000  0.0000  0.0000  0   6   0   1   2088    0.0556  8368
1217    PF02607 PF02607 15.0459 0.0000  0.0000  0.0000  0.0000  0   3   0   1   2089    0.0550  18439
1218    PF07478 PF02873 15.0459 0.0000  0.0000  0.0000  0.0000  0   6   0   1   2090    0.0552  12109
1219    PF06441 PF06441 15.0459 0.0000  0.0000  0.0000  0.0000  0   1   1   1   2091    0.0550  18442
1220    PF01597 PF01571 15.0459 0.0000  0.0000  0.0000  0.0000  0   3   0   1   2092    0.0562  4586
1221    PF05192 PF00154 15.0459 0.0000  0.0000  0.0000  0.0000  0   6   0   1   2093    0.0550  18443
1222    PF00762 PF00490 15.0459 0.0000  0.0000  0.0000  0.0000  0   6   0   1   2094    0.0552  12140
1223    PF01412 PF00996 15.0459 0.0000  0.0000  0.0000  0.0000  0   3   0   1   2095    0.0550  18444
1224    PF07517 PF07516 15.0459 0.0000  0.0000  0.0000  0.0000  0   3   1   1   2096    0.0550  18445
1225    PF06026 PF06026 15.0459 0.0000  0.0000  0.0000  0.0000  0   1   1   1   2097    0.0550  18447
1226    PF03973 PF03973 15.0459 0.0000  0.0000  0.0000  0.0000  0   3   0   1   2098    0.0552  12122
1227    PF01756 PF01756 15.0459 0.0000  0.0000  0.0000  0.0000  0   1   1   1   2099    0.0550  18448
1228    PF06815 PF06815 15.0459 0.0000  0.0000  0.0000  0.0000  0   6   1   1   2100    0.0550  18449
1229    PF00842 PF00842 15.0459 0.0000  0.0000  0.0000  0.0000  0   1   1   1   2101    0.0550  18450
1230    PF01094 PF00211 14.9650 0.0000  0.0000  0.0000  0.0000  87  0   0   1   2143    0.2144  2177
1231    PF01094 PF00069 14.9650 0.0000  0.0000  0.0000  0.0000  92  0   0   1   2104    0.2091  2930
1232    PF00581 PF00581 14.9650 0.0000  0.0000  0.0000  0.0000  95  0   1   1   2130    0.2091  2932
1233    PF01826 PF01826 14.9650 0.0000  0.0000  0.0000  0.0000  55  0   0   1   2129    0.2144  2204
1234    PF02775 PF01558 14.9650 0.0000  0.0000  0.0000  0.0000  58  0   1   1   2118    0.2091  2933
1235    PF03404 PF00970 14.9650 0.0000  0.0000  0.0000  0.0000  67  0   0   1   2117    0.2175  1235
1236    PF00548 PF00073 14.9650 0.0000  0.0000  0.0000  0.0000  97  0   0   1   2116    0.2144  2218
1237    PF02369 PF02369 14.9650 0.0000  0.0000  0.0000  0.0000  50  0   1   1   2105    0.2091  2934
1238    PF02607 PF02310 14.9650 0.0000  0.0000  0.0000  0.0000  98  0   1   1   2106    0.2091  2936
1239    PF04898 PF01493 14.9650 0.0000  0.0000  0.0000  0.0000  98  0   1   1   2107    0.2091  2937
1240    PF03465 PF03463 14.9650 0.0000  0.0000  0.0000  0.0000  94  0   1   1   2108    0.2091  2941
1241    PF02801 PF00106 14.9650 0.0000  0.0000  0.0000  0.0000  60  0   0   1   2109    0.2091  2943
1242    PF01479 PF00467 14.9650 0.0000  0.0000  0.0000  0.0000  54  0   0   1   2110    0.2151  1704
1243    PF02574 PF02310 14.9650 0.0000  0.0000  0.0000  0.0000  50  0   0   1   2111    0.2151  1703
1244    PF00089 PF00008 14.9650 0.0000  0.0000  0.0000  0.0000  79  0   0   1   2112    0.2091  2944
1245    PF02930 PF00703 14.9650 0.0000  0.0000  0.0000  0.0000  58  0   1   1   2113    0.2091  2946
1246    PF00540 PF00075 14.9650 0.0000  0.0000  0.0000  0.0000  91  0   0   1   2114    0.2089  3427
1247    PF00435 PF00307 14.9650 0.0000  0.0000  0.0000  0.0000  90  0   0   1   2115    0.2151  1714
1248    PF01017 PF00017 14.9650 0.0000  0.0000  0.0000  0.0000  69  0   0   1   2119    0.2175  1248
1249    PF01380 PF00571 14.9650 0.0000  0.0000  0.0000  0.0000  61  0   0   1   2120    0.2144  2194
1250    PF00682 PF00289 14.9650 0.0000  0.0000  0.0000  0.0000  51  0   0   1   2121    0.2091  2947
1251    PF02895 PF02518 14.9650 0.0000  0.0000  0.0000  0.0000  93  0   1   1   2122    0.2091  2948
1252    PF00874 PF00359 14.9650 0.0000  0.0000  0.0000  0.0000  55  0   0   1   2123    0.2091  2970
1253    PF03119 PF00533 14.9650 0.0000  0.0000  0.0000  0.0000  96  0   0   1   2124    0.2151  1925
1254    PF01477 PF00151 14.9650 0.0000  0.0000  0.0000  0.0000  53  0   1   1   2125    0.2091  2974
1255    PF02909 PF00440 14.9650 0.0000  0.0000  0.0000  0.0000  68  0   1   1   2126    0.2091  2977
1256    PF01756 PF00441 14.9650 0.0000  0.0000  0.0000  0.0000  59  0   1   1   2127    0.2091  2979
1257    PF00970 PF00173 14.9650 0.0000  0.0000  0.0000  0.0000  76  0   0   1   2128    0.2089  3435
1258    PF00646 PF00400 14.9650 0.0000  0.0000  0.0000  0.0000  68  0   0   1   2133    0.2175  1258
1259    PF01479 PF00579 14.9650 0.0000  0.0000  0.0000  0.0000  94  0   0   1   2131    0.2089  3436
1260    PF04073 PF00587 14.9650 0.0000  0.0000  0.0000  0.0000  65  0   0   1   2132    0.2144  2173
1261    PF05738 PF05738 14.9650 0.0000  0.0000  0.0000  0.0000  84  0   1   1   2136    0.2091  2981
1262    PF00665 PF00540 14.9650 0.0000  0.0000  0.0000  0.0000  90  0   0   1   2134    0.2089  3437
1263    PF01591 PF00300 14.9650 0.0000  0.0000  0.0000  0.0000  51  0   1   1   2135    0.2091  2985
1264    PF01404 PF00069 14.9650 0.0000  0.0000  0.0000  0.0000  83  0   0   1   2139    0.2175  1264
1265    PF01541 PF00633 14.9650 0.0000  0.0000  0.0000  0.0000  52  0   0   1   2137    0.2089  3438
1266    PF01067 PF00036 14.9650 0.0000  0.0000  0.0000  0.0000  61  0   1   1   2138    0.2091  2990
1267    PF02745 PF02249 14.9650 0.0000  0.0000  0.0000  0.0000  93  0   1   1   2142    0.2091  3003
1268    PF01030 PF00069 14.9650 0.0000  0.0000  0.0000  0.0000  61  0   0   1   2140    0.2175  1268
1269    PF00585 PF00291 14.9650 0.0000  0.0000  0.0000  0.0000  67  0   1   1   2141    0.2091  3006
1270    PF02877 PF02877 14.8487 0.0000  0.0000  0.0000  0.0000  0   6   1   1   2175    0.0551  14436
1271    PF00303 PF00303 14.8487 0.0000  0.0000  0.0000  0.0000  0   1   1   1   2173    0.0551  14433
1272    PF02787 PF00764 14.8487 0.0000  0.0000  0.0000  0.0000  0   3   0   1   2172    0.0562  4573
1273    PF00631 PF00503 14.8487 0.0000  0.0000  0.0000  0.0000  0   6   0   1   2171    0.0556  7434
1274    PF00631 PF00001 14.8487 0.0000  0.0000  0.0000  0.0000  0   6   0   1   2170    0.0551  14430
1275    PF02914 PF02281 14.8487 0.0000  0.0000  0.0000  0.0000  0   6   0   1   2169    0.0550  18451
1276    PF02740 PF02740 14.8487 0.0000  0.0000  0.0000  0.0000  0   6   0   1   2168    0.0562  4569
1277    PF01269 PF01269 14.8487 0.0000  0.0000  0.0000  0.0000  0   1   0   1   2167    0.0551  14427
1278    PF02035 PF02035 14.8487 0.0000  0.0000  0.0000  0.0000  0   1   1   1   2166    0.0551  14425
1279    PF00815 PF00815 14.8487 0.0000  0.0000  0.0000  0.0000  0   6   1   1   2165    0.0551  14416
1280    PF01624 PF01119 14.8487 0.0000  0.0000  0.0000  0.0000  0   6   0   1   2164    0.0552  13168
1281    PF00351 PF00351 14.8487 0.0000  0.0000  0.0000  0.0000  0   1   1   1   2163    0.0551  14411
1282    PF02602 PF00490 14.8487 0.0000  0.0000  0.0000  0.0000  0   6   0   1   2216    0.0562  4562
1283    PF00959 PF00959 14.8487 0.0000  0.0000  0.0000  0.0000  0   6   1   1   2217    0.0551  14408
1284    PF01497 PF01497 14.8487 0.0000  0.0000  0.0000  0.0000  0   1   1   1   2160    0.0551  14405
1285    PF05209 PF05209 14.8487 0.0000  0.0000  0.0000  0.0000  0   1   1   1   2186    0.0551  14404
1286    PF02219 PF02219 14.8487 0.0000  0.0000  0.0000  0.0000  0   3   1   1   2185    0.0551  14401
1287    PF01293 PF00342 14.8487 0.0000  0.0000  0.0000  0.0000  0   6   0   1   2157    0.0551  14400
1288    PF05746 PF05746 14.8487 0.0000  0.0000  0.0000  0.0000  0   3   0   1   2156    0.0556  8310
1289    PF00449 PF00449 14.8487 0.0000  0.0000  0.0000  0.0000  0   6   1   1   2155    0.0551  14389
1290    PF01912 PF01652 14.8487 0.0000  0.0000  0.0000  0.0000  0   6   0   1   2154    0.0556  7424
1291    PF00723 PF00723 14.8487 0.0000  0.0000  0.0000  0.0000  0   1   1   1   2153    0.0551  14388
1292    PF02134 PF00632 14.8487 0.0000  0.0000  0.0000  0.0000  0   6   0   1   2215    0.0556  8284
1293    PF00405 PF00210 14.8487 0.0000  0.0000  0.0000  0.0000  0   3   0   1   2214    0.0562  4549
1294    PF01210 PF01210 14.8487 0.0000  0.0000  0.0000  0.0000  0   1   0   1   2213    0.0550  18452
1295    PF00290 PF00290 14.8487 0.0000  0.0000  0.0000  0.0000  0   6   1   1   2212    0.0551  14378
1296    PF02313 PF02313 14.8487 0.0000  0.0000  0.0000  0.0000  0   1   1   1   2211    0.0551  14366
1297    PF05365 PF02271 14.8487 0.0000  0.0000  0.0000  0.0000  0   6   0   1   2210    0.0556  7409
1298    PF03992 PF01804 14.8487 0.0000  0.0000  0.0000  0.0000  0   3   0   1   2209    0.0556  8273
1299    PF02331 PF00653 14.8487 0.0000  0.0000  0.0000  0.0000  0   3   0   1   2208    0.0550  18453
1300    PF01113 PF01113 14.8487 0.0000  0.0000  0.0000  0.0000  0   6   0   1   2207    0.0551  14347
1301    PF05025 PF05025 14.8487 0.0000  0.0000  0.0000  0.0000  0   1   1   1   2206    0.0551  14344
1302    PF03917 PF02951 14.8487 0.0000  0.0000  0.0000  0.0000  0   6   0   1   2205    0.0556  8271
1303    PF06766 PF01079 14.8487 0.0000  0.0000  0.0000  0.0000  0   3   0   1   2204    0.0551  14339
1304    PF05408 PF05408 14.8487 0.0000  0.0000  0.0000  0.0000  0   3   1   1   2203    0.0551  14338
1305    PF07475 PF07475 14.8487 0.0000  0.0000  0.0000  0.0000  0   3   1   1   2202    0.0551  14336
1306    PF01451 PF01451 14.8487 0.0000  0.0000  0.0000  0.0000  0   6   1   1   2201    0.0551  14335
1307    PF02792 PF02792 14.8487 0.0000  0.0000  0.0000  0.0000  0   1   1   1   2200    0.0551  14331
1308    PF02320 PF02320 14.8487 0.0000  0.0000  0.0000  0.0000  0   6   0   1   2199    0.0552  12232
1309    PF00888 PF00888 14.8487 0.0000  0.0000  0.0000  0.0000  0   3   1   1   2198    0.0551  14327
1310    PF00479 PF00479 14.8487 0.0000  0.0000  0.0000  0.0000  0   6   1   1   2197    0.0551  14325
1311    PF01115 PF01115 14.8487 0.0000  0.0000  0.0000  0.0000  0   3   1   1   2196    0.0551  14320
1312    PF01111 PF00888 14.8487 0.0000  0.0000  0.0000  0.0000  0   3   0   1   2195    0.0551  14316
1313    PF02814 PF00449 14.8487 0.0000  0.0000  0.0000  0.0000  0   6   0   1   2194    0.0556  8265
1314    PF01126 PF01126 14.8487 0.0000  0.0000  0.0000  0.0000  0   1   1   1   2193    0.0551  14314
1315    PF01233 PF01233 14.8487 0.0000  0.0000  0.0000  0.0000  0   3   1   1   2192    0.0551  14308
1316    PF04711 PF04711 14.8487 0.0000  0.0000  0.0000  0.0000  0   3   1   1   2187    0.0551  14305
1317    PF00235 PF00235 14.8487 0.0000  0.0000  0.0000  0.0000  0   1   1   1   2162    0.0551  14302
1318    PF01321 PF01321 14.8487 0.0000  0.0000  0.0000  0.0000  0   1   1   1   2182    0.0551  14296
1319    PF02744 PF01263 14.8487 0.0000  0.0000  0.0000  0.0000  0   6   0   1   2184    0.0556  8268
1320    PF02331 PF02331 14.8487 0.0000  0.0000  0.0000  0.0000  0   3   1   1   2183    0.0551  14291
1321    PF00587 PF00152 14.8487 0.0000  0.0000  0.0000  0.0000  0   6   0   1   2179    0.0556  8266
1322    PF02940 PF01331 14.8487 0.9116  0.0000  0.0000  0.0000  0   6   0   1   2181    0.1006  4030
1323    PF02223 PF02223 14.8487 0.0000  0.0000  0.0000  0.0000  0   1   1   1   2180    0.0551  14289
1324    PF00690 PF00690 14.8487 0.0000  0.0000  0.0000  0.0000  0   3   0   1   2176    0.0550  18454
1325    PF02710 PF02710 14.8487 0.0000  0.0000  0.0000  0.0000  0   3   1   1   2178    0.0551  14286
1326    PF07478 PF07478 14.8487 0.0000  0.0000  0.0000  0.0000  0   6   1   1   2177    0.0551  14280
1327    PF03996 PF03996 14.8487 0.0000  0.0000  0.0000  0.0000  0   3   0   1   2158    0.0562  4799
1328    PF02569 PF02548 14.8487 0.0000  0.0000  0.0000  0.0000  0   3   0   1   2161    0.0550  18456
1329    PF02919 PF01131 14.8487 0.0000  0.0000  0.0000  0.0000  0   6   0   1   2159    0.0556  8262
1330    PF06652 PF00582 14.8487 0.0000  0.0000  0.0000  0.0000  0   6   0   1   2146    0.0552  12436
1331    PF01303 PF01303 14.8487 0.0000  0.0000  0.0000  0.0000  0   1   1   1   2144    0.0551  14275
1332    PF06415 PF06415 14.8487 0.0000  0.0000  0.0000  0.0000  0   1   0   1   2145    0.0556  8250
1333    PF01912 PF01912 14.8487 0.0000  0.0000  0.0000  0.0000  0   6   1   1   2147    0.0551  14271
1334    PF02391 PF00994 14.8487 0.0000  0.0000  0.0000  0.0000  0   6   0   1   2148    0.0551  14269
1335    PF00977 PF00815 14.8487 0.0000  0.0000  0.0000  0.0000  0   6   0   1   2149    0.0550  18458
1336    PF07565 PF07565 14.8487 0.0000  0.0000  0.0000  0.4538  0   3   1   1   2150    0.0581  4235
1337    PF02670 PF02670 14.8487 0.0000  0.0000  0.0000  0.0000  0   3   1   1   2151    0.0551  14261
1338    PF03513 PF01320 14.8487 0.0000  0.0000  0.0000  0.0000  0   3   0   1   2152    0.0556  8249
1339    PF02981 PF02923 14.8487 0.0000  0.0000  0.0000  0.0000  0   6   0   1   2174    0.0550  18460
1340    PF00709 PF00709 14.8487 0.0000  0.0000  0.0000  0.0000  0   6   1   1   2188    0.0551  14233
1341    PF00587 PF00587 14.8487 0.0000  0.0000  0.0000  0.9196  0   6   1   1   2189    0.0614  4198
1342    PF00509 PF00423 14.8487 0.0000  0.0000  0.0000  0.0000  0   6   0   1   2190    0.0551  14232
1343    PF00199 PF00199 14.8487 0.0000  0.0000  0.0000  0.0000  0   6   1   1   2191    0.0551  14228
1344    PF01609 PF01609 14.8276 0.0000  0.0000  0.0000  0.0000  0   6   0   1   2220    0.0562  4457
1345    PF01263 PF01087 14.8276 0.0000  0.0000  0.0000  0.0000  0   6   0   1   2221    0.0556  8248
1346    PF01634 PF01634 14.8276 0.0000  0.0000  0.0000  0.0000  0   6   1   1   2222    0.0552  13202
1347    PF01095 PF01095 14.8276 0.0000  0.0000  0.0000  0.0000  0   1   1   1   2223    0.0552  12280
1348    PF01712 PF01712 14.8276 0.0000  0.0000  0.0000  0.0000  0   3   1   1   2224    0.0552  12292
1349    PF00448 PF00448 14.8276 0.0000  0.0000  0.0000  0.0000  0   3   1   1   2225    0.0552  12295
1350    PF00697 PF00290 14.8276 0.0000  0.0000  0.0000  0.0000  0   6   0   1   2226    0.0562  4446
1351    PF02258 PF02258 14.8276 0.0000  0.0000  0.0000  0.0000  0   1   1   1   2227    0.0552  12355
1352    PF03418 PF03418 14.8276 0.0000  0.0000  0.0000  0.0000  0   1   1   1   2228    0.0552  12305
1353    PF02733 PF02733 14.8276 0.0000  0.0000  0.0000  0.0000  0   3   1   1   2229    0.0552  12315
1354    PF02572 PF02570 14.8276 0.0000  0.0000  0.0000  0.0000  0   3   0   1   2230    0.0550  18462
1355    PF02753 PF02753 14.8276 0.0000  0.0000  0.0000  0.0000  0   3   1   1   2231    0.0552  12333
1356    PF03973 PF02098 14.8276 0.0000  0.0000  0.0000  0.0000  0   3   0   1   2232    0.0550  18463
1357    PF02982 PF02982 14.8276 0.0000  0.0000  0.0000  0.0000  0   1   1   1   2233    0.0552  12337
1358    PF02602 PF02602 14.8276 0.0000  0.0000  0.0000  0.0000  0   6   1   1   2234    0.0552  12339
1359    PF07498 PF02081 14.8276 0.0000  0.0000  0.0000  0.0000  0   6   0   1   2235    0.0556  8245
1360    PF02261 PF02261 14.8276 0.0000  0.0000  0.0000  0.0000  0   1   1   1   2236    0.0552  12345
1361    PF03917 PF03917 14.8276 0.0000  0.0000  0.0000  0.0000  0   6   1   1   2237    0.0552  12375
1362    PF01583 PF01583 14.8276 0.0000  0.0000  0.0000  0.0000  0   3   1   1   2238    0.0552  12352
1363    PF02091 PF02091 14.8276 0.0000  0.0000  0.0000  0.0000  0   1   1   1   2239    0.0552  12371
1364    PF06652 PF02566 14.8276 0.0000  0.0000  0.0000  0.0000  0   6   0   1   2240    0.0562  4427
1365    PF00730 PF00730 14.8276 0.0000  0.0000  0.0000  0.0000  0   1   1   1   2241    0.0552  12374
1366    PF02901 PF00479 14.8276 0.0000  0.0000  0.0000  0.0000  0   6   0   1   2242    0.0552  12363
1367    PF02156 PF02156 14.8276 0.0000  0.0000  0.0000  0.0000  0   1   1   1   2243    0.0552  13193
1368    PF01293 PF01293 14.8276 0.0000  0.0000  0.0000  0.0000  0   6   1   1   2244    0.0552  12364
1369    PF01423 PF01331 14.8276 0.0000  0.0000  0.0000  0.0000  0   6   0   1   2245    0.0556  8244
1370    PF00081 PF00080 14.8276 0.0000  0.0000  0.0000  0.0000  0   6   0   1   2246    0.0550  18466
1371    PF05835 PF05835 14.8276 0.0000  0.0000  0.0000  0.0000  0   1   0   1   2247    0.0556  8243
1372    PF04344 PF04344 14.8276 0.0000  0.0000  0.0000  0.0000  0   1   0   1   2248    0.0562  4415
1373    PF02951 PF02951 14.8276 0.0000  0.0000  0.0000  0.0000  0   6   0   1   2249    0.0550  18468
1374    PF00186 PF00186 14.8276 0.0000  0.0000  0.0000  0.0000  0   1   1   1   2250    0.0552  12370
1375    PF02976 PF01751 14.8276 0.0000  0.0000  0.0000  0.0000  0   3   0   1   2251    0.0552  12378
1376    PF01048 PF01048 14.8276 0.0000  0.0000  0.0000  0.0000  0   3   1   1   2252    0.0552  12384
1377    PF01267 PF01267 14.8276 0.0000  0.0000  0.0000  0.0000  0   3   1   1   2253    0.0552  13190
1378    PF01808 PF01808 14.8276 0.0000  0.0000  0.0000  0.0000  0   6   1   1   2254    0.0552  12393
1379    PF02827 PF02827 14.8276 0.0000  0.0000  0.0000  0.0000  0   1   0   1   2255    0.0556  8242
1380    PF00749 PF00749 14.8276 0.0000  0.0000  0.0000  0.0000  0   3   0   1   2256    0.0552  13187
1381    PF05194 PF00449 14.8276 0.0000  0.0000  0.0000  0.0000  0   6   0   1   2257    0.0562  4403
1382    PF02747 PF00511 14.8276 0.0000  0.0000  0.0000  0.0000  0   3   0   1   2219    0.0551  14115
1383    PF01416 PF00825 14.8276 0.0000  0.0000  0.0000  0.0000  0   6   0   1   2259    0.0552  12483
1384    PF02781 PF02781 14.8276 0.0000  0.0000  0.0000  0.0000  0   6   1   1   2260    0.0552  12435
1385    PF01259 PF00709 14.8276 0.0000  0.0000  0.0000  0.0000  0   6   0   1   2261    0.0562  4396
1386    PF02052 PF02052 14.8276 0.0000  0.0000  0.0000  0.0000  0   1   0   1   2262    0.0552  12424
1387    PF00488 PF00488 14.8276 0.0000  0.0000  0.0000  0.0000  0   6   1   1   2263    0.0552  12429
1388    PF00977 PF00977 14.8276 0.0000  0.0000  0.0000  0.0000  0   6   1   1   2264    0.0552  12425
1389    PF02556 PF02556 14.8276 0.0000  0.0000  0.0000  0.0000  0   1   1   1   2265    0.0552  12440
1390    PF00644 PF00644 14.8276 0.0000  0.0000  0.0000  0.0000  0   6   1   1   2266    0.0552  12443
1391    PF01921 PF01921 14.8276 0.0000  0.0000  0.0000  0.0000  0   1   1   1   2267    0.0552  12444
1392    PF02157 PF02157 14.8276 0.0000  0.0000  0.0000  0.0000  0   1   1   1   2268    0.0552  12446
1393    PF03740 PF03740 14.8276 0.0000  0.0000  0.0000  0.0000  0   1   1   1   2269    0.0552  12452
1394    PF06652 PF06652 14.8276 0.0000  0.0000  0.0000  0.0000  0   6   1   1   2218    0.0552  12453
1395    PF06964 PF06964 14.8276 0.0000  0.0000  0.0000  0.0000  0   1   1   1   2270    0.0552  12464
1396    PF00979 PF00979 14.8276 0.0000  0.0000  0.0000  0.0000  0   6   1   1   2271    0.0552  12466
1397    PF06617 PF00102 14.8276 0.0000  0.0000  0.0000  0.0000  0   6   0   1   2272    0.0550  18469
1398    PF00979 PF00423 14.8276 0.0000  0.0000  0.0000  0.0000  0   6   0   1   2273    0.0556  8241
1399    PF00101 PF00016 14.8276 0.0000  0.0000  0.0000  0.0000  0   6   1   1   2274    0.0552  12484
1400    PF02873 PF02873 14.8276 0.0000  0.0000  0.0000  0.0000  0   6   0   1   2275    0.0551  14047
1401    PF06433 PF06433 14.8276 0.0000  0.0000  0.0000  0.0000  0   1   1   1   2276    0.0552  12492
1402    PF01746 PF01416 14.8276 0.0000  0.0000  0.0000  0.0000  0   6   0   1   2277    0.0550  18472
1403    PF02463 PF02463 14.8276 0.0000  0.0000  0.0000  0.2795  0   3   1   1   2278    0.0570  4252
1404    PF00219 PF00219 14.8276 0.0000  0.0000  0.0000  0.0000  0   1   0   1   2279    0.0556  8239
1405    PF07477 PF07477 14.8276 0.0000  0.0000  0.0000  0.0000  0   3   0   1   2280    0.0552  12502
1406    PF05486 PF05486 14.8276 0.0000  0.0000  0.0000  0.0000  0   1   0   1   2281    0.0552  12497
1407    PF07488 PF07477 14.8276 0.0000  0.0000  0.0000  0.0000  0   3   1   1   2282    0.0552  12510
1408    PF01129 PF00644 14.8276 0.0000  0.0000  0.0000  0.0000  0   6   0   1   2283    0.0552  12527
1409    PF06330 PF06330 14.8276 0.0000  0.0000  0.0000  0.0000  0   1   1   1   2284    0.0552  12514
1410    PF03446 PF03446 14.8276 0.0000  0.0000  0.0000  0.0000  0   3   0   1   2285    0.0552  12529
1411    PF05223 PF05223 14.8276 0.0000  0.0000  0.0000  0.0000  0   3   0   1   2286    0.0551  14013
1412    PF02540 PF01729 14.8276 0.0000  0.0000  0.0000  0.0000  0   6   0   1   2287    0.0551  14012
1413    PF02981 PF02981 14.8276 0.0000  0.0000  0.0000  0.0000  0   6   1   1   2288    0.0552  12578
1414    PF01652 PF01287 14.8276 0.0000  0.0000  0.0000  0.0000  0   6   0   1   2289    0.0550  18475
1415    PF07498 PF07497 14.8276 0.0000  0.0000  0.0000  0.0000  0   6   1   1   2290    0.0552  12580
1416    PF02534 PF02534 14.8276 0.0000  0.0000  0.0000  0.0000  0   1   1   1   2291    0.0552  12542
1417    PF07221 PF07221 14.8276 0.0000  0.0000  0.0000  0.0000  0   1   1   1   2292    0.0552  12538
1418    PF02787 PF02787 14.8276 0.0000  0.0000  0.0000  0.0000  0   1   1   1   2293    0.0552  12543
1419    PF00218 PF00218 14.8276 0.0000  0.0000  0.0000  0.0000  0   6   1   1   2294    0.0552  12551
1420    PF02877 PF01129 14.8276 0.0000  0.0000  0.0000  0.0000  0   6   0   1   2295    0.0552  12562
1421    PF02126 PF02126 14.8276 0.0000  0.0000  0.0000  0.0000  0   1   1   1   2296    0.0552  12566
1422    PF00618 PF00618 14.8276 0.0000  0.0000  0.0000  0.9822  0   6   0   1   2297    0.1096  3877
1423    PF03405 PF02737 14.8276 0.0000  0.0000  0.0000  0.0000  0   6   0   1   2258    0.0552  12569
1424    PF04234 PF04234 14.8262 0.0000  0.0000  0.0000  0.0000  0   1   1   1   2300    0.0562  4347
1425    PF02403 PF02403 14.8262 0.0000  0.0000  0.0000  0.0000  0   1   0   1   2301    0.0551  13967
1426    PF01818 PF01818 14.8262 0.0000  0.0000  0.0000  0.0000  0   1   1   1   2302    0.0562  4345
1427    PF07517 PF07517 14.8262 0.0000  0.0000  0.0000  0.0000  0   3   1   1   2303    0.0562  4344
1428    PF00509 PF00509 14.8262 0.0000  0.0000  0.0000  0.0000  0   6   1   1   2304    0.0562  4343
1429    PF01712 PF00406 14.8262 0.0000  0.0000  0.0000  0.0000  0   3   0   1   2305    0.0552  12637
1430    PF03919 PF02940 14.8262 0.9116  0.0000  0.0000  0.0000  0   6   0   1   2298    0.1026  3998
1431    PF00689 PF00689 14.8262 0.0000  0.0000  0.0000  0.0000  0   3   0   1   2306    0.0562  4340
1432    PF03331 PF03331 14.8262 0.0000  0.0000  0.0000  0.0000  0   1   1   1   2307    0.0562  4338
1433    PF01320 PF01320 14.8262 0.0000  0.0000  0.0000  0.0000  0   3   1   1   2308    0.0562  4337
1434    PF02353 PF02353 14.8262 0.0000  0.0000  0.0000  0.0000  0   1   1   1   2309    0.0562  4336
1435    PF05486 PF02978 14.8262 0.0000  0.0000  0.0000  0.0000  0   6   0   1   2310    0.0551  13941
1436    PF05806 PF05806 14.8262 0.0000  0.0000  0.0000  0.0000  0   1   0   1   2311    0.0556  8238
1437    PF03205 PF03205 14.8262 0.0000  0.0000  0.0000  0.0000  0   6   1   1   2312    0.0562  4333
1438    PF02923 PF02923 14.8262 0.0000  0.0000  0.0000  0.0000  0   6   1   1   2313    0.0562  4330
1439    PF05223 PF00144 14.8262 0.0000  0.0000  0.0000  0.0000  0   3   0   1   2314    0.0550  18476
1440    PF01409 PF01409 14.8262 0.0000  0.0000  0.0000  0.0000  0   1   0   1   2315    0.0562  4328
1441    PF01450 PF01450 14.8262 0.0000  0.0000  0.0000  0.0000  0   1   1   1   2316    0.0562  4327
1442    PF03405 PF03405 14.8262 0.0000  0.0000  0.0000  0.0000  0   6   1   1   2317    0.0562  4326
1443    PF00204 PF00154 14.8262 0.0000  0.0000  0.0000  0.0000  0   6   0   1   2324    0.0556  8237
1444    PF00764 PF00764 14.8262 0.0000  0.0000  0.0000  0.0000  0   3   1   1   2325    0.0562  4324
1445    PF02219 PF01340 14.8262 0.0000  0.0000  0.0000  0.0000  0   3   0   1   2326    0.0551  13935
1446    PF02898 PF02898 14.8262 0.0000  0.0000  0.0000  0.0000  0   1   1   1   2327    0.0562  4321
1447    PF01510 PF00959 14.8262 0.0000  0.0000  0.0000  0.0000  0   6   0   1   2328    0.0551  13931
1448    PF02329 PF02329 14.8262 0.0000  0.0000  0.0000  0.0000  0   1   1   1   2350    0.0562  4319
1449    PF00523 PF00523 14.8262 0.0000  0.0000  0.0000  0.0000  0   1   1   1   2299    0.0562  4318
1450    PF02561 PF02561 14.8262 0.0000  0.0000  0.0000  0.0000  0   3   1   1   2330    0.0562  4317
1451    PF02861 PF01625 14.8262 0.0000  0.0000  0.0000  0.0000  0   3   0   1   2329    0.0562  4316
1452    PF04815 PF04815 14.8262 0.8726  0.0000  0.0000  0.5591  0   3   0   1   2352    0.1753  3729
1453    PF00144 PF00144 14.8262 0.0000  0.0000  0.0000  0.0000  0   3   1   1   2355    0.0562  4360
1454    PF01131 PF01028 14.8262 0.0000  0.0000  0.0000  0.0000  0   6   0   1   2367    0.0556  8236
1455    PF01051 PF01051 14.8262 0.0000  0.0000  0.0000  0.0000  0   1   1   1   2366    0.0562  4311
1456    PF02734 PF02734 14.8262 0.0000  0.0000  0.0000  0.0000  0   3   0   1   2369    0.0550  18478
1457    PF01597 PF01597 14.8262 0.0000  0.0000  0.0000  0.0000  0   3   1   1   2346    0.0562  4308
1458    PF01912 PF01287 14.8262 0.0000  0.0000  0.0000  0.0000  0   6   0   1   2345    0.0551  13926
1459    PF01353 PF01353 14.8262 0.0000  0.0000  0.0000  0.0000  0   1   1   1   2343    0.0562  4306
1460    PF02814 PF02814 14.8262 0.0000  0.0000  0.0000  0.0000  0   6   0   1   2342    0.0552  12617
1461    PF03919 PF03919 14.8262 0.0000  0.0000  0.0000  0.0000  0   6   1   1   2341    0.0562  4304
1462    PF07497 PF07497 14.8262 0.0000  0.0000  0.0000  0.0000  0   6   1   1   2339    0.0562  4315
1463    PF02566 PF00582 14.8262 0.0000  0.0000  0.0000  0.0000  0   6   0   1   2338    0.0562  4302
1464    PF00393 PF00393 14.8262 0.0000  0.0000  0.0000  0.0000  0   3   1   1   2337    0.0562  4301
1465    PF00693 PF00693 14.8262 0.0000  0.0000  0.0000  0.0000  0   1   1   1   2336    0.0562  4300
1466    PF05204 PF05204 14.8262 0.0000  0.0000  0.0000  0.0000  0   3   1   1   2335    0.0562  4299
1467    PF05365 PF02320 14.8262 0.0000  0.0000  0.0000  0.0000  0   6   0   1   2334    0.0556  8233
1468    PF00979 PF00509 14.8262 0.0000  0.0000  0.0000  0.0000  0   6   0   1   2333    0.0551  13915
1469    PF02932 PF01036 14.8262 0.0000  0.0000  0.0000  0.0000  0   3   0   1   2332    0.0556  8232
1470    PF01678 PF01113 14.8262 0.0000  0.0000  0.0000  0.0000  0   6   0   1   2331    0.0562  4295
1471    PF04101 PF04101 14.8262 0.0000  0.0000  0.0000  0.0000  0   3   1   1   2351    0.0562  4294
1472    PF01663 PF01663 14.8262 0.0000  0.0000  0.0000  0.0000  0   1   1   1   2323    0.0562  4292
1473    PF05368 PF05368 14.8262 0.0000  0.0000  0.0000  0.0000  0   3   1   1   2321    0.0562  4291
1474    PF00959 PF00182 14.8262 0.0000  0.0000  0.0000  0.0000  0   6   0   1   2320    0.0551  13913
1475    PF07497 PF02081 14.8262 0.0000  0.0000  0.0000  0.0000  0   6   0   1   2319    0.0552  13181
1476    PF01036 PF01036 14.8262 0.0000  0.0000  0.0000  0.0000  0   3   1   1   2318    0.0562  4312
1477    PF02614 PF02614 14.8262 0.0000  0.0000  0.0000  0.0000  0   1   1   1   2354    0.0562  4287
1478    PF02271 PF02271 14.8262 0.0000  0.0000  0.0000  0.0000  0   6   0   1   2322    0.0551  13905
1479    PF01263 PF01263 14.8262 0.0000  0.0000  0.0000  0.0000  0   6   1   1   2340    0.0562  4283
1480    PF02788 PF00101 14.8262 0.0000  0.0000  0.0000  0.0000  0   6   1   1   2344    0.0562  4282
1481    PF04263 PF04263 14.8262 0.0000  0.0000  0.0000  0.0000  0   3   1   1   2347    0.0562  4280
1482    PF06192 PF06192 14.8262 0.0000  0.0000  0.0000  0.0000  0   1   1   1   2348    0.0562  4279
1483    PF02072 PF02072 14.8262 0.0000  0.0000  0.0000  0.0000  0   1   0   1   2349    0.0550  18481
1484    PF07488 PF07488 14.8262 0.0000  0.0000  0.0000  0.0000  0   3   1   1   2365    0.0562  4276
1485    PF03917 PF02955 14.8262 0.0000  0.0000  0.0000  0.0000  0   6   0   1   2358    0.0550  18482
1486    PF06560 PF01293 14.8262 0.0000  0.0000  0.0000  0.0000  0   6   0   1   2356    0.0550  18484
1487    PF01634 PF00815 14.8262 0.0000  0.0000  0.0000  0.0000  0   6   0   1   2357    0.0552  12657
1488    PF02744 PF02744 14.8262 0.0000  0.0000  0.0000  0.0000  0   6   1   1   2361    0.0562  4271
1489    PF00081 PF00081 14.8262 0.0000  0.0000  0.0000  0.0000  0   6   1   1   2359    0.0562  4269
1490    PF05194 PF02883 14.8262 0.0000  0.0000  0.0000  0.0000  0   6   0   1   2360    0.0552  12663
1491    PF02980 PF02923 14.8262 0.0000  0.0000  0.0000  0.0000  0   6   0   1   2364    0.0556  8229
1492    PF01183 PF00182 14.8262 0.0000  0.0000  0.0000  0.0000  0   6   0   1   2362    0.0552  12664
1493    PF05192 PF05192 14.8262 0.0000  0.0000  0.0000  0.0000  0   6   1   1   2363    0.0562  4376
1494    PF05247 PF02561 14.8262 0.0000  0.0000  0.0000  0.0000  0   3   0   1   2368    0.0550  18485
1495    PF05192 PF00204 14.8262 0.0000  0.0000  0.0000  0.0000  0   6   0   1   2353    0.0552  12672
1496    PF02895 PF01627 14.8104 0.0000  0.0000  0.0000  0.0000  90  0   0   1   2370    0.2089  3460
1497    PF02151 PF00004 14.8104 0.0000  0.0000  0.0000  0.0000  81  0   0   1   2371    0.2089  3459
1498    PF00392 PF00155 14.8104 0.0000  0.0000  0.0000  0.0000  74  0   0   1   2375    0.2151  1854
1499    PF00169 PF00168 14.8104 0.0000  0.0000  0.0000  0.0000  79  0   0   1   2376    0.2175  1499
1500    PF04073 PF03129 14.8104 0.0000  0.0000  0.0000  0.0000  65  0   0   1   2374    0.2089  3458
1501    PF02357 PF00467 14.8104 0.0000  0.0000  0.0000  0.0000  93  0   1   1   2378    0.2175  1501
1502    PF00989 PF00158 14.8104 0.0000  0.0000  0.0000  0.0000  52  0   0   1   2379    0.2175  1502
1503    PF00618 PF00617 14.8104 0.0000  0.0000  0.0000  0.0000  95  0   1   1   2377    0.2175  1503
1504    PF00692 PF00077 14.8104 0.0000  0.0000  0.0000  0.0000  66  0   0   1   2381    0.2151  1852
1505    PF00138 PF00069 14.8104 0.0000  0.0000  0.0000  0.0000  53  0   0   1   2382    0.2175  1505
1506    PF00917 PF00651 14.8104 0.0000  0.0000  0.0000  0.0000  75  0   0   1   2403    0.2144  2264
1507    PF04898 PF01645 14.8104 0.0000  0.0000  0.0000  0.0000  99  0   1   1   2380    0.2175  1507
1508    PF01833 PF00554 14.8104 0.0000  0.0000  0.0000  0.0000  85  0   1   1   2372    0.2175  1508
1509    PF02198 PF00178 14.8104 0.0000  0.0000  0.0000  0.0000  84  0   0   1   2373    0.2151  1851
1510    PF00431 PF00008 14.8104 0.0000  0.0000  0.0000  0.0000  81  0   1   1   2383    0.2175  1510
1511    PF01412 PF00023 14.8104 0.0000  0.0000  0.0000  0.0000  65  0   0   1   2384    0.2089  3457
1512    PF04444 PF00775 14.8104 0.0000  0.0000  0.0000  0.0000  60  0   1   1   2385    0.2175  1512
1513    PF02901 PF01228 14.8104 0.0000  0.0000  0.0000  0.0000  84  0   1   1   2386    0.2175  1513
1514    PF00785 PF00010 14.8104 0.0000  0.0000  0.0000  0.0000  74  0   0   1   2387    0.2089  3455
1515    PF02815 PF02815 14.8104 0.0000  0.0000  0.0000  0.0000  86  0   1   1   2388    0.2175  1515
1516    PF02933 PF02359 14.8104 0.0000  0.0000  0.0000  0.0000  55  0   1   1   2389    0.2175  1516
1517    PF03404 PF00173 14.8104 0.0000  0.0000  0.0000  0.0000  76  0   0   1   2390    0.2175  1517
1518    PF01833 PF01437 14.8104 0.0000  0.0000  0.0000  0.0000  51  0   0   1   2391    0.2175  1518
1519    PF00307 PF00036 14.8104 0.0000  0.0000  0.0000  0.0000  51  0   0   1   2392    0.2091  3038
1520    PF02775 PF01855 14.8104 0.0000  0.0000  0.0000  0.0000  63  0   1   1   2393    0.2175  1520
1521    PF05726 PF02678 14.8104 0.0000  0.0000  0.0000  0.0000  68  0   1   1   2394    0.2175  1521
1522    PF01728 PF01479 14.8104 0.0000  0.0000  0.0000  0.0000  53  0   0   1   2395    0.2089  3454
1523    PF06815 PF00607 14.8104 0.0000  0.0000  0.0000  0.0000  97  0   0   1   2396    0.2175  1523
1524    PF00220 PF00184 14.8104 0.0000  0.0000  0.0000  0.0000  57  0   0   1   2397    0.2151  1849
1525    PF00047 PF00008 14.8104 0.0000  0.0000  0.0000  0.0000  52  0   0   1   2398    0.2089  3453
1526    PF06445 PF00165 14.8104 0.0000  0.0000  0.0000  0.0000  52  0   1   1   2399    0.2175  1526
1527    PF01842 PF00742 14.8104 0.0000  0.0000  0.0000  0.0000  88  0   0   1   2400    0.2175  1527
1528    PF03447 PF01842 14.8104 0.0000  0.0000  0.0000  0.0000  93  0   0   1   2401    0.2089  3452
1529    PF02786 PF00682 14.8104 0.0000  0.0000  0.0000  0.0000  56  0   0   1   2402    0.2175  1529
1530    PF03153 PF02268 14.7894 1.0000  0.0000  0.0000  0.8448  0   15  1   2   828 0.1112  3853
1531    PF03153 PF00352 14.7894 1.4077  0.0000  0.0000  0.0000  0   15  1   2   829 0.1044  3979
1532    PF00043 PF00043 14.6595 0.0000  2.8753  0.0000  4.5421  2   0   1   3   196 0.5414  246
1533    PF00899 PF00899 14.3186 2.9349  0.0000  0.0000  0.0000  38  0   1   2   831 0.3554  1014
1534    PF00036 PF00018 14.3186 1.3818  0.0000  0.0000  0.0000  31  0   0   2   830 0.3458  1037
1535    PF04898 PF04897 14.1460 0.0000  0.0000  0.0000  0.0000  99  0   1   1   2409    0.2151  1843
1536    PF02607 PF02574 14.1460 0.0000  0.0000  0.0000  0.0000  50  0   0   1   2404    0.2089  3451
1537    PF00627 PF00627 14.1460 0.0000  0.0000  0.0000  0.0000  62  0   0   1   2405    0.2175  1537
1538    PF01590 PF00785 14.1460 0.0000  0.0000  0.0000  0.0000  95  0   0   1   2406    0.2175  1538
1539    PF00620 PF00169 14.1460 0.0000  0.0000  0.0000  0.0000  69  0   0   1   2407    0.2151  1842
1540    PF04815 PF00626 14.1460 0.8726  0.0000  0.0000  0.0000  72  0   1   1   2408    0.2238  1182
1541    PF02811 PF01336 14.1460 0.0000  0.0000  0.0000  0.0000  82  0   0   1   2438    0.2151  1840
1542    PF01584 PF00072 14.1460 0.0000  0.0000  0.0000  0.0000  74  0   0   1   2439    0.2089  3448
1543    PF03464 PF03463 14.1460 0.0000  0.0000  0.0000  0.0000  93  0   0   1   2442    0.2091  3035
1544    PF00613 PF00454 14.1460 0.0000  0.0000  0.0000  0.0000  77  0   1   1   2446    0.2151  1838
1545    PF02801 PF00107 14.1460 0.0000  0.0000  0.0000  0.0000  91  0   0   1   2434    0.2151  1835
1546    PF02226 PF00548 14.1460 0.0000  0.0000  0.0000  0.0000  95  0   0   1   2440    0.2144  2248
1547    PF02151 PF00633 14.1460 0.0000  0.0000  0.0000  0.0000  51  0   0   1   2410    0.2151  1834
1548    PF02826 PF01842 14.1460 0.0000  0.0000  0.0000  0.0000  78  0   0   1   2435    0.2089  3447
1549    PF01653 PF00633 14.1460 0.0000  0.0000  0.0000  0.0000  61  0   1   1   2443    0.2151  1832
1550    PF02861 PF02151 14.1460 0.0000  0.0000  0.0000  0.0000  55  0   0   1   2441    0.2144  2241
1551    PF02359 PF00004 14.1460 0.0000  0.0000  0.0000  0.0000  88  0   1   1   2444    0.2151  1829
1552    PF01842 PF00551 14.1460 0.0000  0.0000  0.0000  0.0000  53  0   0   1   2412    0.2144  2237
1553    PF05184 PF03489 14.1460 0.0000  0.0000  0.0000  0.0000  88  0   1   1   2411    0.2151  1828
1554    PF00975 PF00668 14.1460 0.0000  0.0000  0.0000  0.0000  86  0   0   1   2445    0.2089  3445
1555    PF00433 PF00168 14.1460 0.0000  0.0000  0.0000  0.0000  58  0   0   1   2428    0.2091  3033
1556    PF02226 PF00680 14.1460 0.0000  0.0000  0.0000  0.0000  95  0   0   1   2429    0.2151  1827
1557    PF01419 PF01419 14.1460 0.0000  0.0000  0.0000  0.0000  64  0   1   1   2430    0.2151  1825
1558    PF02930 PF02929 14.1460 0.0000  0.0000  0.0000  0.0000  66  0   1   1   2431    0.2151  1824
1559    PF02930 PF02837 14.1460 0.0000  0.0000  0.0000  0.0000  58  0   1   1   2432    0.2151  1823
1560    PF03465 PF03464 14.1460 0.0000  0.0000  0.0000  0.0000  99  0   1   1   2436    0.2151  1822
1561    PF04897 PF01645 14.1460 0.0000  0.0000  0.0000  0.0000  97  0   1   1   2414    0.2151  1821
1562    PF02369 PF02368 14.1460 0.0000  0.0000  0.0000  0.0000  68  0   1   1   2413    0.2151  1820
1563    PF01841 PF00927 14.1460 0.0000  0.0000  0.0000  0.4792  52  0   1   1   2433    0.2255  1177
1564    PF00384 PF00111 14.1460 0.0000  0.0000  0.0000  0.0000  96  0   0   1   2421    0.2089  3444
1565    PF04127 PF02441 14.1460 0.0000  0.0000  0.0000  0.0000  88  0   0   1   2420    0.2144  2226
1566    PF00621 PF00018 14.1460 0.0000  0.0000  0.0000  0.0000  92  0   0   1   2415    0.2144  2221
1567    PF02933 PF00004 14.1460 0.0000  0.0000  0.0000  0.0000  60  0   0   1   2416    0.2144  2434
1568    PF00560 PF00047 14.1460 0.0000  0.0000  0.0000  0.0000  96  0   0   1   2417    0.2089  3442
1569    PF01287 PF00467 14.1460 0.0000  0.0000  0.0000  0.0000  65  0   1   1   2418    0.2151  1815
1570    PF00089 PF00057 14.1460 0.0000  0.0000  0.0000  0.0000  60  0   0   1   2419    0.2091  3032
1571    PF00648 PF00036 14.1460 0.0000  0.0000  0.0000  0.0000  59  0   1   1   2422    0.2151  1814
1572    PF00571 PF00005 14.1460 0.0000  0.0000  0.0000  0.0000  76  0   0   1   2423    0.2091  3031
1573    PF00786 PF00069 14.1460 0.0000  0.0000  0.0000  0.0000  89  0   1   1   2424    0.2151  1811
1574    PF01339 PF00072 14.1460 0.0000  0.0000  0.0000  0.0000  65  0   1   1   2425    0.2151  1810
1575    PF03711 PF01276 14.1460 0.0000  0.0000  0.0000  0.0000  90  0   1   1   2426    0.2151  1809
1576    PF00586 PF00586 14.1460 0.0000  0.0000  0.0000  0.0000  62  0   1   1   2427    0.2151  1808
1577    PF05033 PF00856 14.1460 0.0000  0.0000  0.0000  0.0000  67  0   1   1   2437    0.2151  1806
1578    PF00048 PF00048 14.0182 0.0000  0.0000  0.0000  14.1563 0   55  1   2   832 0.3832  925
1579    PF03705 PF01584 13.6681 0.0000  0.0000  0.0000  0.0000  5   21  0   2   833 0.5389  306
1580    PF00381 PF00381 13.6681 0.0000  0.0000  0.0000  0.0000  1   21  1   2   836 0.5344  517
1581    PF01627 PF00486 13.6681 0.0000  0.0000  0.0000  0.0000  2   21  0   2   834 0.5389  277
1582    PF00617 PF00387 13.6681 0.0000  0.0000  0.0000  0.0000  6   28  0   2   835 0.5389  276
1583    PF00354 PF00084 13.6339 0.0000  0.0000  0.0000  3.9181  1   0   0   2   837 0.4416  883
1584    PF00381 PF00358 13.4337 0.0000  0.0000  0.0000  0.0000  4   21  0   2   842 0.5389  318
1585    PF01764 PF00657 13.4337 0.0000  0.0000  0.0000  0.0000  2   28  0   2   838 0.5212  821
1586    PF01764 PF01764 13.4337 0.0000  0.0000  0.0000  0.0000  1   28  1   2   841 0.5248  639
1587    PF00632 PF00240 13.4337 0.0000  0.0000  0.0000  0.0000  1   21  0   2   840 0.5248  637
1588    PF00311 PF00311 13.4337 0.0000  0.0000  0.0000  0.0000  5   21  1   2   839 0.5248  613
1589    PF00169 PF00036 13.1706 1.1828  0.0000  0.0000  0.0000  27  0   0   2   843 0.3514  1027
1590    PF02201 PF02201 13.1606 0.0000  0.0000  0.0000  3.9944  7   0   0   2   846 0.4339  885
1591    PF01582 PF00531 13.1606 0.0000  0.0000  0.0000  4.7302  3   0   0   2   844 0.4667  869
1592    PF00059 PF00024 13.1606 0.0000  0.0000  0.0000  3.5827  2   0   0   2   845 0.4341  884
1593    PF00400 PF00076 13.0915 18.4621 1.3266  1.3463  5.6338  0   0   0   4   50  0.3771  945
1594    PF01462 PF00047 12.8153 0.0000  0.0000  0.0000  0.0000  43  0   0   1   2451    0.2089  3441
1595    PF00614 PF00168 12.8153 0.0000  0.0000  0.0000  0.0000  41  0   0   1   2448    0.2091  3021
1596    PF02185 PF00069 12.8153 0.4671  0.0000  0.0000  0.0000  49  0   0   1   2449    0.3354  1072
1597    PF03636 PF03633 12.8153 0.0000  0.0000  0.0000  0.0000  42  0   0   1   2453    0.2175  1597
1598    PF03709 PF01276 12.8153 0.0000  0.0000  0.0000  0.0000  44  0   1   1   2456    0.2144  2206
1599    PF02906 PF00037 12.8153 0.0000  0.0000  0.0000  0.0000  43  0   1   1   2452    0.2144  2314
1600    PF00433 PF00169 12.8153 0.0000  0.0000  0.0000  0.0000  42  0   0   1   2454    0.2091  3020
1601    PF01421 PF00090 12.8153 0.0000  0.0000  0.0000  0.0000  48  0   0   1   2457    0.2175  1601
1602    PF01437 PF01437 12.8153 0.0000  0.0000  0.0000  0.0000  48  0   0   1   2455    0.2151  1780
1603    PF03447 PF00696 12.8153 0.0000  0.0000  0.0000  0.0000  48  0   0   1   2450    0.2091  3017
1604    PF06071 PF01018 12.8153 0.0000  0.0000  0.0000  0.0000  42  0   0   1   2447    0.2089  3440
1605    PF03166 PF00069 12.7365 0.0000  0.0000  0.0000  16.2062 0   0   0   1   2461    0.1423  3755
1606    PF00595 PF00060 12.7365 0.0000  0.0000  0.0000  15.3530 0   0   0   1   2464    0.1468  3747
1607    PF00625 PF00060 12.7365 0.0000  0.0000  0.0000  18.5305 0   0   0   1   2458    0.1421  3757
1608    PF07686 PF00017 12.7365 0.0000  0.0000  0.0000  17.3451 0   0   0   1   2463    0.1764  3724
1609    PF00615 PF00001 12.7365 0.0000  0.0000  0.0000  21.9754 0   0   0   1   2462    0.1882  3717
1610    PF00917 PF00020 12.7365 0.0000  0.0000  0.0000  35.0596 0   0   0   1   2460    0.4540  873
1611    PF01404 PF00812 12.7365 0.0000  0.0000  0.0000  26.6197 0   0   1   1   2459    0.4049  902
1612    PF00047 PF00018 12.6869 0.0000  0.0000  0.0000  4.8402  9   0   0   2   847 0.4575  872
1613    PF00023 PF00017 12.6869 0.0000  0.0000  0.0000  4.6611  4   0   0   2   848 0.4450  880
1614    PF00183 PF00012 12.6670 4.1977  0.0000  0.0000  3.9869  0   0   0   2   849 0.0927  4088
1615    PF03166 PF00096 12.4535 0.0000  2.9305  0.0000  20.8061 0   0   0   2   850 0.3118  1117
1616    PF00515 PF00069 12.4021 6.9044  0.0000  1.5169  0.0000  5   0   0   3   197 0.5373  365
1617    PF02629 PF00583 12.3865 0.0000  3.0240  0.0000  0.0000  24  0   0   2   851 0.2847  1144
1618    PF00017 PF00001 12.3328 0.0000  0.0000  0.0000  22.6377 0   0   0   1   2469    0.2539  1159
1619    PF00041 PF00017 12.3328 0.0000  0.0000  0.0000  80.6135 0   0   0   1   2465    0.9982  10
1620    PF06617 PF00069 12.3328 0.0000  0.0000  0.0000  11.0815 0   0   0   1   2467    0.0741  4136
1621    PF00079 PF00051 12.3328 0.0000  0.0000  0.0000  12.2400 0   0   0   1   2468    0.0822  4123
1622    PF07686 PF07686 12.3328 0.0000  0.0000  0.0000  15.6037 0   0   1   1   2470    0.1107  3862
1623    PF02318 PF00071 12.3328 0.0000  0.0000  0.0000  13.1929 0   0   1   1   2466    0.0895  4093
1624    PF00349 PF00349 12.0577 1.1408  0.0000  0.0000  0.0000  17  105 1   3   198 0.6918  169
1625    PF00619 PF00531 12.0250 0.0000  0.0000  0.0000  3.8063  5   0   0   2   853 0.4245  888
1626    PF02189 PF00047 12.0250 0.0000  0.0000  0.0000  3.6407  9   0   0   2   852 0.4205  890
1627    PF00023 PF00004 11.9836 5.1434  0.0000  2.2978  0.9513  3   0   0   3   200 0.7158  100
1628    PF00149 PF00036 11.9836 6.8609  0.0000  2.3209  0.0000  9   0   1   3   199 0.5747  217
1629    PF02256 PF00037 11.8551 0.0000  0.0000  0.0000  0.0000  22  5671    1   2   855 0.5352  392
1630    PF03728 PF02236 11.8551 0.0000  0.0000  0.0000  0.0000  27  276 1   2   854 0.5352  393
1631    PF07654 PF07654 11.7855 0.0000  0.0000  0.0000  19.5109 0   0   1   1   2474    0.1942  3714
1632    PF01413 PF00092 11.7855 0.0000  0.0000  0.0000  11.7099 0   0   0   1   2475    0.0959  4075
1633    PF00048 PF00001 11.7855 0.0000  0.0000  0.0000  74.9802 0   0   0   1   2477    0.9916  13
1634    PF00554 PF00069 11.7855 0.0000  0.0000  0.0000  11.0453 0   0   0   1   2472    0.0849  4111
1635    PF00183 PF00069 11.7855 0.0000  0.0000  0.0000  14.3715 0   0   0   1   2473    0.1190  3787
1636    PF00788 PF00071 11.7855 0.0000  0.0000  0.0000  16.7285 0   0   1   1   2476    0.1497  3743
1637    PF00850 PF00096 11.7855 0.0000  0.0000  0.0000  13.6337 0   0   0   1   2471    0.1188  3788
1638    PF00170 PF00170 11.7412 2.7938  0.0000  0.0000  8.4168  0   1596    1   3   201 0.3655  970
1639    PF00171 PF00171 11.6515 0.0000  0.0000  0.0000  1.3318  7   1275    1   3   202 0.7007  136
1640    PF02921 PF00355 11.5147 0.0000  0.0000  0.0000  0.0000  26  5671    0   2   857 0.5344  536
1641    PF01077 PF00037 11.5147 0.0000  0.0000  0.0000  0.0000  26  5671    0   2   858 0.5248  619
1642    PF02188 PF02188 11.5147 0.0000  0.0000  0.0000  0.1920  24  136 0   2   856 0.6730  182
1643    PF02983 PF00089 11.5147 0.0000  0.0000  0.0000  0.0000  27  1431    1   2   859 0.5248  617
1644    PF03153 PF02751 11.4255 1.0000  0.0000  0.0000  0.8448  0   15  1   2   860 0.1168  3801
1645    PF05739 PF05739 11.2682 4.1736  0.0000  0.0000  0.0000  3   0   1   2   861 0.4072  900
1646    PF00072 PF00069 11.2682 4.9354  0.0000  0.0000  0.0000  4   0   0   2   862 0.3985  907
1647    PF04997 PF04560 11.1894 2.9934  0.0000  0.0000  0.0000  14  351 1   3   203 0.7280  84
1648    PF02318 PF02318 11.1041 0.0000  0.0000  0.0000  1.3331  0   36  0   2   864 0.1171  3794
1649    PF01749 PF00928 11.1041 0.0000  0.0000  0.0000  1.3196  0   36  0   2   863 0.1169  3800
1650    PF00111 PF00067 11.0956 0.0000  0.0000  0.0000  1.3178  1   5671    0   3   205 0.7266  91
1651    PF02167 PF00034 11.0956 0.0000  0.0000  0.0000  1.0000  1   5671    1   3   204 0.6981  149
1652    PF02727 PF01179 11.0674 0.0000  0.0000  0.0000  0.0000  46  0   1   1   2484    0.2175  1379
1653    PF03711 PF03709 11.0674 0.0000  0.0000  0.0000  0.0000  43  0   1   1   2483    0.2175  1387
1654    PF02540 PF00795 11.0674 0.0000  0.0000  0.0000  0.0000  49  0   0   1   2482    0.2151  1921
1655    PF02886 PF01273 11.0674 0.0000  0.0000  0.0000  0.0000  41  0   1   1   2481    0.2175  1390
1656    PF03459 PF03459 11.0674 0.0000  0.0000  0.0000  0.0000  49  0   1   1   2480    0.2175  1394
1657    PF01363 PF00169 11.0674 0.0000  0.0000  0.0000  0.0000  40  0   0   1   2479    0.2144  2174
1658    PF01369 PF00169 11.0674 0.0000  0.0000  0.0000  0.0000  49  0   0   1   2478    0.2091  2969
1659    PF02965 PF02574 11.0674 0.0000  0.0000  0.0000  0.0000  45  0   0   1   2485    0.2144  2178
1660    PF03633 PF03632 11.0674 0.0000  0.0000  0.0000  0.0000  45  0   1   1   2493    0.2175  1660
1661    PF00531 PF00020 11.0674 0.0000  0.0000  0.0000  0.0000  49  0   0   1   2487    0.2144  2175
1662    PF00704 PF00041 11.0674 0.0000  0.0000  0.0000  0.0000  47  0   0   1   2488    0.2089  3434
1663    PF02018 PF00331 11.0674 0.0000  0.0000  0.0000  0.0000  43  0   0   1   2489    0.2175  1663
1664    PF03793 PF00069 11.0674 0.0000  0.0000  0.0000  0.0000  45  0   0   1   2486    0.2089  3433
1665    PF01627 PF00672 11.0674 0.0000  0.0000  0.0000  0.0000  43  0   0   1   2490    0.2091  2968
1666    PF00219 PF00086 11.0674 0.0000  0.0000  0.0000  0.0000  47  0   0   1   2491    0.2144  2183
1667    PF00501 PF00109 11.0674 0.0000  0.0000  0.0000  0.0000  40  0   0   1   2492    0.2091  2967
1668    PF02225 PF00097 11.0130 0.0000  0.0000  0.0000  0.0000  46  0   0   1   2496    0.2091  2966
1669    PF01833 PF00023 11.0130 0.0000  0.0000  0.0000  0.0000  42  0   1   1   2506    0.2091  2965
1670    PF03460 PF00070 11.0130 0.0000  0.0000  0.0000  0.0000  48  0   0   1   2504    0.2089  3432
1671    PF00769 PF00373 11.0130 0.0000  0.0000  0.0000  0.0000  40  0   1   1   2507    0.2091  2958
1672    PF02785 PF01039 11.0130 0.0000  0.0000  0.0000  0.0000  45  0   0   1   2503    0.2089  3430
1673    PF03636 PF03632 11.0130 0.0000  0.0000  0.0000  0.0000  43  0   1   1   2502    0.2091  2957
1674    PF03688 PF03391 11.0130 0.0000  0.0000  0.0000  0.0000  45  0   1   1   2501    0.2091  2956
1675    PF00041 PF00008 11.0130 0.0000  0.0000  0.0000  0.0000  44  0   0   1   2500    0.2089  3429
1676    PF05223 PF00905 11.0130 0.0000  0.0000  0.0000  0.0000  42  0   1   1   2499    0.2091  2954
1677    PF02965 PF02310 11.0130 0.0000  0.0000  0.0000  0.0000  49  0   1   1   2498    0.2091  2952
1678    PF00970 PF00042 11.0130 0.0000  0.0000  0.0000  0.0000  40  0   1   1   2497    0.2091  2951
1679    PF02815 PF01365 11.0130 0.0000  0.0000  0.0000  0.0000  49  0   1   1   2495    0.2091  2950
1680    PF00785 PF00672 11.0130 0.0000  0.0000  0.0000  0.0000  43  0   0   1   2494    0.2151  1720
1681    PF00069 PF00027 11.0130 0.0000  0.0000  0.0000  0.0000  42  0   0   1   2505    0.2151  1719
1682    PF01217 PF01217 11.0088 0.0000  0.0000  0.0000  1.3206  0   36  0   2   866 0.1170  3799
1683    PF02883 PF00928 11.0088 0.0000  0.0000  0.0000  2.6542  0   36  0   2   865 0.1269  3776
1684    PF02836 PF02836 10.8850 0.0000  0.0000  0.0000  1.0000  1   1540    1   3   206 0.7008  134
1685    PF00044 PF00044 10.8692 0.0000  0.0000  0.0000  1.0000  6   105 1   3   210 0.6993  139
1686    PF01593 PF01593 10.8692 0.0000  0.0000  0.0000  1.0000  2   5671    1   3   207 0.6993  141
1687    PF00441 PF00441 10.8692 0.0000  0.0000  0.0000  1.0000  9   5671    1   3   209 0.6993  144
1688    PF00975 PF00975 10.8692 0.0000  0.0000  0.0000  1.0000  4   136 1   3   208 0.6993  142
1689    PF02780 PF00676 10.7817 0.0000  2.0284  2.5520  1.0000  13  0   1   4   51  0.5351  481
1690    PF00531 PF00023 10.6884 0.0000  0.0000  0.0000  0.0000  41  0   0   1   2517    0.2144  2181
1691    PF03689 PF03391 10.6884 0.0000  0.0000  0.0000  0.0000  42  0   1   1   2518    0.2151  1708
1692    PF02381 PF02381 10.6884 0.0000  0.0000  0.0000  0.0000  48  0   1   1   2509    0.2151  1702
1693    PF04023 PF02742 10.6884 0.0000  0.0000  0.0000  0.0000  42  0   1   1   2510    0.2151  1697
1694    PF02965 PF00809 10.6884 0.0000  0.0000  0.0000  0.0000  48  0   0   1   2511    0.2175  1693
1695    PF00595 PF00069 10.6884 0.0000  0.0000  0.0000  0.0000  42  0   0   1   2508    0.2144  2212
1696    PF00632 PF00397 10.6884 0.0000  0.0000  0.0000  0.0000  47  0   0   1   2512    0.2151  1802
1697    PF02786 PF01039 10.6884 0.0000  0.0000  0.0000  0.0000  44  0   0   1   2513    0.2144  2209
1698    PF02728 PF01179 10.6884 0.0000  0.0000  0.0000  0.0000  46  0   1   1   2514    0.2151  1698
1699    PF00788 PF00617 10.6884 0.0000  0.0000  0.0000  0.0000  43  0   0   1   2515    0.2089  3426
1700    PF04083 PF00561 10.6884 0.0000  0.0000  0.0000  0.0000  41  0   1   1   2516    0.2151  1700
1701    PF02310 PF01642 10.6884 0.0000  0.0000  0.0000  0.0000  44  0   1   1   2519    0.2151  1701
1702    PF02518 PF02518 10.6655 0.0000  0.0000  0.0000  1.7359  14  0   1   2   867 0.3760  950
1703    PF00621 PF00621 10.5152 0.0000  0.0000  0.0000  7.0031  6   0   1   2   869 0.5439  242
1704    PF00105 PF00076 10.5152 0.0000  0.0014  0.0000  8.3549  1   0   0   2   868 0.6987  145
1705    PF00400 PF00096 10.4860 1.3525  1.9527  0.0000  0.0000  12  0   0   3   211 0.4486  876
1706    PF00431 PF00089 10.4795 0.0000  0.0000  2.4557  0.0000  78  0   0   2   870 0.3147  1106
1707    PF00786 PF00620 10.2705 0.9329  0.0000  0.0000  2.1769  11  0   0   2   871 0.5503  236
1708    PF00583 PF00583 10.2442 1.3752  0.0000  2.5212  0.0000  27  0   1   3   212 0.4749  864
1709    PF02883 PF02883 10.2039 0.0000  0.0000  0.0000  1.1441  0   36  1   2   872 0.1068  3928
1710    PF03871 PF01191 10.1996 0.0000  0.0000  0.0000  0.0000  20  351 1   2   876 0.5344  566
1711    PF02927 PF00759 10.1996 0.0000  0.0000  0.0000  0.0000  25  1540    1   2   873 0.5344  579
1712    PF00116 PF00034 10.1996 0.0000  0.0000  0.0000  0.0000  21  5671    0   2   875 0.5248  707
1713    PF02915 PF00301 10.1996 0.0000  0.0000  0.0000  0.0000  25  5671    0   2   874 0.5389  293
1714    PF01363 PF00097 10.1696 0.0000  2.4046  0.0000  1.2310  2   0   0   3   213 0.4688  868
1715    PF00258 PF00067 10.0941 0.0000  0.0000  0.0000  2.1975  12  0   1   2   877 0.4108  895
1716    PF00305 PF00305 10.0319 0.0000  0.0000  0.0000  1.3252  1   5671    0   3   215 0.7074  121
1717    PF02770 PF02770 10.0319 0.0000  0.0000  0.0000  1.0000  1   5671    1   3   216 0.7195  96
1718    PF01044 PF01044 10.0319 0.0000  0.0000  0.0000  1.3318  7   45  1   3   214 0.7269  90
1719    PF01394 PF00637 9.8377  0.0000  0.0000  0.0000  1.0000  16  0   0   2   879 0.3789  939
1720    PF01965 PF01965 9.8377  0.0000  0.0000  0.0000  1.0000  12  0   1   2   878 0.3563  1011
1721    PF02954 PF00989 9.8070  0.0000  0.0000  0.0000  0.0000  45  0   0   1   2528    0.2175  1659
1722    PF00435 PF00018 9.8070  0.0000  0.0000  0.0000  0.0000  41  0   1   1   2525    0.2089  3425
1723    PF03712 PF01082 9.8070  0.0000  0.0000  0.0000  0.0000  48  0   1   1   2523    0.2089  3423
1724    PF02429 PF02429 9.8070  0.0000  0.0000  0.0000  0.0000  49  0   1   1   2526    0.2089  3422
1725    PF00753 PF00258 9.8070  0.0000  0.0000  0.0000  0.0000  47  0   1   1   2530    0.2089  3420
1726    PF03489 PF03489 9.8070  0.0000  0.0000  0.0000  0.0000  45  0   1   1   2531    0.2089  3418
1727    PF01039 PF00289 9.8070  0.0000  0.0000  0.0000  0.0000  44  0   0   1   2532    0.2175  1672
1728    PF02898 PF00667 9.8070  0.0000  0.0000  0.0000  0.0000  43  0   0   1   2533    0.2091  2926
1729    PF00515 PF00254 9.8070  0.0000  0.0000  0.0000  0.0000  46  0   1   1   2534    0.2089  3417
1730    PF02898 PF00175 9.8070  0.0000  0.0000  0.0000  0.0000  40  0   0   1   2535    0.2091  2924
1731    PF03689 PF03688 9.8070  0.0000  0.0000  0.0000  0.0000  42  0   1   1   2527    0.2089  3461
1732    PF01381 PF00717 9.8070  0.0000  0.0000  0.0000  0.0000  48  0   0   1   2524    0.2151  1732
1733    PF01833 PF01403 9.8070  0.0000  0.0000  0.0000  0.0000  40  0   0   1   2529    0.2091  2923
1734    PF02728 PF02727 9.8070  0.0000  0.0000  0.0000  0.0000  47  0   1   1   2522    0.2089  3416
1735    PF00303 PF00186 9.8070  0.0000  0.0000  0.0000  0.0000  42  0   1   1   2521    0.2089  3415
1736    PF02852 PF00403 9.8070  0.0000  0.0000  0.0000  0.0000  45  0   0   1   2520    0.2144  2244
1737    PF00615 PF00433 9.7919  0.0000  0.0000  0.0000  4.1943  5   0   0   2   882 0.4337  886
1738    PF00646 PF00134 9.7919  0.0000  0.0000  0.0000  3.4273  7   0   0   2   880 0.4183  892
1739    PF00615 PF00615 9.7919  0.0000  0.0000  0.0000  3.5642  9   0   1   2   881 0.4221  889
1740    PF01423 PF00076 9.7601  12.0212 0.0000  0.0000  2.1347  0   0   0   2   883 0.0935  4085
1741    PF00076 PF00046 9.7109  0.0000  0.0000  6.5108  0.0000  1   0   0   2   884 0.2952  1126
1742    PF00017 PF00013 9.6863  0.0000  0.0000  0.0000  15.3603 0   0   0   1   2544    0.1312  3764
1743    PF00102 PF00018 9.6863  0.0000  0.0000  0.0000  17.0479 0   0   0   1   2545    0.1757  3728
1744    PF00219 PF00049 9.6863  0.0000  0.0000  0.0000  18.6505 0   0   1   1   2537    0.1790  3723
1745    PF03623 PF00017 9.6863  0.0000  0.0000  0.0000  16.5260 0   0   0   1   2539    0.1199  3784
1746    PF00047 PF00017 9.6863  0.0000  0.0000  0.0000  53.3125 0   0   0   1   2542    0.8317  50
1747    PF07679 PF07679 9.6863  0.0000  0.0000  0.0000  11.2121 0   0   1   1   2536    0.0868  4107
1748    PF00656 PF00653 9.6863  0.0000  0.0000  0.0000  20.0334 0   0   1   1   2538    0.2028  3710
1749    PF00514 PF00028 9.6863  0.0000  0.0000  0.0000  38.5085 0   0   1   1   2540    0.6669  185
1750    PF00089 PF00079 9.6863  0.0000  0.0000  0.0000  46.1736 0   0   1   1   2541    0.8249  55
1751    PF00229 PF00020 9.6863  0.0000  0.0000  0.0000  34.4245 0   0   1   1   2543    0.5593  228
1752    PF03166 PF03166 9.5508  0.0000  0.0000  0.0000  9.3159  0   1596    1   2   885 0.2521  1161
1753    PF01749 PF01749 9.5260  0.0000  0.0000  0.0000  1.2144  0   36  1   2   886 0.1157  3807
1754    PF00089 PF00050 9.3950  0.0000  0.0000  0.0000  1.5356  14  0   1   2   889 0.3675  965
1755    PF01394 PF01394 9.3950  0.0000  0.0000  0.0000  1.0000  16  0   1   2   887 0.3536  1019
1756    PF01033 PF01033 9.3950  0.0000  0.0000  0.0000  1.3318  18  0   0   2   888 0.3643  976
1757    PF00672 PF00672 9.2805  0.0000  0.0000  0.0000  0.0000  32  136 0   2   890 0.5248  705
1758    PF00724 PF00070 9.2805  0.0000  0.0000  0.0000  0.0000  39  5671    1   2   891 0.5248  702
1759    PF00595 PF00001 9.2430  0.0000  0.0000  0.0000  17.4020 0   0   0   1   2550    0.1597  3737
1760    PF01064 PF00019 9.2430  0.0000  0.0000  0.0000  11.7332 0   0   1   1   2546    0.0982  4051
1761    PF00514 PF00102 9.2430  0.0000  0.0000  0.0000  15.8302 0   0   0   1   2551    0.1129  3841
1762    PF00640 PF00058 9.2430  0.0000  0.0000  0.0000  15.8903 0   0   0   1   2548    0.1135  3827
1763    PF02174 PF00017 9.2430  0.0000  0.0000  0.0000  19.8736 0   0   0   1   2547    0.2000  3712
1764    PF03166 PF01064 9.2430  0.0000  0.0000  0.0000  11.4743 0   0   0   1   2549    0.0934  4086
1765    PF00313 PF00313 9.2409  0.0000  0.0000  0.0000  0.0000  22  1596    1   2   900 0.5212  831
1766    PF00082 PF00082 9.2409  0.0000  0.0000  0.0000  0.0000  22  1431    1   2   896 0.5212  791
1767    PF01032 PF01032 9.2409  0.0000  0.0000  0.0000  0.0000  21  300 1   2   895 0.5212  815
1768    PF00355 PF00070 9.2409  0.0000  0.0000  0.0000  0.0000  24  5671    0   2   894 0.5248  696
1769    PF00942 PF00759 9.2409  0.0000  0.0000  0.0000  0.0000  24  1540    1   2   897 0.5212  814
1770    PF00942 PF00150 9.2409  0.0000  0.0000  0.0000  0.0000  20  1540    0   2   898 0.5248  687
1771    PF00665 PF00665 9.2409  0.0000  0.0000  0.0000  0.0000  21  55  1   2   893 0.5212  803
1772    PF00295 PF00295 9.2409  0.0000  0.0000  0.0000  0.0000  20  1540    1   2   899 0.5212  800
1773    PF03728 PF03728 9.2409  0.0000  0.0000  0.0000  0.0000  26  276 1   2   892 0.5212  797
1774    PF00070 PF00037 8.7830  0.0000  0.0000  0.0000  0.0000  32  5671    1   2   901 0.5344  504
1775    PF02806 PF00686 8.7830  0.0000  0.0000  0.0000  0.0000  35  1540    1   2   902 0.5344  499
1776    PF00928 PF00928 8.7530  0.0000  0.0000  0.0000  2.6598  0   36  0   2   903 0.1269  3774
1777    PF00400 PF00018 8.7367  3.7969  0.0000  0.0000  0.0000  4   0   0   2   904 0.3840  924
1778    PF00389 PF00389 8.7259  3.0000  0.0000  0.0000  1.5573  0   1275    1   3   217 0.2232  1183
1779    PF01398 PF00004 8.6871  6.9801  0.0000  0.0000  1.2505  0   0   0   2   906 0.0839  4116
1780    PF00102 PF00069 8.6871  5.9973  0.0000  0.0000  1.1695  0   0   0   2   905 0.0673  4164
1781    PF00400 PF00022 8.6871  6.3587  0.0000  0.0000  1.0570  0   0   0   2   908 0.0752  4133
1782    PF00125 PF00069 8.6871  6.8336  0.0000  0.0000  2.0013  0   0   0   2   907 0.0838  4117
1783    PF00787 PF00069 8.4883  3.6154  0.0000  2.1218  0.0000  18  0   0   3   218 0.5264  610
1784    PF01842 PF00291 8.3779  0.0000  0.0000  1.0000  0.0000  20  1275    0   3   219 0.6662  187
1785    PF05000 PF04560 8.3307  2.9934  0.0000  0.0000  0.0000  2   351 1   3   220 0.7237  92
1786    PF04561 PF00623 8.3307  2.9934  0.0000  0.0000  0.0000  2   351 0   3   221 0.7280  88
1787    PF00105 PF00096 8.2683  0.0000  4.7878  0.0000  10.6574 0   0   0   2   909 0.1109  3860
1788    PF00433 PF00027 8.2579  0.0000  1.7230  0.0000  0.0000  21  0   0   2   910 0.3030  1121
1789    PF00620 PF00149 8.2322  1.9548  8.9912  0.0000  0.0000  0   0   0   2   911 0.0272  22218
1790    PF00878 PF00878 8.2270  0.0000  0.0000  0.0000  0.0000  30  300 1   2   914 0.5352  395
1791    PF00042 PF00042 8.2270  0.0000  0.0000  0.0000  0.0000  31  300 1   2   913 0.5352  396
1792    PF02841 PF02263 8.2270  0.0000  0.0000  0.0000  0.0000  34  55  1   2   912 0.5352  397
1793    PF04096 PF02985 8.1607  8.0437  0.0000  0.0000  1.5849  0   0   0   2   916 0.0857  4109
1794    PF00400 PF00125 8.1607  7.9813  0.0000  0.0000  1.1914  0   0   0   2   915 0.0842  4114
1795    PF00400 PF00097 8.0656  0.0000  2.7369  0.0000  0.0000  22  0   0   2   917 0.2907  1129
1796    PF01248 PF00105 8.0473  0.0000  0.0000  1.3522  12.2066 0   0   0   2   918 0.1630  3733
1797    PF00149 PF00149 8.0078  2.6922  0.0000  0.0000  0.0000  10  0   1   2   919 0.3778  941
1798    PF02222 PF00731 8.0078  1.0000  0.0000  0.0000  0.0000  16  0   0   2   920 0.3492  1030
1799    PF00168 PF00036 7.9639  0.0000  2.6954  0.0000  0.0000  38  0   1   2   921 0.2903  1130
1800    PF00779 PF00779 7.8172  0.0000  0.0000  0.0000  1.3151  0   28  0   2   922 0.1141  3823
1801    PF00582 PF00069 7.8167  0.0000  0.0000  0.0000  0.0000  25  0   0   1   2566    0.2089  3412
1802    PF00092 PF00089 7.8167  0.0000  0.0000  0.0000  0.0000  29  0   0   1   2572    0.2175  1578
1803    PF01363 PF00621 7.8167  0.0000  0.0000  0.0000  0.0000  25  0   0   1   2569    0.2091  2874
1804    PF02142 PF00117 7.8167  0.0000  0.0000  0.0000  0.0000  26  0   1   1   2570    0.2151  1804
1805    PF00612 PF00018 7.8167  0.0000  0.0000  0.0000  0.0000  27  0   0   1   2568    0.2151  1805
1806    PF06815 PF00692 7.8167  0.0000  0.0000  0.0000  0.0000  28  0   0   1   2573    0.2089  3411
1807    PF00583 PF00439 7.8167  0.0000  0.0000  0.0000  0.0000  23  0   0   1   2559    0.2091  2868
1808    PF05237 PF00581 7.8167  0.0000  0.0000  0.0000  0.0000  25  0   0   1   2571    0.2144  2307
1809    PF03144 PF01583 7.8167  0.0000  0.0000  0.0000  0.0000  24  0   0   1   2565    0.2175  1575
1810    PF00050 PF00036 7.8167  0.0000  0.0000  0.0000  0.0000  22  0   0   1   2567    0.2175  1574
1811    PF00640 PF00017 7.8167  0.0000  0.0000  0.0000  0.0000  20  0   0   1   2558    0.2144  2316
1812    PF00595 PF00397 7.8167  0.0000  0.0000  0.0000  0.0000  25  0   0   1   2561    0.2151  1812
1813    PF01336 PF00271 7.8167  0.0000  0.0000  0.0000  0.0000  29  0   0   1   2556    0.2089  3409
1814    PF00786 PF00169 7.8167  0.0000  0.0000  0.0000  0.0000  24  0   0   1   2552    0.2144  2207
1815    PF03477 PF01228 7.8167  0.0000  0.0000  0.0000  0.0000  28  0   0   1   2555    0.2175  1569
1816    PF00168 PF00017 7.8167  0.0000  0.0000  0.0000  0.0000  23  0   0   1   2563    0.2091  2866
1817    PF00069 PF00008 7.8167  0.0000  0.0000  0.0000  0.0000  23  0   0   1   2564    0.2091  2864
1818    PF03475 PF03473 7.8167  0.0000  0.0000  0.0000  0.0000  26  0   1   1   2562    0.2151  1818
1819    PF02196 PF00069 7.8167  0.0000  0.0000  0.0000  0.0000  29  0   0   1   2557    0.2151  1819
1820    PF00147 PF00008 7.8167  0.0000  0.0000  0.0000  0.0000  23  0   0   1   2553    0.2144  2211
1821    PF01583 PF00009 7.8167  0.0000  0.0000  0.0000  0.0000  24  0   0   1   2554    0.2144  2329
1822    PF01842 PF01817 7.8167  0.0000  0.0000  0.0000  0.0000  21  0   0   1   2560    0.2091  2863
1823    PF02134 PF00240 7.7948  0.7722  0.0000  0.0000  1.3103  0   21  0   2   923 0.2127  2667
1824    PF04560 PF00623 7.7767  2.9934  0.0000  0.0000  0.0000  5   351 1   3   223 0.7092  112
1825    PF04998 PF04563 7.7767  2.9934  0.0000  0.0000  0.0000  2   351 1   3   222 0.7092  113
1826    PF04997 PF00562 7.7767  2.9934  0.0000  0.0000  0.0000  2   351 1   3   224 0.7092  114
1827    PF04998 PF04560 7.7767  2.9934  0.0000  0.0000  0.0000  2   351 1   3   225 0.7092  116
1828    PF04998 PF04565 7.7767  2.9934  0.0000  0.0000  0.0000  2   351 1   3   226 0.7092  117
1829    PF00498 PF00225 7.6280  0.0000  0.0000  2.5468  0.0000  46  0   0   2   924 0.3263  1083
1830    PF01590 PF00391 7.5518  0.0000  0.0000  0.0000  0.0000  26  0   0   1   2585    0.2151  1830
1831    PF00092 PF00059 7.5518  0.0000  0.0000  0.0000  0.0000  20  0   1   1   2592    0.2091  2860
1832    PF01392 PF00069 7.5518  0.0000  0.0000  0.0000  0.0000  21  0   0   1   2575    0.2175  1549
1833    PF03098 PF00008 7.5518  0.0000  0.0000  0.0000  0.0000  20  0   1   1   2576    0.2091  2858
1834    PF01844 PF00078 7.5518  0.0000  0.0000  0.0000  0.0000  26  0   0   1   2587    0.2144  2335
1835    PF00051 PF00008 7.5518  0.0000  0.0000  0.0000  0.0000  21  0   0   1   2588    0.2091  2857
1836    PF00988 PF00289 7.5518  0.0000  0.0000  0.0000  0.0000  26  0   1   1   2581    0.2091  2856
1837    PF01180 PF00037 7.5518  0.0000  0.0000  0.0000  0.0000  21  0   1   1   2591    0.2091  2855
1838    PF00748 PF00748 7.5518  0.0000  0.0000  0.0000  0.0000  26  0   0   1   2586    0.2175  1544
1839    PF00391 PF00381 7.5518  0.0000  0.0000  0.0000  0.0000  24  0   0   1   2589    0.2151  1839
1840    PF02786 PF00117 7.5518  0.0000  0.0000  0.0000  0.0000  29  0   1   1   2590    0.2091  2841
1841    PF00564 PF00018 7.5518  0.0000  0.0000  0.0000  0.0000  22  0   0   1   2577    0.2091  2837
1842    PF00759 PF00404 7.5518  0.0000  0.0000  0.0000  0.0000  23  0   0   1   2578    0.2091  2835
1843    PF02518 PF00582 7.5518  0.0000  0.0000  0.0000  0.0000  26  0   0   1   2584    0.2175  1535
1844    PF05204 PF00006 7.5518  0.0000  0.0000  0.0000  0.0000  27  0   1   1   2593    0.2091  2834
1845    PF02602 PF00590 7.5518  0.0000  0.0000  0.0000  0.0000  23  0   0   1   2583    0.2175  1532
1846    PF04055 PF00037 7.5518  0.0000  0.0000  0.0000  0.0000  23  0   0   1   2582    0.2091  2831
1847    PF00384 PF00037 7.5518  0.0000  0.0000  0.0000  0.0000  29  0   1   1   2580    0.2091  2830
1848    PF02252 PF02251 7.5518  0.0000  0.0000  0.0000  0.5330  21  0   1   1   2574    0.2178  1196
1849    PF00785 PF00069 7.5518  0.0000  0.0000  0.0000  0.0000  23  0   0   1   2579    0.2091  2829
1850    PF00888 PF00646 7.5490  8.4360  0.0000  0.0000  2.4554  0   0   0   2   925 0.0978  4057
1851    PF00595 PF00063 7.5214  0.0000  0.0000  0.0000  1.3586  6   0   0   2   929 0.3629  983
1852    PF00619 PF00069 7.5214  0.0000  0.0000  0.0000  1.1298  3   0   0   2   930 0.3601  996
1853    PF00646 PF00249 7.5214  0.0000  0.0000  0.0000  2.5507  1   0   0   2   931 0.3945  915
1854    PF00386 PF00386 7.5214  0.0000  0.0000  0.0000  1.3212  3   0   1   2   927 0.3619  987
1855    PF02898 PF00595 7.5214  0.0000  0.0000  0.0000  1.2888  7   0   0   2   933 0.3647  972
1856    PF00533 PF00249 7.5214  0.0000  0.0000  0.0000  2.7076  3   0   0   2   926 0.4246  887
1857    PF00436 PF00436 7.5214  0.0000  0.0000  0.0000  1.0000  5   0   1   2   932 0.3536  1021
1858    PF00514 PF00069 7.5214  0.0000  0.0000  0.0000  1.1427  3   0   0   2   928 0.3604  992
1859    PF00271 PF00271 7.4590  1.5108  0.0000  0.0000  0.0000  18  0   1   2   934 0.3709  958
1860    PF00187 PF00187 7.4367  0.0000  0.0000  0.0000  0.0000  23  0   1   1   2605    0.2175  1489
1861    PF03893 PF01764 7.4367  0.0000  0.0000  0.0000  0.0000  21  0   1   1   2607    0.2175  1488
1862    PF04777 PF00085 7.4367  0.0000  0.0000  0.0000  0.0000  20  0   0   1   2601    0.2175  1486
1863    PF00391 PF00224 7.4367  0.0000  0.0000  0.0000  0.0000  22  0   0   1   2602    0.2175  1484
1864    PF03861 PF00072 7.4367  0.0000  0.0000  0.0000  0.0000  23  0   0   1   2619    0.2089  3397
1865    PF00612 PF00027 7.4367  0.0000  0.0000  0.0000  0.0000  23  0   0   1   2613    0.2091  2821
1866    PF01833 PF00686 7.4367  0.0000  0.0000  0.0000  0.0000  25  0   1   1   2614    0.2175  1478
1867    PF01436 PF00008 7.4367  0.0000  0.0000  0.0000  0.0000  21  0   0   1   2615    0.2091  2815
1868    PF00289 PF00117 7.4367  0.0000  0.0000  0.0000  0.0000  29  0   1   1   2616    0.2175  1475
1869    PF00531 PF00047 7.4367  0.0000  0.0000  0.0000  0.0000  21  0   0   1   2610    0.2089  3396
1870    PF00219 PF00007 7.4367  0.0000  0.0000  0.0000  0.0000  27  0   0   1   2618    0.2151  1870
1871    PF00092 PF00041 7.4367  0.0000  0.0000  0.0000  0.0000  24  0   0   1   2611    0.2175  1469
1872    PF03460 PF00037 7.4367  0.0000  0.0000  0.0000  0.0000  25  0   0   1   2617    0.2151  1872
1873    PF01627 PF00989 7.4367  0.0000  0.0000  0.0000  0.0000  22  0   0   1   2600    0.2151  1873
1874    PF00757 PF00041 7.4367  0.0000  0.0000  0.0000  0.0000  26  0   0   1   2612    0.2151  1874
1875    PF00672 PF00211 7.4367  0.0000  0.0000  0.0000  0.0000  23  0   0   1   2603    0.2091  2814
1876    PF02428 PF02428 7.4367  0.0000  0.0000  0.0000  0.0000  26  0   1   1   2597    0.2175  1468
1877    PF04151 PF02868 7.4367  0.0000  0.0000  0.0000  0.0000  20  0   0   1   2594    0.2175  1466
1878    PF00680 PF00270 7.4367  0.0000  0.0000  0.0000  0.0000  23  0   0   1   2599    0.2151  1878
1879    PF00249 PF00072 7.4367  0.0000  0.0000  0.0000  0.0000  22  0   0   1   2606    0.2089  3395
1880    PF00254 PF00036 7.4367  0.0000  0.0000  0.0000  0.0000  23  0   1   1   2604    0.2175  1459
1881    PF00878 PF00040 7.4367  0.0000  0.0000  0.0000  0.0000  22  0   0   1   2609    0.2175  1458
1882    PF06617 PF00581 7.4367  0.0000  0.0000  0.0000  0.0000  21  0   1   1   2608    0.2175  1457
1883    PF00640 PF00595 7.4367  0.0000  0.0000  0.0000  0.0000  25  0   0   1   2598    0.2144  2360
1884    PF00028 PF00008 7.4367  0.0000  0.0000  0.0000  0.0000  29  0   0   1   2596    0.2144  2368
1885    PF02786 PF00988 7.4367  0.0000  0.0000  0.0000  0.0000  26  0   1   1   2595    0.2175  1443
1886    PF04998 PF00562 7.4240  2.9934  0.0000  0.0000  0.0000  2   351 1   3   228 0.6950  160
1887    PF04997 PF04561 7.4240  2.9934  0.0000  0.0000  0.0000  2   351 0   3   229 0.7237  93
1888    PF04983 PF04560 7.4240  2.9934  0.0000  0.0000  0.0000  2   351 1   3   227 0.6950  159
1889    PF04983 PF00562 7.4231  2.9934  0.0000  0.0000  0.0000  2   351 1   3   237 0.7138  103
1890    PF04997 PF04563 7.4231  2.9934  0.0000  0.0000  0.0000  2   351 1   3   236 0.7138  104
1891    PF01227 PF01227 7.4231  1.0000  0.0000  0.0000  0.0000  3   136 1   3   235 0.6915  171
1892    PF00676 PF00198 7.4231  1.4052  0.0000  0.0000  0.0000  7   1275    0   3   239 0.6965  154
1893    PF00128 PF00128 7.4231  1.4026  0.0000  0.0000  0.0000  1   1540    1   3   233 0.6961  156
1894    PF00623 PF00562 7.4231  2.9934  0.0000  0.0000  0.0000  5   351 1   3   232 0.7138  105
1895    PF05000 PF00562 7.4231  2.9934  0.0000  0.0000  0.0000  2   351 1   3   238 0.7138  108
1896    PF04983 PF04565 7.4231  2.9934  0.0000  0.0000  0.0000  2   351 0   3   240 0.7138  106
1897    PF05000 PF04561 7.4231  2.9934  0.0000  0.0000  0.0000  2   351 0   3   230 0.7092  115
1898    PF02668 PF02668 7.4231  1.0000  0.0000  0.0000  0.0000  1   5671    1   3   234 0.6915  172
1899    PF04997 PF04565 7.4231  2.9934  0.0000  0.0000  0.0000  2   351 1   3   231 0.7138  107
1900    PF04983 PF04563 7.4131  2.9934  0.0000  0.0000  0.0000  2   351 1   3   241 0.7280  86
1901    PF05000 PF04565 7.4131  2.9934  0.0000  0.0000  0.0000  2   351 1   3   247 0.7280  87
1902    PF00166 PF00166 7.4131  1.0000  0.0000  0.0000  0.0000  5   55  1   3   246 0.7072  124
1903    PF04983 PF04561 7.4131  2.9934  0.0000  0.0000  0.0000  2   351 0   3   245 0.7138  102
1904    PF04565 PF00623 7.4131  2.9934  0.0000  0.0000  0.0000  5   351 0   3   244 0.7280  85
1905    PF04563 PF00623 7.4131  2.9934  0.0000  0.0000  0.0000  2   351 1   3   243 0.7280  82
1906    PF04998 PF04561 7.4131  2.9934  0.0000  0.0000  0.0000  2   351 0   3   242 0.7138  109
1907    PF05000 PF04563 7.4131  2.9934  0.0000  0.0000  0.0000  2   351 1   3   248 0.7280  83
1908    PF00533 PF00069 7.4103  2.6376  0.0000  0.0000  5.7318  0   0   0   2   935 0.1003  4033
1909    PF00046 PF00010 7.4103  1.3722  0.0000  0.0000  5.4838  0   0   0   2   936 0.0887  4100
1910    PF02779 PF00198 7.3689  0.0000  0.0000  0.0000  1.0000  7   0   0   2   937 0.3536  1020
1911    PF01363 PF01363 7.3689  0.0000  0.0000  0.0000  1.3369  2   0   1   2   940 0.3644  975
1912    PF01094 PF01094 7.3689  0.0000  0.0000  0.0000  1.9358  1   0   1   2   941 0.3819  933
1913    PF00135 PF00135 7.3689  0.0000  0.0000  0.0000  1.3817  6   0   1   2   938 0.3657  969
1914    PF02196 PF00640 7.3689  0.0000  0.0000  0.0000  1.3506  4   0   0   2   939 0.3665  967
1915    PF03098 PF00036 7.2879  0.0000  0.0000  2.4750  1.2916  17  0   0   3   249 0.5142  845
1916    PF01214 PF00069 7.1939  5.3762  0.0000  0.0000  2.7308  0   0   1   2   942 0.0879  4101
1917    PF01912 PF00400 7.1939  5.5422  0.0000  0.0000  1.3038  0   0   0   2   943 0.0739  4138
1918    PF00620 PF00620 7.1667  0.0000  0.0000  0.0000  2.5937  1   0   1   2   950 0.4037  905
1919    PF00621 PF00069 7.1667  0.0000  0.0000  0.0000  2.1087  4   0   0   2   946 0.3826  929
1920    PF00616 PF00018 7.1667  0.0000  0.0000  0.0000  1.9655  7   0   0   2   947 0.3828  928
1921    PF00439 PF00096 7.1667  0.0000  0.0000  0.0000  1.2292  4   0   0   2   948 0.3644  973
1922    PF00856 PF00856 7.1667  0.0000  0.0000  0.0000  1.6396  1   0   1   2   949 0.3750  954
1923    PF00621 PF00564 7.1667  0.0000  0.0000  0.0000  1.2864  3   0   0   2   945 0.3610  991
1924    PF00105 PF00069 7.1667  0.0000  0.0000  0.0000  2.7478  1   0   0   2   951 0.4084  898
1925    PF00627 PF00085 7.1667  0.0000  0.0000  0.0000  1.2898  1   0   0   2   952 0.3631  981
1926    PF01979 PF01979 7.1667  0.0000  0.0000  0.0000  1.3318  7   0   1   2   944 0.3660  968
1927    PF00249 PF00170 7.1667  0.0000  0.0000  0.0000  1.4186  1   0   0   2   953 0.3644  974
1928    PF00632 PF00627 7.1388  0.0000  0.0000  0.0000  1.2701  7   0   0   2   954 0.3641  977
1929    PF02845 PF02845 7.1388  0.0000  0.0000  0.0000  2.6648  1   0   1   2   955 0.3975  909
1930    PF00062 PF00062 7.1388  0.0000  0.0000  0.0000  1.3318  1   0   1   2   956 0.3668  966
1931    PF00071 PF00023 7.1388  0.0000  0.0000  0.0000  1.4275  7   0   0   2   957 0.3688  961
1932    PF00400 PF00012 7.1324  7.1751  0.0000  0.0000  1.1914  0   0   0   2   958 0.0721  4149
1933    PF00097 PF00023 7.0441  0.0000  0.0000  4.0232  0.0000  10  0   0   2   959 0.3071  1119
1934    PF00456 PF00456 7.0387  1.4064  0.0000  0.0000  0.0000  14  0   1   2   962 0.3462  1036
1935    PF01575 PF00109 7.0387  1.0000  0.0000  0.0000  0.0000  10  0   0   2   960 0.3648  971
1936    PF00439 PF00400 7.0387  1.4545  0.0000  0.0000  0.0000  11  0   0   2   961 0.3548  1016
1937    PF00403 PF00080 7.0040  1.4064  0.0000  0.0000  0.0000  12  0   0   2   963 0.3462  1035
1938    PF00071 PF00018 6.9045  0.0000  0.0000  3.1884  7.4244  0   0   0   2   964 0.0942  4082
1939    PF05739 PF01602 6.8711  3.3193  0.0000  0.0000  1.2421  0   0   0   2   965 0.0612  4200
1940    PF02262 PF00017 6.8353  0.0000  0.0000  0.0000  9.2252  0   0   0   1   2625    0.0722  4147
1941    PF03921 PF00362 6.8353  0.0000  0.0000  0.0000  9.2735  0   0   0   1   2622    0.0706  4153
1942    PF00625 PF00625 6.8353  0.0000  0.0000  0.0000  10.9133 0   0   1   1   2620    0.0876  4102
1943    PF00058 PF00045 6.8353  0.0000  0.0000  0.0000  10.5399 0   0   0   1   2626    0.0840  4115
1944    PF03166 PF00595 6.8353  0.0000  0.0000  0.0000  9.3289  0   0   0   1   2621    0.0710  4150
1945    PF03166 PF00400 6.8353  0.0000  0.0000  0.0000  9.6706  0   0   0   1   2624    0.0736  4139
1946    PF00433 PF00017 6.8353  0.0000  0.0000  0.0000  9.6704  0   0   0   1   2623    0.0774  4132
1947    PF03166 PF00046 6.7964  0.0000  2.9687  0.0000  7.9958  0   1596    0   3   250 0.2910  1128
1948    PF01590 PF00672 6.7738  0.0000  0.0000  0.0000  0.0000  21  0   0   1   2631    0.2144  2451
1949    PF05203 PF00006 6.7738  0.0000  0.0000  0.0000  0.0000  28  0   1   1   2630    0.2144  2367
1950    PF00696 PF00583 6.7738  0.0000  0.0000  0.0000  0.0000  23  0   0   1   2632    0.2151  1950
1951    PF00640 PF00397 6.7738  0.0000  0.0000  0.0000  0.0000  21  0   0   1   2634    0.2091  2756
1952    PF02136 PF00076 6.7738  0.0000  0.0000  0.0000  0.0000  25  0   0   1   2647    0.2144  2459
1953    PF02780 PF01855 6.7738  0.0000  0.0000  0.0000  0.0000  24  0   0   1   2648    0.2089  3378
1954    PF00616 PF00169 6.7738  0.0000  0.0000  0.0000  0.0000  25  0   0   1   2650    0.2151  1954
1955    PF01590 PF00069 6.7738  0.0000  0.0000  0.0000  0.0000  21  0   0   1   2651    0.2089  3376
1956    PF00059 PF00047 6.7738  0.0000  0.0000  0.0000  0.0000  24  0   0   1   2652    0.2144  2454
1957    PF00571 PF00291 6.7738  0.0000  0.0000  0.0000  0.0000  29  0   0   1   2653    0.2175  1337
1958    PF06026 PF00455 6.7738  0.0000  0.0000  0.0000  0.0000  23  0   1   1   2654    0.2144  2461
1959    PF00652 PF00161 6.7738  0.0000  0.0000  0.0000  0.0000  29  0   1   1   2646    0.2144  2460
1960    PF02806 PF01833 6.7738  0.0000  0.0000  0.0000  0.0000  27  0   1   1   2649    0.2144  2455
1961    PF00435 PF00397 6.7738  0.0000  0.0000  0.0000  0.0000  25  0   0   1   2637    0.2144  2458
1962    PF00659 PF00659 6.7738  0.0000  0.0000  0.0000  0.0000  28  0   1   1   2638    0.2144  2457
1963    PF04692 PF00341 6.7738  0.0000  0.0000  0.0000  0.0000  27  0   1   1   2644    0.2144  2363
1964    PF02839 PF00041 6.7738  0.0000  0.0000  0.0000  0.0000  21  0   0   1   2642    0.2151  1964
1965    PF02896 PF01590 6.7738  0.0000  0.0000  0.0000  0.0000  26  0   0   1   2641    0.2175  1338
1966    PF00092 PF00008 6.7738  0.0000  0.0000  0.0000  0.0000  27  0   0   1   2640    0.2089  3374
1967    PF00090 PF00007 6.7738  0.0000  0.0000  0.0000  0.0000  27  0   0   1   2639    0.2089  3372
1968    PF00498 PF00169 6.7738  0.0000  0.0000  0.0000  0.0000  20  0   0   1   2643    0.2091  2754
1969    PF02896 PF00381 6.7738  0.0000  0.0000  0.0000  0.0000  20  0   0   1   2633    0.2089  3368
1970    PF00373 PF00102 6.7738  0.0000  0.0000  0.0000  0.0000  21  0   0   1   2629    0.2089  3366
1971    PF05409 PF01661 6.7738  0.0000  0.0000  0.0000  0.0000  24  0   0   1   2628    0.2091  2752
1972    PF00147 PF00041 6.7738  0.0000  0.0000  0.0000  0.0000  28  0   0   1   2627    0.2151  1972
1973    PF01568 PF00037 6.7738  0.0000  0.0000  0.0000  0.0000  29  0   1   1   2635    0.2144  2448
1974    PF00788 PF00618 6.7738  0.0000  0.0000  0.0000  0.0000  25  0   0   1   2636    0.2091  2746
1975    PF02787 PF00117 6.7738  0.0000  0.0000  0.0000  0.0000  29  0   1   1   2645    0.2144  2447
1976    PF04857 PF00069 6.7268  1.4092  0.0000  0.0000  6.2750  0   0   0   2   966 0.0973  4063
1977    PF00515 PF00400 6.6874  0.0000  0.0000  0.0000  1.1180  8   0   0   2   969 0.3820  932
1978    PF03372 PF00036 6.6874  0.0000  0.0000  0.0000  1.1199  3   0   0   2   967 0.3820  931
1979    PF00625 PF00560 6.6874  0.0000  0.0000  0.0000  1.0676  2   0   0   2   968 0.3582  1002
1980    PF00646 PF00514 6.6874  0.0000  0.0000  0.0000  1.5604  4   0   0   2   970 0.3681  963
1981    PF00439 PF00004 6.6874  0.0000  0.0000  0.0000  1.1814  6   0   0   2   971 0.3599  997
1982    PF03171 PF03171 6.6874  0.0000  0.0000  0.0000  1.0000  3   0   1   2   972 0.3789  940
1983    PF00069 PF00020 6.6874  0.0000  0.0000  0.0000  2.6927  4   0   0   2   973 0.3981  908
1984    PF00787 PF00071 6.6874  0.0000  0.0000  0.0000  2.0334  1   0   0   2   974 0.3868  922
1985    PF00053 PF00050 6.6874  0.0000  0.0000  0.0000  1.3846  5   0   0   2   975 0.3680  964
1986    PF02984 PF00646 6.6874  0.0000  0.0000  0.0000  1.8299  7   0   0   2   976 0.3807  935
1987    PF00957 PF00804 6.6440  4.2735  0.0000  0.0000  8.2353  0   0   0   2   977 0.1279  3771
1988    PF04151 PF00082 6.4852  0.0000  0.0000  0.0000  0.0000  38  0   0   1   2664    0.2144  2442
1989    PF00668 PF00109 6.4852  0.0000  0.0000  0.0000  0.0000  34  0   0   1   2663    0.2089  3365
1990    PF00045 PF00040 6.4852  0.0000  0.0000  0.0000  0.0000  30  0   0   1   2662    0.2175  1645
1991    PF00027 PF00023 6.4852  0.0000  0.0000  0.0000  0.0000  38  0   0   1   2665    0.2089  3364
1992    PF06434 PF00330 6.4852  0.0000  0.0000  0.0000  0.0000  31  0   1   1   2661    0.2089  3363
1993    PF03489 PF00026 6.4852  0.0000  0.0000  0.0000  0.5330  36  0   0   1   2660    0.3415  1047
1994    PF05408 PF00073 6.4852  0.0000  0.0000  0.0000  0.0000  36  0   0   1   2659    0.2151  1994
1995    PF00095 PF00095 6.4852  0.0000  0.0000  0.0000  0.0000  31  0   0   1   2657    0.2144  2430
1996    PF06817 PF00692 6.4852  0.0000  0.0000  0.0000  0.0000  35  0   0   1   2656    0.2151  1996
1997    PF05189 PF01137 6.4852  0.0000  0.0000  0.0000  0.0000  38  0   1   1   2668    0.2089  3362
1998    PF00560 PF00008 6.4852  0.0000  0.0000  0.0000  0.0000  30  0   0   1   2671    0.2144  2431
1999    PF04023 PF01325 6.4852  0.0000  0.0000  0.0000  0.0000  39  0   1   1   2655    0.2089  3361
2000    PF05184 PF00026 6.4852  0.0000  0.0000  0.0000  0.5330  38  0   0   1   2672    0.3415  1046
2001    PF01568 PF00111 6.4852  0.0000  0.0000  0.0000  0.0000  35  0   0   1   2667    0.2175  1643
2002    PF03933 PF00040 6.4852  0.0000  0.0000  0.0000  0.0000  30  0   0   1   2658    0.2144  2423
2003    PF02906 PF02256 6.4852  0.0000  0.0000  0.0000  0.0000  36  0   1   1   2666    0.2089  3358
2004    PF00037 PF00005 6.4852  0.0000  0.0000  0.0000  0.0000  32  0   0   1   2674    0.2091  2732
2005    PF02185 PF00433 6.4852  0.0000  0.0000  0.0000  0.0000  35  0   0   1   2673    0.2151  2005
2006    PF02801 PF00501 6.4852  0.0000  0.0000  0.0000  0.0000  39  0   0   1   2670    0.2089  3357
2007    PF02368 PF02368 6.4852  0.0000  0.0000  0.0000  0.0000  34  0   0   1   2669    0.2151  2007
2008    PF02518 PF00165 6.4574  0.0000  0.0000  0.0000  0.0000  34  0   0   1   2686    0.2175  1648
2009    PF00785 PF00027 6.4574  0.0000  0.0000  0.0000  0.0000  35  0   0   1   2687    0.2151  2009
2010    PF02150 PF01096 6.4574  0.0000  0.0000  0.0000  0.0000  36  0   1   1   2683    0.2175  1647
2011    PF00754 PF00431 6.4574  0.0000  0.0000  0.0000  0.0000  35  0   0   1   2676    0.2091  2731
2012    PF00787 PF00018 6.4574  0.0000  0.0000  0.0000  0.0000  38  0   0   1   2684    0.2089  3356
2013    PF03098 PF03098 6.4574  0.0000  0.0000  0.0000  0.0000  34  0   1   1   2679    0.2175  1378
2014    PF00794 PF00454 6.4574  0.0000  0.0000  0.0000  0.0000  35  0   1   1   2682    0.2175  1650
2015    PF00090 PF00057 6.4574  0.0000  0.0000  0.0000  0.0000  35  0   0   1   2685    0.2151  2015
2016    PF00388 PF00169 6.4574  0.0000  0.0000  0.0000  0.2051  36  0   0   1   2675    0.3334  1075
2017    PF05408 PF00680 6.4574  0.0000  0.0000  0.0000  0.0000  31  0   0   1   2681    0.2175  1652
2018    PF02018 PF02018 6.4574  0.0000  0.0000  0.0000  0.0000  31  0   1   1   2680    0.2175  1651
2019    PF02210 PF00008 6.4574  0.0000  0.0000  0.0000  0.0000  30  0   0   1   2677    0.2144  2405
2020    PF00387 PF00169 6.4574  0.0000  0.0000  0.0000  0.2051  31  0   0   1   2678    0.3582  1003
2021    PF00240 PF00097 6.4065  0.0000  2.6328  4.7519  0.0000  2   0   0   3   251 0.4048  903
2022    PF00515 PF00183 6.3214  12.3453 2.9942  0.0000  2.7300  0   0   0   3   252 0.1444  3750
2023    PF03810 PF00125 6.3196  5.3724  0.0000  0.0000  2.6467  0   0   0   2   979 0.0775  4131
2024    PF01556 PF00012 6.3196  6.0438  0.0000  0.0000  2.2559  0   0   0   2   978 0.0876  4103
2025    PF00812 PF00595 6.2974  0.0000  0.0000  0.0000  9.4167  0   0   0   1   2688    0.0722  4148
2026    PF00621 PF00595 6.2627  0.0000  3.9253  4.7974  0.0000  16  0   0   3   253 0.2181  1193
2027    PF00498 PF00069 6.1783  0.0000  0.0000  2.3443  0.0000  21  0   0   2   980 0.3153  1103
2028    PF02174 PF00169 6.0865  0.0000  0.0000  0.0000  0.0000  36  0   1   1   2701    0.2091  2722
2029    PF00271 PF00097 6.0865  0.0000  0.0000  0.0000  0.0000  36  0   0   1   2700    0.2151  2029
2030    PF00092 PF00084 6.0865  0.0000  0.0000  0.0000  0.0000  36  0   0   1   2690    0.2144  2395
2031    PF04055 PF00583 6.0865  0.0000  0.0000  0.0000  0.0000  30  0   0   1   2699    0.2089  3355
2032    PF01336 PF00270 6.0865  0.9838  0.0000  0.0000  0.0000  31  0   0   1   2698    0.3406  1055
2033    PF00659 PF00069 6.0865  0.9324  0.0000  0.0000  0.0000  33  0   0   1   2691    0.3399  1058
2034    PF00692 PF00552 6.0865  0.0000  0.0000  0.0000  0.0000  35  0   0   1   2694    0.2144  2390
2035    PF02022 PF00692 6.0865  0.0000  0.0000  0.0000  0.0000  36  0   0   1   2702    0.2144  2389
2036    PF01510 PF01473 6.0865  0.0000  0.0000  0.0000  0.0000  38  0   0   1   2692    0.2175  1406
2037    PF00219 PF00090 6.0865  0.0000  0.0000  0.0000  0.0000  30  0   0   1   2693    0.2151  2037
2038    PF01582 PF00047 6.0865  0.0000  0.0000  0.0000  0.9957  30  0   0   1   2689    0.3562  1012
2039    PF00271 PF00035 6.0865  0.0000  0.0000  0.0000  0.0000  31  0   0   1   2695    0.2091  2740
2040    PF01030 PF00041 6.0865  0.0000  0.0000  0.0000  0.0000  30  0   0   1   2696    0.2175  1407
2041    PF00794 PF00792 6.0865  0.0000  0.0000  0.0000  0.0000  36  0   1   1   2697    0.2091  2707
2042    PF00754 PF00008 6.0865  0.0000  0.0000  0.0000  0.0000  36  0   0   1   2703    0.2151  2042
2043    PF02801 PF00668 6.0865  0.0000  0.0000  0.0000  0.0000  33  0   0   1   2704    0.2151  2043
2044    PF01467 PF00294 6.0865  0.0000  0.0000  0.0000  0.0000  31  0   0   1   2705    0.2091  2706
2045    PF00627 PF00097 5.9863  1.2952  0.0000  0.0000  0.0000  11  0   0   2   982 0.3683  962
2046    PF02801 PF01575 5.9863  1.0000  0.0000  0.0000  0.0000  10  0   0   2   981 0.3492  1031
2047    PF00612 PF00307 5.9653  0.0000  0.0000  0.0000  0.0000  22  0   0   1   2723    0.2151  2047
2048    PF00397 PF00307 5.9653  0.0000  0.0000  0.0000  0.0000  20  0   0   1   2722    0.2175  1422
2049    PF01035 PF00165 5.9653  0.0000  0.0000  0.0000  0.0000  24  0   0   1   2721    0.2175  1424
2050    PF04253 PF02225 5.9653  0.0000  0.0000  0.0000  0.0000  29  0   1   1   2717    0.2089  3354
2051    PF02420 PF02420 5.9653  0.0000  0.0000  0.0000  0.0000  23  0   1   1   2706    0.2089  3351
2052    PF01571 PF01266 5.9653  0.0000  0.0000  0.0000  0.0000  29  0   1   1   2714    0.2089  3349
2053    PF00086 PF00050 5.9653  0.0000  0.0000  0.0000  0.0000  25  0   0   1   2708    0.2091  2705
2054    PF00863 PF00270 5.9653  0.0000  0.0000  0.0000  0.0000  23  0   0   1   2716    0.2144  2364
2055    PF02142 PF00988 5.9653  0.0000  0.0000  0.0000  0.0000  25  0   1   1   2726    0.2089  3347
2056    PF01833 PF00128 5.9653  0.0000  0.0000  0.0000  0.0000  27  0   1   1   2720    0.2089  3346
2057    PF01403 PF00047 5.9653  0.0000  0.0000  0.0000  0.0000  24  0   1   1   2719    0.2089  3345
2058    PF04715 PF00117 5.9653  0.0000  0.0000  0.0000  0.0000  27  0   1   1   2718    0.2089  3344
2059    PF01627 PF00785 5.9653  0.0000  0.0000  0.0000  0.0000  21  0   0   1   2730    0.2089  3339
2060    PF01842 PF00158 5.9653  0.0000  0.0000  0.0000  0.0000  21  0   0   1   2729    0.2089  3338
2061    PF00621 PF00307 5.9653  0.0000  0.0000  0.0000  0.0000  20  0   0   1   2725    0.2091  2700
2062    PF00644 PF00533 5.9653  0.0000  0.0000  0.0000  0.0000  21  0   0   1   2728    0.2144  2361
2063    PF00779 PF00169 5.9653  0.0000  0.0000  0.0000  0.0000  29  0   1   1   2713    0.2089  3337
2064    PF01462 PF00008 5.9653  0.0000  0.0000  0.0000  0.0000  25  0   0   1   2712    0.2144  2356
2065    PF05209 PF03775 5.9653  0.0000  0.0000  0.0000  0.0000  26  0   1   1   2711    0.2089  3336
2066    PF01488 PF01487 5.9653  0.0000  0.0000  0.0000  0.0000  20  0   0   1   2710    0.2144  2355
2067    PF05524 PF01590 5.9653  0.0000  0.0000  0.0000  0.0000  26  0   0   1   2724    0.2089  3335
2068    PF00387 PF00036 5.9653  0.0000  0.0000  0.0000  0.0000  28  0   1   1   2731    0.2089  3332
2069    PF00899 PF00581 5.9653  0.0000  0.0000  0.0000  0.0000  25  0   0   1   2709    0.2151  2069
2070    PF01842 PF00351 5.9653  0.0000  0.0000  0.0000  0.0000  27  0   1   1   2707    0.2089  3331
2071    PF06441 PF00561 5.9653  0.0000  0.0000  0.0000  0.0000  22  0   0   1   2715    0.2089  3330
2072    PF00595 PF00168 5.9653  0.0000  0.0000  0.0000  0.0000  23  0   0   1   2727    0.2089  3329
2073    PF03775 PF02984 5.9460  0.0000  0.0000  0.0000  0.0000  0   15  0   1   2748    0.0562  4721
2074    PF00809 PF00763 5.9460  0.0000  0.0000  0.0000  0.0000  0   10  0   1   2733    0.0552  12673
2075    PF04052 PF03550 5.9460  0.0000  0.0000  0.0000  0.0000  0   10  0   1   2734    0.0552  12674
2076    PF02984 PF02984 5.9460  0.0000  0.0000  0.0000  0.0000  0   15  1   1   2735    0.0551  13868
2077    PF05247 PF04814 5.9460  0.0000  0.0000  0.0000  0.0000  0   10  0   1   2736    0.0556  8228
2078    PF06384 PF00292 5.9460  0.0000  0.0000  0.0000  0.0000  0   10  0   1   2737    0.0562  4536
2079    PF00926 PF00885 5.9460  0.0000  0.0000  0.0000  0.0000  0   10  0   1   2738    0.0556  8227
2080    PF01373 PF00404 5.9460  0.0000  0.0000  0.0000  0.0000  0   10  0   1   2739    0.0551  13866
2081    PF00757 PF00433 5.9460  0.0000  0.0000  0.0000  0.0000  0   10  0   1   2740    0.0551  13864
2082    PF01288 PF00763 5.9460  0.0000  0.0000  0.0000  0.0000  0   10  0   1   2741    0.0550  18486
2083    PF02783 PF01993 5.9460  0.0000  0.0000  0.0000  0.0000  0   15  0   1   2742    0.0551  13863
2084    PF06384 PF06384 5.9460  0.0000  0.0000  0.0000  0.0000  0   10  0   1   2743    0.0550  18487
2085    PF02882 PF02882 5.9460  0.0000  0.0000  0.0000  0.0000  0   10  1   1   2744    0.0551  13861
2086    PF00871 PF00871 5.9460  0.0000  0.0000  0.0000  0.0000  0   15  1   1   2745    0.0551  13858
2087    PF00809 PF00809 5.9460  0.0000  0.0000  0.0000  0.0000  0   10  1   1   2746    0.0551  13851
2088    PF01180 PF01180 5.9460  0.0000  0.0000  0.0000  0.0000  0   10  1   1   2747    0.0551  13849
2089    PF05697 PF03550 5.9460  0.0000  0.0000  0.0000  0.0000  0   10  0   1   2732    0.0562  4275
2090    PF02761 PF02189 5.9460  0.0000  0.0000  0.0000  0.0000  0   10  0   1   2749    0.0562  4298
2091    PF04814 PF02959 5.9460  0.0000  0.0000  0.0000  0.0000  0   10  0   1   2750    0.0551  13843
2092    PF02882 PF00809 5.9460  0.0000  0.0000  0.0000  0.0000  0   10  0   1   2751    0.0556  8223
2093    PF02816 PF00069 5.9460  0.0000  0.0000  0.0000  0.0000  0   10  0   1   2764    0.0556  8222
2094    PF06574 PF00926 5.9460  0.0000  0.0000  0.0000  0.0000  0   10  0   1   2752    0.0550  18488
2095    PF02214 PF01007 5.9460  0.0000  0.0000  0.0000  0.0000  0   10  0   1   2753    0.0551  13838
2096    PF02350 PF00908 5.9460  0.0000  0.0000  0.0000  0.0000  0   10  0   1   2754    0.0550  18490
2097    PF01131 PF00204 5.9460  0.0000  0.0000  0.0000  0.0000  0   10  0   1   2755    0.0550  18491
2098    PF04052 PF02556 5.9460  0.0000  0.0000  0.0000  0.0000  0   10  0   1   2759    0.0562  4461
2099    PF06969 PF02602 5.9460  0.0000  0.0000  0.0000  0.0000  0   10  0   1   2758    0.0550  18494
2100    PF04052 PF04052 5.9460  0.0000  0.0000  0.0000  0.0000  0   10  0   1   2757    0.0550  18497
2101    PF06971 PF04857 5.9460  0.0000  0.0000  0.0000  0.0000  0   15  0   1   2756    0.0562  4464
2102    PF06613 PF06613 5.9460  0.0000  0.0000  0.0000  0.0000  0   15  1   1   2763    0.0551  13825
2103    PF06971 PF02909 5.9460  0.0000  0.0000  0.0000  0.0000  0   15  0   1   2762    0.0562  4743
2104    PF02745 PF02240 5.9460  0.0000  0.0000  0.0000  0.0000  0   15  1   1   2761    0.0551  13823
2105    PF06971 PF06613 5.9460  0.0000  0.0000  0.0000  0.0000  0   15  0   1   2760    0.0552  12697
2106    PF02774 PF01202 5.9460  0.0000  0.0000  0.0000  0.0000  0   10  0   1   2766    0.0552  12698
2107    PF01326 PF01326 5.9460  0.0000  0.0000  0.0000  0.0000  0   15  0   1   2765    0.0556  8219
2108    PF03275 PF02348 5.9460  0.0000  0.0000  0.0000  0.0000  0   10  0   1   2771    0.0550  18498
2109    PF02882 PF01288 5.9460  0.0000  0.0000  0.0000  0.0000  0   10  0   1   2770    0.0551  13818
2110    PF05697 PF05697 5.9460  0.0000  0.0000  0.0000  0.0000  0   10  1   1   2769    0.0551  13814
2111    PF01817 PF01817 5.9460  0.0000  0.0000  0.0000  0.0000  0   15  1   1   2768    0.0551  13805
2112    PF05367 PF02022 5.9460  0.0000  0.0000  0.0000  0.0000  0   15  0   1   2767    0.0550  18499
2113    PF00646 PF00023 5.8502  0.0000  0.0000  2.0311  2.9057  7   0   0   3   254 0.5453  241
2114    PF00692 PF00665 5.8330  0.0000  0.0000  0.0000  0.0000  37  0   0   1   2787    0.2091  2672
2115    PF00617 PF00169 5.8330  0.0000  0.0000  0.0000  0.0000  30  0   0   1   2786    0.2089  3325
2116    PF00413 PF00040 5.8330  0.0000  0.0000  0.0000  0.0000  34  0   0   1   2781    0.2175  1665
2117    PF00168 PF00018 5.8330  0.0000  0.0000  0.0000  0.0000  32  0   0   1   2773    0.2144  2242
2118    PF00425 PF00117 5.8330  0.0000  0.0000  0.0000  0.0000  34  0   1   1   2774    0.2144  2238
2119    PF00612 PF00023 5.8330  0.0000  0.0000  0.0000  0.0000  37  0   0   1   2775    0.2091  2671
2120    PF00794 PF00613 5.8330  0.0000  0.0000  0.0000  0.0000  35  0   1   1   2776    0.2144  2240
2121    PF05223 PF03717 5.8330  0.0000  0.0000  0.0000  0.0000  32  0   1   1   2777    0.2144  2182
2122    PF02295 PF00035 5.8330  0.0000  0.0000  0.0000  0.0000  37  0   0   1   2778    0.2089  3323
2123    PF00632 PF00168 5.8330  0.0000  0.0000  0.0000  0.0000  34  0   0   1   2779    0.2144  2231
2124    PF00692 PF00078 5.8330  0.0000  0.0000  0.0000  0.0000  38  0   0   1   2780    0.2151  2124
2125    PF00023 PF00018 5.8330  0.0000  0.0000  0.0000  0.0000  34  0   0   1   2772    0.2151  2125
2126    PF01839 PF00092 5.8330  0.0000  0.0000  0.0000  0.0000  34  0   0   1   2782    0.2151  2126
2127    PF00063 PF00018 5.8330  0.0000  0.0000  0.0000  0.0000  36  0   0   1   2783    0.2089  3318
2128    PF00175 PF00042 5.8330  0.0000  0.0000  0.0000  0.0000  39  0   1   1   2784    0.2144  2227
2129    PF00692 PF00075 5.8330  0.0000  0.0000  0.0000  0.0000  35  0   0   1   2785    0.2175  1673
2130    PF00742 PF00742 5.8299  0.0000  0.0000  0.0000  0.0000  0   10  1   1   2790    0.0556  8217
2131    PF03234 PF02984 5.8299  0.0000  0.0000  0.0000  0.0000  0   15  0   1   2789    0.0556  8216
2132    PF02774 PF00742 5.8299  0.0000  0.0000  0.0000  0.0000  0   10  0   1   2811    0.0552  12705
2133    PF06613 PF02909 5.8299  0.0000  0.0000  0.0000  0.0000  0   15  0   1   2788    0.0550  18500
2134    PF01670 PF00963 5.8299  0.0000  0.0000  0.0000  0.0000  0   10  0   1   2791    0.0551  13791
2135    PF02262 PF02262 5.8299  0.0000  0.0000  0.0000  0.2745  0   10  0   1   2808    0.1020  4006
2136    PF01085 PF01085 5.8299  0.0000  0.0000  0.0000  0.5330  0   10  0   1   2792    0.1067  3929
2137    PF06384 PF01079 5.8299  0.0000  0.0000  0.0000  0.0000  0   10  0   1   2793    0.0562  4620
2138    PF03234 PF02319 5.8299  0.0000  0.0000  0.0000  0.0000  0   15  0   1   2794    0.0562  4639
2139    PF03965 PF03965 5.8299  0.0000  0.0000  0.0000  0.0000  0   15  1   1   2795    0.0556  8215
2140    PF05793 PF05247 5.8299  0.0000  0.0000  0.0000  0.0000  0   10  0   1   2796    0.0551  13789
2141    PF02919 PF00204 5.8299  0.0000  0.0000  0.0000  0.0000  0   10  0   1   2797    0.0562  4644
2142    PF02254 PF01007 5.8299  0.0000  0.0000  0.0000  0.0000  0   10  0   1   2798    0.0556  8214
2143    PF01687 PF00885 5.8299  0.0000  0.0000  0.0000  0.0000  0   10  0   1   2799    0.0552  12713
2144    PF04857 PF02909 5.8299  0.0000  0.0000  0.0000  0.0000  0   15  0   1   2800    0.0551  13783
2145    PF01085 PF00292 5.8299  0.0000  0.0000  0.0000  0.0000  0   10  0   1   2801    0.0550  18501
2146    PF03275 PF00908 5.8299  0.0000  0.0000  0.0000  0.0000  0   10  0   1   2802    0.0562  4657
2147    PF01761 PF01761 5.8299  0.0000  0.0000  0.0000  0.0000  0   15  1   1   2803    0.0556  8212
2148    PF03775 PF00134 5.8299  0.0000  0.0000  0.0000  0.0000  0   15  0   1   2804    0.0550  18502
2149    PF02022 PF02022 5.8299  0.0000  0.0000  0.0000  0.0000  0   15  1   1   2805    0.0556  8210
2150    PF02748 PF02748 5.8299  0.0000  0.0000  0.0000  0.0000  0   10  1   1   2806    0.0556  8209
2151    PF02783 PF02783 5.8299  0.0000  0.0000  0.0000  0.0000  0   15  1   1   2807    0.0556  8208
2152    PF06574 PF06574 5.8299  0.0000  0.0000  0.0000  0.0000  0   10  0   1   2812    0.0551  13779
2153    PF01817 PF01761 5.8299  0.0000  0.0000  0.0000  0.0000  0   15  0   1   2809    0.0551  13774
2154    PF02348 PF02348 5.8299  0.0000  0.0000  0.0000  0.0000  0   10  1   1   2810    0.0556  8207
2155    PF06969 PF01379 5.6879  0.0000  0.0000  0.0000  0.0000  0   10  0   1   2846    0.0562  4673
2156    PF02262 PF02189 5.6879  0.0000  0.0000  0.0000  0.0000  0   10  0   1   2818    0.0552  12727
2157    PF02270 PF02268 5.6879  0.0000  0.0000  0.0000  0.0000  0   15  0   1   2832    0.0556  8206
2158    PF01993 PF01993 5.6879  0.0000  0.0000  0.0000  0.0000  0   15  1   1   2814    0.0562  4688
2159    PF04719 PF04719 5.6879  0.0000  0.0000  0.0000  0.0000  0   10  0   1   2815    0.0556  8204
2160    PF05793 PF02959 5.6879  0.0000  0.0000  0.0000  0.0000  0   10  0   1   2816    0.0551  13768
2161    PF02241 PF01993 5.6879  0.0000  0.0000  0.0000  0.0000  0   15  0   1   2817    0.0556  8201
2162    PF03275 PF03275 5.6879  0.0000  0.0000  0.0000  0.0000  0   10  1   1   2852    0.0562  4710
2163    PF02745 PF01993 5.6879  0.0000  0.0000  0.0000  0.0000  0   15  0   1   2819    0.0562  4711
2164    PF04719 PF02820 5.6879  0.0000  0.0000  0.0000  0.0000  0   10  0   1   2820    0.0556  8198
2165    PF03234 PF00134 5.6879  0.0000  0.0000  0.0000  0.0000  0   15  0   1   2821    0.0550  18504
2166    PF03153 PF02270 5.6879  0.0000  0.0000  0.0000  0.0000  0   15  0   1   2822    0.0551  13759
2167    PF02914 PF02022 5.6879  0.0000  0.0000  0.0000  0.0000  0   15  0   1   2823    0.0550  18507
2168    PF02816 PF00433 5.6879  0.0000  0.0000  0.0000  0.0000  0   10  0   1   2824    0.0562  4729
2169    PF02914 PF02899 5.6879  0.0000  0.0000  0.0000  0.0000  0   15  0   1   2825    0.0550  18511
2170    PF00763 PF00763 5.6879  0.0000  0.0000  0.0000  0.0000  0   10  0   1   2826    0.0562  4734
2171    PF02254 PF02214 5.6879  0.0000  0.0000  0.0000  0.0000  0   10  0   1   2827    0.0552  12749
2172    PF05247 PF02959 5.6879  0.0000  0.0000  0.0000  0.0000  0   10  0   1   2828    0.0552  12759
2173    PF06969 PF03900 5.6879  0.0000  0.0000  0.0000  0.0000  0   10  0   1   2829    0.0550  18512
2174    PF02914 PF00589 5.6879  0.0000  0.0000  0.0000  0.0000  0   15  0   1   2830    0.0556  8195
2175    PF02080 PF01007 5.6879  0.0000  0.0000  0.0000  0.0000  0   10  0   1   2831    0.0556  8193
2176    PF01373 PF00963 5.6879  0.0000  0.0000  0.0000  0.0000  0   10  0   1   2813    0.0562  4746
2177    PF01487 PF01220 5.6879  0.0000  0.0000  0.0000  0.0000  0   15  0   1   2833    0.0550  18513
2178    PF06574 PF00885 5.6879  0.0000  0.0000  0.0000  0.0000  0   10  0   1   2834    0.0556  8192
2179    PF01817 PF01264 5.6879  0.0000  0.0000  0.0000  0.0000  0   15  0   1   2835    0.0551  13735
2180    PF01670 PF01670 5.6879  0.0000  0.0000  0.0000  0.0000  0   10  1   1   2836    0.0562  4760
2181    PF01264 PF01220 5.6879  0.0000  0.0000  0.0000  0.0000  0   15  0   1   2837    0.0556  8191
2182    PF02748 PF00215 5.6879  0.0000  0.0000  0.0000  0.0000  0   10  0   1   2838    0.0562  4764
2183    PF02240 PF02240 5.6879  0.0000  0.0000  0.0000  0.0000  0   15  0   1   2839    0.0551  13731
2184    PF02748 PF01180 5.6879  0.0000  0.0000  0.0000  0.0000  0   10  0   1   2840    0.0556  8190
2185    PF02241 PF02241 5.6879  0.0000  0.0000  0.0000  0.0000  0   15  1   1   2841    0.0562  4771
2186    PF00885 PF00885 5.6879  0.0000  0.0000  0.0000  0.0000  0   10  1   1   2842    0.0562  4774
2187    PF02820 PF00554 5.6879  0.0000  0.0000  0.0000  0.0000  0   10  0   1   2843    0.0562  4776
2188    PF01220 PF01220 5.6879  0.0000  0.0000  0.0000  0.0000  0   15  1   1   2844    0.0562  4780
2189    PF01288 PF01288 5.6879  0.0000  0.0000  0.0000  0.0000  0   10  1   1   2845    0.0562  4781
2190    PF01202 PF01202 5.6879  0.0000  0.0000  0.0000  0.0000  0   10  1   1   2847    0.0562  4783
2191    PF03550 PF02556 5.6879  0.0000  0.0000  0.0000  0.0000  0   10  0   1   2848    0.0556  8189
2192    PF01948 PF01180 5.6879  0.0000  0.0000  0.0000  0.0000  0   10  0   1   2849    0.0551  13724
2193    PF01948 PF00215 5.6879  0.0000  0.0000  0.0000  0.0000  0   10  0   1   2850    0.0556  8186
2194    PF02820 PF00010 5.6879  0.0000  0.0000  0.0000  0.0000  0   10  0   1   2851    0.0551  13718
2195    PF00248 PF00248 5.5327  2.7748  0.0000  0.0000  0.0000  1   0   1   2   984 0.3794  937
2196    PF00270 PF00013 5.5327  1.3787  0.0000  0.0000  0.0000  3   0   0   2   983 0.3458  1038
2197    PF02852 PF00198 5.5327  1.4052  0.0000  0.0000  0.0000  1   0   0   2   985 0.3530  1022
2198    PF00240 PF00077 5.5327  1.4052  0.0000  0.0000  0.0000  7   0   0   2   986 0.3541  1017
2199    PF00515 PF00023 5.4946  0.0000  0.0000  1.7802  0.0000  21  0   0   2   988 0.2574  1157
2200    PF00595 PF00560 5.4946  0.0000  0.0000  1.2979  0.5948  21  0   0   2   987 0.5028  848
2201    PF02745 PF02745 5.4813  0.0000  0.0000  0.0000  0.0000  0   15  1   1   2857    0.0552  12788
2202    PF01761 PF01264 5.4813  0.0000  0.0000  0.0000  0.0000  0   15  0   1   2862    0.0550  18514
2203    PF06384 PF01085 5.4813  0.0000  0.0000  0.0000  0.0000  0   10  0   1   2854    0.0551  13711
2204    PF02241 PF02240 5.4813  0.0000  0.0000  0.0000  0.0000  0   15  1   1   2855    0.0552  12804
2205    PF01687 PF00926 5.4813  0.0000  0.0000  0.0000  0.0000  0   10  0   1   2856    0.0556  8184
2206    PF00871 PF00391 5.4813  0.0000  0.0000  0.0000  0.0000  0   15  0   1   2871    0.0562  4869
2207    PF01487 PF01264 5.4813  0.0000  0.0000  0.0000  0.0000  0   15  0   1   2858    0.0556  8183
2208    PF01487 PF01487 5.4813  0.0000  0.0000  0.0000  0.0000  0   15  1   1   2859    0.0552  12816
2209    PF00391 PF00288 5.4813  0.0000  0.0000  0.0000  0.0000  0   15  0   1   2860    0.0562  4894
2210    PF03775 PF03775 5.4813  0.0000  0.0000  0.0000  0.0000  0   15  1   1   2861    0.0552  12817
2211    PF02761 PF02761 5.4813  0.0000  0.0000  0.0000  0.2745  0   10  1   1   2853    0.0570  4253
2212    PF03775 PF02319 5.4813  0.0000  0.0000  0.0000  0.0000  0   15  0   1   2863    0.0556  8182
2213    PF00292 PF00292 5.4813  0.0000  0.0000  0.0000  0.0000  0   10  0   1   2864    0.0551  13681
2214    PF01761 PF01220 5.4813  0.0000  0.0000  0.0000  0.0000  0   15  0   1   2865    0.0551  13678
2215    PF02350 PF02350 5.4813  0.0000  0.0000  0.0000  0.0000  0   10  1   1   2866    0.0552  12823
2216    PF02816 PF02816 5.4813  0.0000  0.0000  0.0000  0.0000  0   10  1   1   2867    0.0552  12825
2217    PF02348 PF00908 5.4813  0.0000  0.0000  0.0000  0.0000  0   10  0   1   2868    0.0556  8181
2218    PF06613 PF04857 5.4813  0.0000  0.0000  0.0000  0.0000  0   15  0   1   2869    0.0551  13668
2219    PF00215 PF00215 5.4813  0.0000  0.0035  0.0000  0.0000  0   10  1   1   2870    0.0551  13222
2220    PF03775 PF03234 5.4813  0.0000  0.0000  0.0000  0.0000  0   15  0   1   2874    0.0551  13661
2221    PF01817 PF01220 5.4813  0.0000  0.0000  0.0000  0.0000  0   15  0   1   2872    0.0550  18517
2222    PF03275 PF02350 5.4813  0.0000  0.0000  0.0000  0.0000  0   10  0   1   2873    0.0556  8180
2223    PF02816 PF00757 5.4813  0.0000  0.0000  0.0000  0.0000  0   10  0   1   2877    0.0551  13652
2224    PF02602 PF01379 5.4813  0.0000  0.0000  0.0000  0.0000  0   10  0   1   2875    0.0552  12846
2225    PF02751 PF02270 5.4813  0.0000  0.0000  0.0000  0.0000  0   15  0   1   2876    0.0562  4631
2226    PF03965 PF02909 5.4813  0.0000  0.0000  0.0000  0.0000  0   15  0   1   2880    0.0552  12847
2227    PF05793 PF04814 5.4813  0.0000  0.0000  0.0000  0.0000  0   10  0   1   2878    0.0552  12850
2228    PF01670 PF00404 5.4813  0.0000  0.0000  0.0000  0.0000  0   10  0   1   2879    0.0550  18519
2229    PF02022 PF00589 5.4813  0.0000  0.0000  0.0000  0.0000  0   15  0   1   2883    0.0562  4511
2230    PF02350 PF02348 5.4813  0.0000  0.0000  0.0000  0.0000  0   10  0   1   2881    0.0551  13637
2231    PF02899 PF02022 5.4813  0.0000  0.0000  0.0000  0.0000  0   15  0   1   2882    0.0551  13634
2232    PF01379 PF01379 5.4813  0.0000  0.0000  0.0000  0.0000  0   10  0   1   2886    0.0551  13628
2233    PF03900 PF03900 5.4813  0.0000  0.0000  0.0000  0.0000  0   10  0   1   2884    0.0551  13625
2234    PF03900 PF02602 5.4813  0.0000  0.0000  0.0000  0.0000  0   10  0   1   2885    0.0551  13624
2235    PF01202 PF00742 5.4813  0.0000  0.0000  0.0000  0.0000  0   10  0   1   2887    0.0551  13623
2236    PF00788 PF00096 5.4623  0.0000  0.0000  11.3268 0.0000  0   0   0   1   2888    0.0187  25121
2237    PF00164 PF00096 5.4623  0.0000  0.0000  12.6687 0.0000  0   0   0   1   2889    0.0178  25170
2238    PF01363 PF00071 5.4501  1.2833  0.0000  2.5058  6.3281  0   0   0   3   255 0.1569  3740
2239    PF00090 PF00047 5.4245  0.0000  0.0000  0.0000  0.0000  38  0   0   1   2890    0.2144  2239
2240    PF01509 PF01472 5.4245  0.0000  0.0000  0.0000  0.0000  39  0   1   1   2891    0.2151  2122
2241    PF01641 PF01625 5.4245  0.0000  0.0000  0.0000  0.0000  33  0   0   1   2892    0.2089  3317
2242    PF00431 PF00059 5.4245  0.0000  0.0000  0.0000  0.0000  33  0   0   1   2893    0.2151  2146
2243    PF00053 PF00008 5.4245  0.0000  0.0000  0.0000  0.0000  36  0   0   1   2894    0.2151  2118
2244    PF01330 PF00633 5.4245  0.0000  0.0000  0.0000  0.0000  35  0   1   1   2895    0.2151  2117
2245    PF04092 PF04092 5.4245  0.0000  0.0000  0.0000  0.0000  33  0   1   1   2896    0.2151  2120
2246    PF00153 PF00036 5.4245  0.0000  0.0000  0.0000  0.0000  36  0   0   1   2897    0.2091  2749
2247    PF02833 PF01368 5.4245  0.0000  0.0000  0.0000  0.0000  35  0   1   1   2898    0.2151  2116
2248    PF00023 PF00008 5.4245  0.0000  0.0000  0.0000  0.0000  32  0   0   1   2899    0.2091  2750
2249    PF00560 PF00041 5.4245  0.0000  0.0000  0.0000  0.0000  35  0   0   1   2900    0.2089  3316
2250    PF04879 PF00037 5.4245  0.0000  0.0000  0.0000  0.0000  34  0   0   1   2901    0.2089  3313
2251    PF00435 PF00169 5.4245  0.0000  0.0000  0.0000  0.0000  36  0   0   1   2902    0.2151  2113
2252    PF00616 PF00168 5.4245  0.0000  0.0000  0.0000  0.0000  37  0   0   1   2903    0.2175  1536
2253    PF00388 PF00036 5.4245  0.0000  0.0000  0.0000  0.0000  33  0   1   1   2904    0.2151  2112
2254    PF00397 PF00168 5.4245  0.0000  0.0000  0.0000  0.0000  38  0   0   1   2905    0.2089  3312
2255    PF02761 PF00017 5.4209  0.0000  0.0000  0.0000  9.2252  0   0   0   1   2906    0.0707  4152
2256    PF02196 PF00017 5.4209  0.0000  0.0000  0.0000  10.2589 0   0   0   1   2907    0.0829  4120
2257    PF00319 PF00046 5.4167  1.3912  0.0000  0.0000  4.0408  0   1596    1   3   256 0.2540  1158
2258    PF02179 PF00012 5.3714  0.0000  3.0282  0.0000  6.6561  0   0   1   2   989 0.0726  4145
2259    PF00307 PF00018 5.3647  0.0000  0.0000  2.3053  0.0000  38  0   0   2   990 0.3154  1102
2260    PF00788 PF00169 5.3647  0.0000  0.0000  2.3876  0.0000  39  0   0   2   991 0.2290  1169
2261    PF00605 PF00605 5.2815  0.0000  0.0000  0.0000  6.6393  0   1596    1   2   992 0.1917  3716
2262    PF00850 PF00400 5.1977  3.9338  0.0000  0.0000  1.1804  0   0   0   2   993 0.0694  4158
2263    PF00389 PF00096 5.1752  0.0000  0.0000  4.9133  4.7099  0   0   0   2   994 0.0660  4171
2264    PF00595 PF00071 5.1662  2.7888  3.3879  0.0000  1.8543  0   0   0   3   257 0.0842  4113
2265    PF00627 PF00004 5.1276  1.7752  0.0000  0.0000  0.0000  2   0   0   2   995 0.3445  1041
2266    PF00856 PF00023 5.1276  1.3214  0.0000  0.0000  0.0000  7   0   0   2   996 0.3403  1057
2267    PF02736 PF00069 5.1276  1.2814  0.0000  0.0000  0.0000  1   0   0   2   997 0.3445  1042
2268    PF05739 PF02933 5.1093  1.3988  0.0000  0.0000  4.5392  0   0   0   2   1000    0.0803  4128
2269    PF01398 PF00076 5.1093  1.3062  0.0000  0.0000  3.7570  0   0   0   2   998 0.0709  4151
2270    PF00235 PF00022 5.1093  1.3925  0.0000  0.0000  3.9869  0   0   0   2   999 0.0732  4141
2271    PF00856 PF00096 5.0960  1.2833  0.0000  1.3929  0.0000  15  0   0   3   258 0.4821  858
2272    PF00307 PF00169 5.0443  0.0000  0.0000  2.3040  0.0000  37  0   0   2   1001    0.2327  1168
2273    PF00769 PF00595 5.0087  0.0000  3.1350  0.0000  7.7218  0   0   0   2   1002    0.0871  4105
2274    PF01602 PF01217 4.9582  4.2003  0.0000  2.0000  4.1430  0   0   1   3   259 0.1423  3756
2275    PF05697 PF04052 4.9462  0.0000  0.0000  0.0000  0.0000  0   10  0   1   2949    0.0550  18520
2276    PF05367 PF02899 4.9462  0.0000  0.0000  0.0000  0.0000  0   15  0   1   2950    0.0551  13617
2277    PF00696 PF00696 4.9462  0.0000  0.0000  0.0000  0.0000  0   10  1   1   2911    0.0550  18523
2278    PF05697 PF02556 4.9462  0.0000  0.0000  0.0000  0.0000  0   10  0   1   2910    0.0552  12872
2279    PF05367 PF02914 4.9462  0.0000  0.0000  0.0000  0.0000  0   15  0   1   2948    0.0562  4670
2280    PF04857 PF04857 4.9462  0.0000  0.0000  0.0000  0.0000  0   15  1   1   2946    0.0550  18525
2281    PF02783 PF02240 4.9462  0.0000  0.0000  0.0000  0.0000  0   15  1   1   2908    0.0550  18526
2282    PF01264 PF01264 4.9462  0.0000  0.0000  0.0000  0.0000  0   15  1   1   2912    0.0550  18528
2283    PF02909 PF02909 4.9462  0.0000  0.0000  0.0000  0.0000  0   15  1   1   2913    0.0550  18530
2284    PF01948 PF01948 4.9462  0.0000  0.0000  0.0000  0.0000  0   10  1   1   2909    0.0550  18531
2285    PF02783 PF02745 4.9462  0.0000  0.0000  0.0000  0.0000  0   15  1   1   2914    0.0550  18533
2286    PF05367 PF00589 4.9462  0.0000  0.0000  0.0000  0.0000  0   15  0   1   2915    0.0562  4342
2287    PF01180 PF00215 4.9462  0.0000  0.0000  0.0000  0.0000  0   10  0   1   2916    0.0552  12897
2288    PF00871 PF00288 4.9462  0.0000  0.0000  0.0000  0.0000  0   15  0   1   2917    0.0551  13592
2289    PF04857 PF03965 4.9462  0.0000  0.0000  0.0000  0.0000  0   15  0   1   2918    0.0556  8128
2290    PF02762 PF02189 4.9462  0.0000  0.0000  0.0000  0.0000  0   10  0   1   2919    0.0551  13591
2291    PF06613 PF03965 4.9462  0.0000  0.0000  0.0000  0.0000  0   15  0   1   2920    0.0562  4469
2292    PF01202 PF00696 4.9462  0.0000  0.0000  0.0000  0.0000  0   10  0   1   2921    0.0556  8099
2293    PF03550 PF03550 4.9462  0.0000  0.0000  0.0000  0.0000  0   10  1   1   2922    0.0550  18534
2294    PF05247 PF05247 4.9462  0.0000  0.0000  0.0000  0.0000  0   10  1   1   2923    0.0550  18535
2295    PF02745 PF02241 4.9462  0.0000  0.0000  0.0000  0.0000  0   15  1   1   2924    0.0550  18536
2296    PF04719 PF00010 4.9462  0.0000  0.0000  0.0000  0.0000  0   10  0   1   2925    0.0551  13578
2297    PF02774 PF02774 4.9462  0.0000  0.0000  0.0000  0.0000  0   10  1   1   2926    0.0550  18537
2298    PF02959 PF02959 4.9462  0.0000  0.0000  0.0000  0.0000  0   10  0   1   2927    0.0550  18539
2299    PF04719 PF00554 4.9462  0.0000  0.0000  0.0000  0.0000  0   10  0   1   2928    0.0562  4422
2300    PF02896 PF00288 4.9462  0.0000  0.0000  0.0000  0.0000  0   15  0   1   2929    0.0552  12918
2301    PF00908 PF00908 4.9462  0.0000  0.0000  0.0000  0.0000  0   10  1   1   2930    0.0550  18541
2302    PF01079 PF01079 4.9462  0.0000  0.0000  0.0000  0.5330  0   10  0   1   2932    0.1067  3930
2303    PF02914 PF02914 4.9462  0.0000  0.0000  0.0000  0.0000  0   15  1   1   2933    0.0550  18543
2304    PF00926 PF00926 4.9462  0.0000  0.0000  0.0000  0.0000  0   10  1   1   2931    0.0550  18544
2305    PF06969 PF06969 4.9462  0.0000  0.0000  0.0000  0.0000  0   10  0   1   2935    0.0556  8052
2306    PF02240 PF01993 4.9462  0.0000  0.0000  0.0000  0.0000  0   15  0   1   2936    0.0550  18546
2307    PF01028 PF00204 4.9462  0.0000  0.0000  0.0000  0.0000  0   10  0   1   2934    0.0550  18547
2308    PF01670 PF01373 4.9462  0.0000  0.0000  0.0000  0.0000  0   10  0   1   2938    0.0556  8034
2309    PF02896 PF00871 4.9462  0.0000  0.0000  0.0000  0.0000  0   15  0   1   2939    0.0551  13564
2310    PF01326 PF00871 4.9462  0.0000  0.0000  0.0000  0.0000  0   15  0   1   2937    0.0556  8032
2311    PF06971 PF06971 4.9462  0.0000  0.0000  0.0000  0.0000  0   15  1   1   2941    0.0550  18548
2312    PF02214 PF02080 4.9462  0.0000  0.0000  0.0000  0.0000  0   10  0   1   2942    0.0551  13552
2313    PF01079 PF00292 4.9462  0.0000  0.0000  0.0000  0.0000  0   10  0   1   2940    0.0556  8016
2314    PF06971 PF03965 4.9462  0.0000  0.0000  0.0000  0.0000  0   15  0   1   2943    0.0550  18553
2315    PF01326 PF00288 4.9462  0.0000  0.0000  0.0000  0.0000  0   15  0   1   2947    0.0552  12936
2316    PF02762 PF02762 4.9462  0.0000  0.0000  0.0000  0.2745  0   10  1   1   2945    0.0566  4259
2317    PF02319 PF00134 4.9462  0.0000  0.0000  0.0000  0.0000  0   15  0   1   2944    0.0551  13531
2318    PF00806 PF00076 4.9417  2.6201  0.0000  0.0000  0.0000  4   0   0   2   1004    0.3764  948
2319    PF01412 PF00018 4.9417  1.7136  0.0000  0.0000  0.0000  5   0   0   2   1003    0.3440  1043
2320    PF00225 PF00069 4.8964  3.4310  0.0000  0.0000  1.1221  0   0   0   2   1005    0.0654  4175
2321    PF03143 PF00076 4.8964  3.5836  0.0000  0.0000  1.1880  0   0   0   2   1006    0.0663  4169
2322    PF00632 PF00400 4.8684  1.1131  0.0000  0.0000  0.0000  1   0   0   2   1009    0.3506  1028
2323    PF00415 PF00069 4.8684  1.2770  0.0000  0.0000  0.0000  6   0   0   2   1007    0.3399  1059
2324    PF00787 PF00615 4.8684  1.4280  0.0000  0.0000  0.0000  4   0   0   2   1008    0.3413  1048
2325    PF03174 PF02838 4.8477  0.0000  0.0000  0.0000  0.0000  13  1540    1   2   1010    0.5344  576
2326    PF02282 PF02282 4.8477  0.0000  0.0000  0.0000  0.0000  14  276 1   2   1011    0.5344  598
2327    PF00874 PF00158 4.8477  0.0000  0.0000  0.0000  0.0000  15  1596    0   2   1012    0.5344  595
2328    PF00497 PF00497 4.8477  0.0000  0.0000  0.0000  0.0000  11  300 1   2   1013    0.5344  594
2329    PF00788 PF00388 4.8477  0.0000  0.0000  0.0000  0.0000  11  136 0   2   1014    0.5248  658
2330    PF02627 PF02627 4.8477  0.0000  0.0000  0.0000  0.0000  10  45  1   2   1015    0.5344  564
2331    PF00246 PF00246 4.8439  0.0000  0.0000  0.0000  0.0000  10  1431    1   2   1016    0.5389  308
2332    PF02878 PF02878 4.8439  0.0000  0.0000  0.0000  0.0000  10  1540    1   2   1017    0.5389  305
2333    PF03150 PF00034 4.8439  0.0000  0.0000  0.0000  0.0000  10  5671    0   2   1018    0.5248  697
2334    PF01575 PF00106 4.8439  0.0000  0.0000  0.0000  0.0000  18  1275    0   2   1019    0.5212  824
2335    PF00788 PF00387 4.8439  0.0000  0.0000  0.0000  0.0000  12  136 0   2   1020    0.5352  399
2336    PF00178 PF00178 4.8229  0.0000  0.0000  0.0000  5.5100  0   1596    1   2   1021    0.1725  3731
2337    PF00025 PF00025 4.7924  1.3976  0.0000  0.0000  0.0000  1   0   1   2   1025    0.3410  1052
2338    PF00485 PF00156 4.7924  1.3988  0.0000  0.0000  0.0000  3   0   0   2   1022    0.3410  1051
2339    PF00675 PF00675 4.7924  1.4230  0.0000  0.0000  0.4478  4   0   1   2   1023    0.3527  1024
2340    PF01398 PF00249 4.7924  1.3747  0.0000  0.0000  0.0000  1   0   0   2   1024    0.3693  960
2341    PF00618 PF00069 4.7924  2.7783  0.0000  0.0000  0.4188  1   0   0   2   1026    0.5152  843
2342    PF02839 PF00150 4.7801  0.0000  0.0000  0.0000  0.0000  10  1540    0   2   1030    0.5248  714
2343    PF02256 PF00111 4.7801  0.0000  0.0000  0.0000  0.0000  16  5671    1   2   1027    0.5248  652
2344    PF01144 PF01144 4.7801  0.0000  0.0000  0.0000  0.0000  15  1275    1   2   1028    0.5248  651
2345    PF01011 PF00034 4.7801  0.0000  0.0000  0.0000  0.0000  11  5671    0   2   1029    0.5389  264
2346    PF02826 PF00096 4.7658  0.0000  0.0000  4.9133  4.7099  0   0   0   2   1031    0.0701  4157
2347    PF00653 PF00069 4.7387  1.2770  0.0000  0.0000  4.7307  0   0   0   2   1032    0.0793  4130
2348    PF00118 PF00022 4.7387  2.7316  0.0000  0.0000  3.9701  0   0   0   2   1033    0.0828  4121
2349    PF00244 PF00244 4.7387  2.8167  0.0000  0.0000  3.9841  0   0   1   2   1034    0.0822  4124
2350    PF01363 PF00400 4.6562  1.0271  0.0000  2.3825  0.0000  18  0   0   3   260 0.4969  851
2351    PF00612 PF00036 4.6337  0.0000  2.9475  4.8914  0.0000  7   0   1   3   261 0.3895  919
2352    PF00627 PF00076 4.6242  0.0000  0.0000  8.6278  0.0000  5   0   0   2   1035    0.2872  1134
2353    PF03174 PF00728 4.5811  0.0000  0.0000  0.0000  0.0000  13  1540    1   2   1036    0.5352  405
2354    PF02790 PF00034 4.5811  0.0000  0.0000  0.0000  0.0000  18  5671    0   2   1037    0.5389  261
2355    PF01361 PF01361 4.5811  0.0000  0.0000  0.0000  0.0000  14  45  1   2   1038    0.5352  406
2356    PF01077 PF00355 4.5811  0.0000  0.0000  0.0000  0.0000  10  5671    0   2   1039    0.5344  505
2357    PF00704 PF00704 4.5811  0.0000  0.0000  0.0000  0.0000  16  1540    1   2   1040    0.5352  407
2358    PF03063 PF00037 4.5811  0.0000  0.0000  0.0000  0.0000  13  5671    0   2   1041    0.5389  248
2359    PF00175 PF00067 4.5811  0.0000  0.0000  0.0000  0.0000  11  5671    0   2   1042    0.5389  251
2360    PF00942 PF00942 4.5811  0.0000  0.0000  0.0000  0.0000  13  1540    1   2   1043    0.5352  409
2361    PF00232 PF00232 4.5811  0.0000  0.0000  0.0000  0.0000  18  1540    1   2   1044    0.5352  410
2362    PF00595 PF00373 4.4306  0.0000  3.1350  0.0000  0.0000  16  0   0   2   1045    0.2855  1140
2363    PF03166 PF00104 4.3684  0.0000  0.0000  0.0000  5.3718  0   1596    0   2   1046    0.1723  3732
2364    PF00178 PF00170 4.3684  0.0000  0.0000  0.0000  5.9543  0   1596    0   2   1047    0.1818  3721
2365    PF00009 PF00009 4.3474  0.0000  2.2401  0.0000  0.0000  6   1225    1   3   262 0.6393  198
2366    PF00019 PF00019 4.2987  0.0000  0.0000  0.0000  10.7944 0   0   1   1   2952    0.0828  4122
2367    PF00870 PF00069 4.2987  0.0000  0.0000  0.0000  9.4909  0   0   0   1   2951    0.0745  4135
2368    PF00917 PF00531 4.2911  0.0000  2.9552  0.0000  6.9098  0   0   0   2   1048    0.0740  4137
2369    PF00155 PF00155 4.2844  2.7938  0.0000  0.0000  1.3206  0   136 1   3   263 0.2152  1695
2370    PF00240 PF00004 4.2531  14.9017 2.7391  0.0000  0.0000  0   0   0   2   1049    0.0809  4127
2371    PF00957 PF00835 4.2300  0.0000  0.0000  0.0000  9.8823  0   0   1   1   2953    0.0665  4167
2372    PF02762 PF00017 4.2300  0.0000  0.0000  0.0000  9.2252  0   0   0   1   2954    0.0626  4189
2373    PF02196 PF00433 4.2300  0.0000  0.0000  0.0000  9.2618  0   0   0   1   2955    0.0705  4154
2374    PF00638 PF00415 4.2254  3.0000  0.0000  0.0000  2.6598  0   0   0   2   1051    0.0727  4143
2375    PF00241 PF00022 4.2254  4.2041  0.0000  0.0000  2.6523  0   0   0   2   1050    0.0734  4140
2376    PF06481 PF00116 4.2002  0.0000  0.0000  0.0000  0.0000  14  5671    0   2   1052    0.5352  411
2377    PF01565 PF00037 4.2002  0.0000  0.0000  0.0000  0.0000  18  5671    0   2   1053    0.5352  412
2378    PF02233 PF01262 4.2002  0.0000  0.0000  0.0000  0.0000  19  5671    1   2   1054    0.5212  783
2379    PF02817 PF02817 4.2002  0.0000  0.0000  0.0000  0.0000  11  1275    0   2   1055    0.5212  777
2380    PF00033 PF00033 4.2002  0.0000  0.0000  0.0000  0.0000  16  5671    1   2   1056    0.5212  768
2381    PF02922 PF02922 4.2002  0.0000  0.0000  0.0000  0.0000  18  1540    0   2   1057    0.5212  776
2382    PF02239 PF00034 4.2002  0.0000  0.0000  0.0000  0.0000  11  5671    1   2   1058    0.5212  774
2383    PF01842 PF00702 4.2002  0.0035  0.0000  0.0000  0.0000  11  1275    0   2   1059    0.6721  183
2384    PF03785 PF01364 4.2002  0.0000  0.0000  0.0000  0.0000  16  1431    1   2   1060    0.5212  757
2385    PF00595 PF00307 4.1481  0.0000  0.0000  3.1066  0.0000  1   0   0   2   1062    0.3113  1118
2386    PF00560 PF00097 4.1481  0.0000  0.0000  3.8230  0.0000  6   0   0   2   1061    0.3209  1089
2387    PF00581 PF00069 4.1055  2.7746  0.0000  1.2739  0.0000  2   0   0   3   265 0.4718  866
2388    PF01412 PF00071 4.1055  1.2516  0.0000  2.5212  0.0000  7   0   0   3   264 0.3754  953
2389    PF00617 PF00036 4.1019  0.0000  2.9772  0.0000  0.0000  12  0   0   2   1063    0.2856  1139
2390    PF02864 PF02864 4.0831  0.0000  1.0000  0.0000  0.7619  1   136 0   3   266 0.7915  60
2391    PF03143 PF00105 4.0019  0.0000  1.5437  1.3522  8.5757  0   0   0   3   267 0.1555  3741
