# Supplementary material for: An integrated approach to the prediction of domain-domain interactions
Source: BMC Bioinformatics. 2006 May 25;7:269. doi: 10.1186/1471-2105-7-269 (PMC1481624; doi:10.1186/1471-2105-7-269)
Supplement: Additional file 7 — The likelihood ratio of all domain interactions. Domain pairs with larger than zero likelihood ratio are sorted by the rank based on the Bayesian approach. Rankings by evidence counting (EV) and Logistic Regression (LR) are presented with the number of evidences and the probability by LR. [file 1471-2105-7-269-S7.txt]

Table S5
The likelihood ratio of all domain interactions.
Domain pairs are sorted by the rank based on the Bayesian approach. Rankings by evidence counting (EV) and Logistic Regression (LR) are presented with the number of evidence and the probability by LR.


1   PF00069 PF00069 817509.648038   93.864855   17.517690   0.000000    173.768595  461 10  1   5
2   PF00076 PF00076 470273.435252   31.349871   35.101710   28.614070   42.107670   1191    0   1   5
3   PF00071 PF00071 70536.605589    10.869300   2.977212    0.000000    25.886826   14  6   1   5
4   PF01423 PF01423 54442.163356    85.851904   2.999997    15.368416   35.948640   0   6   1   5
5   PF00028 PF00028 53442.368380    0.000000    0.000000    0.000000    12.605840   534 3   1   3
6   PF00595 PF00595 35858.085510    0.000000    36.265167   0.000000    20.444025   347 0   1   3
7   PF00400 PF00069 35821.817566    25.282530   3.350433    12.089088   9.531324    20  0   0   5
8   PF00096 PF00069 24306.274008    9.888900    7.712775    20.589008   3.099860    4   0   0   5
9   PF00036 PF00036 20441.256232    5.571170    0.000000    6.345300    12.352587   1928    0   1   4
10  PF00096 PF00096 19704.027130    1.143660    0.000000    221.104158  37.994820   3728    0   1   4
11  PF00018 PF00018 18952.312785    9.837135    0.000000    0.000000    63.001830   198 0   1   3
12  PF01839 PF01839 18331.187885    0.000000    0.000000    0.000000    9.279634    207 3   1   3
13  PF00046 PF00046 16918.928799    2.801445    0.000000    11.491200   39.382560   47  1596    1   5
14  PF00227 PF00227 14050.404126    47.814795   0.000000    0.000000    11.938368   1   6   1   4
15  PF00403 PF00403 11453.539258    2.812860    0.000000    0.000000    2.659820    172 1   1   4
16  PF00240 PF00240 9088.671936 4.218020    0.000000    0.000000    6.896071    195 21  1   4
17  PF00503 PF00503 8486.918498 1.406430    0.000000    0.000000    13.284150   10  6   1   4
18  PF00097 PF00097 6270.386368 3.426241    0.000000    4.509632    7.770962    12  3   0   5
19  PF00102 PF00102 5209.169847 0.000000    0.000000    0.000000    3.636165    124 6   1   3
20  PF00056 PF02866 5187.589880 0.000000    0.000000    0.000000    1.838538    558 3   1   3
21  PF02801 PF00109 4324.476167 0.000000    0.000000    0.000000    1.000000    757 3   1   3
22  PF02861 PF02861 3737.436135 1.000000    0.000000    0.000000    0.000000    220 3   1   3
23  PF00109 PF00109 3083.095866 0.000000    0.000000    0.000000    1.000000    119 3   1   3
24  PF00017 PF00017 2978.399559 0.000000    0.000000    0.000000    120.214860  81  28  1   3
25  PF02801 PF02801 2797.417409 0.000000    0.000000    0.000000    1.000000    117 3   1   3
26  PF00001 PF00001 2588.479699 0.000000    0.000000    0.000000    65.058513   5   6   1   3
27  PF02078 PF02750 2547.757496 0.000000    0.000000    0.000000    5.897616    37  3   1   3
28  PF02932 PF02932 2481.731830 0.000000    0.000000    0.000000    6.490464    36  3   1   3
29  PF02749 PF01729 2105.371665 1.000000    0.000000    0.000000    0.000000    113 6   1   3
30  PF00010 PF00010 2027.440146 2.793819    0.000000    2.496780    71.493768   4   10  1   5
31  PF00646 PF03931 1957.769187 10.000000   4.656512    26.237280   6.624216    0   0   0   4
32  PF00105 PF00104 1843.534236 0.000000    0.000000    0.000000    80.881038   979 1596    0   3
33  PF00334 PF00334 1829.599330 1.000000    0.000000    0.000000    5.328970    5   1   1   4
34  PF03725 PF01138 1768.058670 18.307720   0.000000    2.577841    0.000000    237 28  1   4
35  PF00345 PF02753 1635.629131 0.000000    0.000000    0.000000    0.000000    150 3   1   2
36  PF03446 PF00393 1635.629131 0.000000    0.000000    0.000000    0.000000    284 3   1   2
37  PF06817 PF00078 1635.629131 0.000000    0.000000    0.000000    0.000000    7717    6   1   2
38  PF06815 PF06817 1635.629131 0.000000    0.000000    0.000000    0.000000    1332    6   1   2
39  PF02788 PF00016 1617.954755 0.000000    0.000000    0.000000    0.000000    9149    6   1   2
40  PF06470 PF02463 1617.954755 0.000000    0.000000    0.000000    0.279534    170 3   0   2
41  PF01239 PF01239 1577.607534 0.000000    0.000000    0.000000    1.000000    46  1   1   3
42  PF00961 PF00961 1521.819699 0.000000    0.000000    0.000000    0.000000    154 1   1   2
43  PF00669 PF00700 1521.819699 0.000000    0.000000    0.000000    0.000000    607 3   1   2
44  PF00479 PF02781 1497.091968 0.000000    0.000000    0.000000    0.000000    182 6   1   2
45  PF02881 PF00448 1497.091968 0.000000    0.000000    0.000000    0.000000    307 3   1   2
46  PF00690 PF00689 1497.091968 0.000000    0.000000    0.000000    0.000000    316 3   0   2
47  PF00041 PF00041 1402.961473 0.000000    0.000000    0.000000    26.403125   873 0   1   2
48  PF00400 PF00400 1362.822500 42.185052   0.000000    0.000000    5.129223    2731    0   1   3
49  PF02737 PF00725 1327.781613 0.000000    0.000000    0.000000    0.000000    251 6   1   2
50  PF06815 PF00078 1327.781613 0.000000    0.000000    0.000000    0.000000    1242    6   1   2
51  PF00078 PF00078 1327.781613 0.000000    0.000000    0.000000    0.000000    729 6   1   2
52  PF00081 PF02777 1327.781613 0.000000    0.000000    0.000000    0.000000    736 6   1   2
53  PF00352 PF00352 1287.996538 0.000000    0.000000    0.000000    1.000000    113 15  1   3
54  PF00585 PF00585 1075.117905 1.000000    0.000000    0.000000    0.000000    41  1   1   3
55  PF00488 PF01624 970.921402  0.000000    0.000000    0.000000    0.000000    123 6   0   2
56  PF03033 PF04101 970.921402  0.000000    0.000000    0.000000    0.000000    105 3   1   2
57  PF00249 PF00249 958.355581  1.319955    0.000000    0.000000    9.757320    684 0   1   3
58  PF00750 PF05746 941.087559  0.000000    0.000000    0.000000    0.000000    145 3   1   2
59  PF00017 PF00018 925.639718  0.000000    0.000000    2.336796    17.632168   266 0   1   3
60  PF00156 PF00156 908.350247  6.994080    3.000000    5.127084    2.663550    0   3   1   5
61  PF01416 PF01416 903.495412  0.000000    0.000000    0.000000    0.000000    133 6   1   2
62  PF00152 PF00152 903.495412  0.000000    0.000000    0.000000    0.000000    129 6   1   2
63  PF00028 PF01049 903.495412  0.000000    0.000000    0.000000    0.000000    111 3   0   2
64  PF00989 PF00989 874.476801  0.000000    0.000000    0.000000    10.190125   414 136 1   3
65  PF02180 PF00452 830.921424  0.000000    0.000000    0.000000    1.860456    38  6   1   3
66  PF00084 PF00084 827.689256  0.000000    0.000000    0.000000    14.265612   435 0   1   2
67  PF00514 PF00514 827.689256  0.000000    0.000000    0.000000    14.971138   295 0   1   2
68  PF00047 PF00047 827.689256  0.000000    0.000000    0.000000    18.106800   2043    0   1   2
69  PF00405 PF00405 807.309605  0.000000    0.000000    0.000000    0.000000    101 3   1   2
70  PF02710 PF03996 807.309605  0.000000    0.000000    0.000000    0.000000    101 3   1   2
71  PF00035 PF00035 764.545452  0.000000    0.000000    5.115540    3.187845    178 0   0   3
72  PF02919 PF01028 762.622155  0.000000    0.000000    0.000000    1.000000    39  6   1   3
73  PF00560 PF00560 760.548618  0.000000    0.000000    4.415070    8.689569    3097    0   1   3
74  PF00118 PF00118 720.878276  1.340405    0.000000    0.000000    2.659820    2   1   1   4
75  PF00169 PF00169 702.834086  3.191373    0.000000    0.000000    5.487682    121 0   1   3
76  PF01087 PF02744 662.840572  0.000000    0.000000    0.000000    0.000000    63  6   1   2
77  PF00653 PF00653 662.840572  0.000000    0.000000    0.000000    0.000000    89  3   1   2
78  PF00582 PF00582 662.840572  0.000000    0.000000    0.000000    0.000000    81  6   1   2
79  PF00016 PF00016 662.840572  0.000000    0.000000    0.000000    0.000000    52  6   1   2
80  PF01678 PF01678 662.840572  0.000000    0.000000    0.000000    0.000000    78  6   1   2
81  PF00927 PF00927 662.840572  0.000000    0.000000    0.000000    0.479205    53  3   1   2
82  PF02551 PF02551 662.840572  0.000000    0.000000    0.000000    0.000000    53  1   1   2
83  PF04811 PF04815 662.840572  0.000000    0.000000    0.000000    0.559068    69  3   1   2
84  PF00725 PF00725 654.353493  0.000000    0.000000    0.000000    0.000000    65  6   1   2
85  PF00211 PF00211 654.353493  0.000000    0.000000    0.000000    0.000000    81  1   1   2
86  PF01113 PF05173 654.353493  0.000000    0.000000    0.000000    0.000000    99  6   1   2
87  PF02814 PF05194 647.973388  0.000000    0.000000    0.000000    0.000000    56  6   1   2
88  PF00697 PF00218 647.973388  0.000000    0.000000    0.000000    0.000000    64  6   1   2
89  PF00608 PF00608 647.973388  0.000000    0.000000    0.000000    0.000000    63  3   1   2
90  PF03950 PF00749 642.073822  0.000000    0.000000    0.000000    0.000000    84  3   1   2
91  PF00868 PF00927 642.073822  0.000000    0.000000    0.000000    0.479205    51  3   1   2
92  PF06628 PF00199 642.073822  0.000000    0.000000    0.000000    0.000000    50  6   1   2
93  PF00646 PF01466 628.090975  10.000000   4.656512    26.237280   6.624216    0   0   1   4
94  PF00023 PF00023 613.159678  0.000000    0.000000    2.454676    17.446863   1960    0   1   3
95  PF00608 PF00541 610.623638  0.000000    0.000000    0.000000    0.000000    50  3   1   2
96  PF02984 PF00134 574.345191  0.000000    0.000000    0.000000    0.000000    349 15  1   2
97  PF00017 PF00169 568.551738  0.000000    0.000000    0.000000    30.341404   88  0   0   2
98  PF00036 PF00069 568.548415  7.006650    1.626394    0.000000    1.182292    135 0   0   4
99  PF00804 PF05739 549.921921  0.000000    0.000000    2.558409    13.980365   131 0   1   3
100 PF00433 PF00069 531.883324  0.000000    0.000000    0.000000    0.000000    433 10  1   2
101 PF00589 PF02899 531.883324  0.000000    0.000000    0.000000    0.000000    396 15  1   2
102 PF00763 PF02882 531.883324  0.000000    0.000000    0.000000    0.000000    150 10  1   2
103 PF00917 PF00917 525.532584  0.000000    0.000000    0.000000    25.259184   72  0   1   2
104 PF00179 PF00179 504.800789  5.557200    0.000000    0.000000    3.918733    0   6   1   3
105 PF00503 PF00001 497.723020  0.000000    0.000000    0.000000    102.842828  0   6   0   2
106 PF02985 PF02985 493.752701  11.695800   0.000000    0.000000    2.069793    53  0   1   3
107 PF02896 PF00391 490.837327  0.000000    0.000000    0.000000    0.000000    252 15  1   2
108 PF02951 PF02955 481.550651  0.000000    0.000000    0.000000    0.000000    40  6   1   2
109 PF02799 PF01233 479.806073  0.000000    0.000000    0.000000    0.000000    41  3   1   2
110 PF02134 PF02134 479.806073  0.000000    0.000000    0.000000    0.000000    40  6   0   2
111 PF00022 PF00022 479.454542  1.374688    0.000000    0.000000    17.307495   24  0   1   3
112 PF00317 PF02867 471.937878  2.708712    0.000000    0.000000    1.000000    226 276 1   4
113 PF00435 PF00435 471.022853  0.000000    2.999997    0.000000    5.667060    182 0   1   3
114 PF02965 PF02607 461.374165  0.000000    0.000000    0.000000    0.000000    49  3   1   2
115 PF01365 PF01365 461.374165  0.000000    0.000000    0.000000    0.000000    45  1   0   2
116 PF00169 PF00069 447.669896  11.819473   0.000000    6.648708    0.000000    122 0   0   3
117 PF00092 PF00092 434.062834  0.000000    0.000000    0.000000    9.858340    246 0   1   2
118 PF00452 PF00452 419.929936  0.000000    0.000000    0.000000    14.257035   0   6   0   2
119 PF00619 PF00619 419.929936  0.000000    0.000000    0.000000    13.279422   0   6   1   2
120 PF02877 PF00644 414.163765  0.000000    0.000000    0.000000    0.000000    40  6   1   2
121 PF01326 PF02896 388.793737  0.000000    0.000000    0.000000    0.000000    109 15  1   2
122 PF03900 PF01379 388.793737  0.000000    0.000000    0.000000    0.000000    105 10  1   2
123 PF02932 PF02931 386.372499  0.000000    0.000000    0.000000    6.490464    462 0   0   2
124 PF00059 PF00059 380.639873  0.000000    0.000000    0.000000    15.080364   82  0   1   2
125 PF00063 PF00063 379.667303  5.269350    0.000000    0.000000    1.468572    68  0   1   3
126 PF00957 PF00957 375.154518  1.397550    0.000000    0.000000    6.646724    0   3   0   3
127 PF02254 PF02080 357.289529  0.000000    0.000000    0.000000    0.000000    140 10  1   2
128 PF00134 PF00069 355.375207  27.666870   0.000000    3.197216    5.729984    1   0   1   4
129 PF00633 PF00633 346.482489  1.406430    1.000000    0.000000    1.325240    235 0   1   4
130 PF00096 PF00651 338.958663  0.000000    0.000000    10.632339   0.000000    213 0   0   2
131 PF00183 PF00183 331.502002  3.000000    0.000000    0.000000    2.573424    71  55  1   4
132 PF02772 PF02773 327.693411  0.000000    0.000000    0.000000    0.000000    161 36  1   2
133 PF00020 PF00020 324.547786  0.000000    0.000000    0.000000    6.078072    181 0   1   2
134 PF01571 PF01571 322.403025  0.000000    0.000000    0.000000    0.000000    25  3   0   2
135 PF00438 PF02772 320.805422  0.000000    0.000000    0.000000    0.000000    176 36  1   2
136 PF00664 PF00664 320.506191  0.000000    0.000000    0.000000    3.736530    348 300 1   3
137 PF05924 PF05972 317.639940  0.000000    0.000000    0.000000    1.000000    4   3   0   3
138 PF00538 PF00538 317.639940  0.000000    0.000000    0.000000    1.331775    8   1   1   3
139 PF00757 PF00757 316.864148  0.000000    0.000000    0.000000    2.602230    3   1   1   3
140 PF05972 PF05972 316.864148  0.000000    0.000000    0.000000    1.000000    8   3   0   3
141 PF00632 PF00632 316.864148  0.000000    0.000000    0.000000    1.383102    2   6   1   3
142 PF01326 PF00391 309.716703  0.000000    0.000000    0.000000    0.000000    126 15  1   2
143 PF00129 PF00129 309.356408  0.000000    0.000000    0.000000    1.290025    5   1   1   3
144 PF02080 PF02080 306.506552  0.000000    0.000000    0.000000    0.000000    102 10  1   2
145 PF00438 PF02773 305.305515  0.000000    0.000000    0.000000    0.000000    157 36  1   2
146 PF00632 PF00179 295.916368  2.778600    0.000000    0.000000    6.602466    0   6   1   3
147 PF01331 PF03919 291.276421  0.000000    0.000000    0.000000    0.000000    24  6   1   2
148 PF02834 PF02834 291.276421  0.000000    0.000000    0.000000    0.000000    29  1   1   2
149 PF01112 PF01112 289.920158  0.000000    0.000000    0.000000    1.000000    1   1   1   3
150 PF05924 PF05924 289.920158  0.000000    0.000000    0.000000    1.000000    7   3   0   3
151 PF00089 PF00089 287.218821  0.000000    0.000000    2.008830    21.076460   30  1431    1   4
152 PF01119 PF01119 284.781294  1.406430    2.999997    0.000000    3.835830    0   6   0   4
153 PF00005 PF00005 271.207504  1.238688    0.000000    0.000000    1.753362    1621    0   1   3
154 PF06574 PF01687 265.426494  0.000000    0.000000    0.000000    0.000000    95  10  1   2
155 PF00757 PF00069 265.426494  0.000000    0.000000    0.000000    0.000000    55  10  0   2
156 PF00210 PF00210 265.085343  0.000000    3.000000    5.127084    0.000000    1   3   1   4
157 PF00627 PF00069 254.158397  6.989115    0.000000    3.857700    0.000000    62  0   0   3
158 PF02734 PF02733 251.923477  0.000000    0.000000    0.000000    0.000000    26  3   1   2
159 PF01747 PF01583 251.923477  0.000000    0.000000    0.000000    0.000000    26  3   1   2
160 PF00387 PF00388 249.787428  0.000000    0.000000    0.000000    0.000000    154 28  1   2
161 PF00957 PF00995 249.190801  4.210400    0.000000    0.000000    1.321502    0   3   0   3
162 PF04421 PF00071 249.190801  4.198975    0.000000    0.000000    1.296297    0   6   0   3
163 PF00404 PF00404 248.429224  0.000000    0.000000    0.000000    0.000000    81  10  1   2
164 PF06470 PF02483 239.202041  5.889126    0.000000    0.000000    0.279534    166 0   0   2
165 PF05204 PF05203 234.154528  0.000000    0.000000    0.000000    0.000000    34  3   1   2
166 PF04263 PF04265 234.154528  0.000000    0.000000    0.000000    0.000000    32  3   1   2
167 PF01193 PF01000 230.590590  4.221833    0.000000    2.560975    0.000000    219 351 1   4
168 PF00742 PF00696 220.666716  0.000000    0.000000    0.000000    0.000000    48  10  0   2
169 PF00270 PF00270 213.994298  3.826011    0.000000    0.000000    1.697080    51  0   1   3
170 PF02581 PF02110 212.871389  1.000000    0.000000    0.000000    0.000000    2   3   0   3
171 PF00168 PF00168 205.632422  0.000000    0.000000    0.000000    4.808160    315 0   1   2
172 PF00627 PF00240 203.085089  0.000000    0.000000    4.877127    3.717452    68  0   0   3
173 PF00731 PF00731 202.654351  1.000000    1.000000    1.000000    0.000000    2   1   1   5
174 PF02189 PF02189 202.444395  0.000000    0.000000    0.000000    3.890070    6   10  0   3
175 PF01501 PF01501 202.391386  1.000000    0.000000    0.000000    0.000000    1   1   1   3
176 PF01974 PF01974 202.391386  1.406430    0.000000    0.000000    0.000000    2   3   1   3
177 PF00285 PF00285 202.391386  1.402626    0.000000    0.000000    0.000000    1   1   1   3
178 PF02779 PF00676 197.742547  2.257344    2.028444    0.000000    1.000000    117 0   1   4
179 PF00076 PF00013 195.727866  1.150050    11.519235   4.309004    0.000000    13  0   0   4
180 PF00105 PF00105 193.238605  0.000000    15.600459   0.000000    0.000000    37  1596    1   3
181 PF00560 PF00069 192.690533  4.413150    0.000000    0.704220    0.000000    463 0   0   2
182 PF00651 PF00651 192.270052  0.000000    8.823816    4.641021    0.535392    51  0   1   3
183 PF02770 PF00441 189.739195  0.000000    0.000000    0.000000    1.000000    556 5671    1   3
184 PF00670 PF05221 188.838741  0.000000    0.000000    0.000000    0.000000    117 36  1   2
185 PF00362 PF00362 184.958917  0.000000    0.000000    0.000000    10.459036   0   3   0   2
186 PF02820 PF02820 182.823590  0.000000    0.000000    0.000000    0.000000    42  10  1   2
187 PF02771 PF00441 173.854804  0.000000    0.000000    0.000000    1.000000    414 5671    1   3
188 PF00044 PF02800 173.854804  0.000000    0.000000    0.000000    1.000000    844 105 1   3
189 PF02254 PF02254 170.554902  0.000000    0.000000    0.000000    0.000000    40  10  1   2
190 PF00515 PF00096 162.977268  6.362760    2.505250    12.862366   0.000000    1   0   0   4
191 PF00431 PF00431 159.917886  0.000000    0.000000    0.000000    4.073508    237 0   0   2
192 PF01079 PF01085 157.730523  0.000000    0.000000    0.000000    0.533019    40  10  1   2
193 PF00076 PF00069 157.284760  6.664140    0.000000    12.050896   0.000000    6   0   0   3
194 PF00046 PF00069 156.693664  2.154075    39.308160   4.006640    0.000000    1   0   0   4
195 PF03725 PF03726 154.963089  0.000000    0.000000    0.000000    0.000000    117 28  1   2
196 PF01138 PF01138 154.963089  0.000000    0.000000    0.000000    0.000000    118 28  1   2
197 PF01627 PF00072 154.963089  0.000000    0.000000    0.000000    0.000000    118 21  1   2
198 PF00620 PF00071 153.586936  6.059925    0.000000    0.000000    6.205350    1   0   1   3
199 PF02268 PF02751 152.216187  0.000000    0.000000    0.000000    1.000000    13  15  1   3
200 PF02771 PF02770 151.940257  0.000000    0.000000    0.000000    1.000000    375 5671    1   3
201 PF00153 PF00153 151.940257  0.000000    0.000000    0.000000    1.314957    658 300 1   3
202 PF00085 PF00085 151.940257  0.000000    0.000000    0.000000    2.659820    179 5671    1   3
203 PF00362 PF01839 150.828148  0.000000    0.000000    0.000000    5.708703    0   3   1   2
204 PF00225 PF00225 147.669767  2.793819    0.000000    0.000000    3.968460    0   1   1   3
205 PF00554 PF00554 147.489989  0.000000    0.000000    0.000000    14.145048   0   10  1   2
206 PF00917 PF00069 144.642107  4.399920    1.511757    0.000000    10.770416   2   0   0   4
207 PF02078 PF02078 143.194000  0.000000    0.000000    0.000000    5.897616    0   3   0   2
208 PF02374 PF02374 139.988364  0.000000    0.000000    0.000000    0.000000    14  3   1   2
209 PF01437 PF01403 139.549368  0.000000    0.000000    0.000000    6.411600    79  0   1   2
210 PF02778 PF01974 138.439363  0.000000    0.000000    0.000000    0.000000    12  3   1   2
211 PF00994 PF00994 138.439363  0.000000    0.000000    0.000000    0.000000    10  6   1   2
212 PF05297 PF05297 138.439363  0.000000    0.000000    0.000000    0.000000    12  3   0   2
213 PF02740 PF01114 137.078203  0.000000    0.000000    0.000000    0.000000    11  6   1   2
214 PF01442 PF01442 137.078203  0.000000    0.000000    0.000000    0.000000    11  3   1   2
215 PF02788 PF02788 137.078203  0.000000    0.000000    0.000000    0.000000    14  6   1   2
216 PF00058 PF00058 137.064492  0.000000    0.000000    0.000000    3.920862    137 0   0   2
217 PF03726 PF01138 134.698331  0.000000    0.000000    0.000000    0.000000    117 28  1   2
218 PF02750 PF02750 134.027808  0.000000    0.000000    0.000000    5.897616    0   3   1   2
219 PF03725 PF03725 132.684372  0.000000    0.000000    0.000000    0.000000    110 28  1   2
220 PF00619 PF00656 132.650190  0.000000    0.000000    0.000000    10.489596   42  0   0   2
221 PF00046 PF00292 127.409833  0.000000    3.040112    0.000000    1.160271    108 0   0   3
222 PF00433 PF00433 126.884417  0.000000    0.000000    0.000000    2.596671    2   10  0   3
223 PF00413 PF03933 126.010889  0.000000    0.000000    0.000000    1.581944    165 0   1   2
224 PF00047 PF00129 126.010889  0.000000    0.000000    0.000000    1.170780    1546    0   1   2
225 PF02761 PF02262 125.364747  0.000000    0.000000    0.000000    0.274488    20  10  1   2
226 PF00365 PF00365 122.907132  1.406430    0.000000    0.000000    1.328976    49  105 1   4
227 PF00571 PF00571 122.836555  0.000000    0.000000    0.000000    1.320570    1252    0   1   2
228 PF00191 PF00191 122.836555  0.000000    0.000000    0.000000    2.643004    186 0   1   2
229 PF03810 PF03810 122.352275  1.386042    0.000000    0.000000    2.596520    0   1   0   3
230 PF03104 PF00136 121.246302  1.140768    0.000000    0.000000    0.533019    336 276 1   3
231 PF01582 PF01582 121.084478  0.000000    1.000000    0.000000    18.035655   11  0   1   3
232 PF00621 PF00017 118.746414  0.000000    0.000000    0.000000    14.734224   16  0   0   2
233 PF03153 PF03153 118.509436  0.000000    0.000000    0.000000    2.666355    1   15  1   3
234 PF00317 PF03477 117.384402  2.708712    0.000000    0.000000    1.000000    99  0   1   3
235 PF02826 PF00389 116.665096  0.000000    0.000000    0.000000    1.557300    440 0   1   2
236 PF02762 PF02761 116.638121  0.000000    0.000000    0.000000    0.274488    20  10  1   2
237 PF00278 PF02784 114.021021  0.000000    0.000000    0.000000    1.000000    282 0   1   2
238 PF02978 PF02881 114.021021  0.000000    0.000000    0.000000    1.000000    155 0   1   2
239 PF00703 PF02837 112.630572  0.000000    0.000000    0.000000    1.000000    138 1540    1   3
240 PF02837 PF02836 112.630572  0.000000    0.000000    0.000000    1.000000    133 1540    1   3
241 PF00618 PF00071 109.971535  0.000000    0.000000    0.000000    8.427222    0   6   1   2
242 PF00439 PF00439 109.533198  1.366200    0.000000    0.000000    1.457016    80  0   1   3
243 PF02867 PF03477 109.533198  2.708712    0.000000    0.000000    1.000000    98  0   1   3
244 PF00996 PF00071 108.666044  19.679900   0.000000    0.000000    18.530852   0   0   0   2
245 PF03099 PF02237 108.113335  0.000000    0.000000    0.000000    0.000000    95  21  1   2
246 PF00067 PF00067 107.511155  0.000000    0.000000    0.000000    1.314957    127 5671    1   3
247 PF06470 PF06470 105.876074  5.889126    0.000000    0.000000    0.279534    0   3   1   2
248 PF00533 PF00533 105.711683  0.000000    0.000000    0.000000    7.243470    112 0   1   2
249 PF00703 PF02836 102.613197  0.000000    0.000000    0.000000    1.000000    141 1540    1   3
250 PF01948 PF02748 100.438382  0.000000    0.000000    0.000000    0.000000    36  10  1   2
251 PF02762 PF02262 96.648062   0.000000    0.000000    0.000000    0.274488    20  10  1   2
252 PF00101 PF00101 95.648391   0.000000    0.000000    0.000000    0.000000    1   6   1   2
253 PF01131 PF01131 95.648391   0.000000    0.000000    0.000000    0.000000    4   6   1   2
254 PF01555 PF01555 95.648391   0.000000    0.000000    0.000000    0.000000    2   1   1   2
255 PF00669 PF00669 95.648391   0.000000    0.000000    0.000000    0.000000    1   3   0   2
256 PF01192 PF01192 95.648391   0.000000    0.000000    0.000000    0.000000    1   1   0   2
257 PF00889 PF00889 95.648391   0.000000    0.000000    0.000000    0.000000    1   3   1   2
258 PF00998 PF00998 95.648391   0.000000    0.000000    0.000000    0.000000    1   1   1   2
259 PF04960 PF04960 95.648391   0.000000    0.000000    0.000000    0.000000    2   1   1   2
260 PF00962 PF00962 95.648391   0.000000    0.000000    0.000000    0.000000    2   1   1   2
261 PF02603 PF02603 95.280862   0.000000    0.000000    0.000000    0.000000    1   3   1   2
262 PF00068 PF00068 95.280862   0.000000    0.000000    0.000000    0.000000    3   6   1   2
263 PF00141 PF00141 95.280862   0.000000    0.000000    0.000000    0.000000    1   6   1   2
264 PF01624 PF01624 95.280862   0.000000    0.000000    0.000000    0.000252    2   6   1   2
265 PF01406 PF01406 95.280862   0.000000    0.000000    0.000000    0.000000    2   1   1   2
266 PF01820 PF01820 95.280862   0.000000    0.000000    0.000000    0.000000    1   6   1   2
267 PF00994 PF03205 95.280862   0.000000    0.000000    0.000000    0.000000    4   6   0   2
268 PF02572 PF02572 95.280862   0.000000    0.000000    0.000000    0.000000    2   3   1   2
269 PF02981 PF02980 95.280862   0.000000    0.000000    0.000000    0.000000    2   6   1   2
270 PF02179 PF02179 95.280862   0.000000    0.000000    0.000000    0.000000    5   1   0   2
271 PF06817 PF06817 95.280862   0.000000    0.000000    0.000000    0.000000    1   6   1   2
272 PF00462 PF00462 95.280862   0.000000    0.000000    0.000000    0.000000    1   1   1   2
273 PF02901 PF02901 95.280862   0.000000    0.000000    0.000000    0.000000    1   6   1   2
274 PF06766 PF06766 94.984394   0.000000    0.000000    0.000000    0.000000    2   3   1   2
275 PF03205 PF02391 94.984394   0.000000    0.000000    0.000000    0.000000    2   6   0   2
276 PF03992 PF03992 94.984394   0.000000    0.000000    0.000000    0.000000    3   3   1   2
277 PF01804 PF01804 94.984394   0.000000    0.000000    0.000000    0.000000    1   3   1   2
278 PF02872 PF02872 94.984394   0.000000    0.000000    0.000000    0.000000    7   1   1   2
279 PF00406 PF00406 94.984394   0.000000    0.000000    0.000000    0.000000    4   3   1   2
280 PF03705 PF01739 94.719264   0.000000    0.000000    0.000000    0.000000    82  21  1   2
281 PF01087 PF01087 92.743882   0.000000    0.000000    0.000000    0.000000    1   6   1   2
282 PF02055 PF02055 92.743882   0.000000    0.000000    0.000000    0.000000    1   1   1   2
283 PF02778 PF02778 92.743882   0.000000    0.000000    0.000000    0.000000    2   3   1   2
284 PF02281 PF01609 92.743882   0.000000    0.000000    0.000000    0.000000    8   6   1   2
285 PF00750 PF00750 92.743882   0.000000    0.000000    0.000000    0.000000    1   3   0   2
286 PF00080 PF00080 92.743882   0.000000    0.000000    0.000000    0.000000    1   6   1   2
287 PF00280 PF00280 92.743882   0.000000    0.000000    0.000000    0.000000    1   1   1   2
288 PF01331 PF01331 92.743882   0.000000    0.000000    0.000000    0.000000    1   6   1   2
289 PF00154 PF00154 92.743882   0.000000    0.000000    0.000000    0.000000    3   6   1   2
290 PF03033 PF03033 92.743882   0.000000    0.000000    0.000000    0.000000    1   3   1   2
291 PF00733 PF00733 91.668041   0.000000    0.000000    0.000000    0.000000    1   3   1   2
292 PF01183 PF01183 91.668041   0.000000    0.000000    0.000000    0.000000    8   6   0   2
293 PF00443 PF00443 91.668041   0.000000    0.000000    0.000000    0.000000    3   6   1   2
294 PF00543 PF00543 91.668041   0.000000    0.000000    0.000000    0.000000    1   3   1   2
295 PF02965 PF02965 91.668041   0.000000    0.000000    0.000000    0.000000    1   3   0   2
296 PF02737 PF02737 91.668041   0.000000    0.000000    0.000000    0.000000    2   6   0   2
297 PF00692 PF00692 91.668041   0.000000    0.000000    0.000000    0.000000    6   1   1   2
298 PF00905 PF00905 91.668041   0.000000    0.000000    0.000000    0.000000    6   1   1   2
299 PF00484 PF00484 91.668041   0.000000    0.000000    0.000000    0.000000    4   1   1   2
300 PF00579 PF00579 91.668041   0.000000    0.000000    0.000000    0.000000    2   6   1   2
301 PF00697 PF00697 91.668041   0.000000    0.000000    0.000000    0.000000    4   6   0   2
302 PF02152 PF02152 91.668041   0.000000    0.000000    0.000000    0.000000    4   1   1   2
303 PF00554 PF00023 90.960130   0.000000    0.000000    0.000000    9.834930    24  0   1   2
304 PF01217 PF00928 85.945999   5.620640    0.000000    0.000000    2.650480    0   36  1   3
305 PF01049 PF01049 85.489456   0.000000    0.000000    0.000000    4.956864    0   3   0   2
306 PF00194 PF00194 85.021654   0.000000    0.000000    0.000000    2.656125    19  36  1   3
307 PF00488 PF05190 77.757009   1.650798    0.000000    0.000000    0.000000    160 0   1   2
308 PF00132 PF00132 77.757009   2.807780    0.000000    0.000000    0.000000    1001    0   1   2
309 PF00326 PF00930 76.892025   0.000000    0.000000    0.000000    1.000000    61  1431    1   3
310 PF00106 PF00106 76.156658   0.000000    0.000000    5.064180    1.328976    23  1275    1   4
311 PF03727 PF00349 74.525306   1.140768    0.000000    0.000000    0.000000    111 105 1   3
312 PF03721 PF00984 74.250812   0.000000    1.000000    0.000000    0.000000    242 5671    1   3
313 PF00012 PF00012 72.879769   2.704975    0.000000    0.000000    3.984120    37  0   1   3
314 PF01462 PF01462 72.364509   0.000000    0.000000    0.000000    5.109248    24  0   0   2
315 PF05190 PF05192 71.678435   1.650798    0.000000    0.000000    0.000000    165 0   1   2
316 PF00017 PF00069 71.678435   2.687160    0.000000    0.000000    0.000000    265 0   1   2
317 PF00058 PF00008 70.510169   0.000000    0.000000    0.000000    2.551005    122 0   0   2
318 PF01510 PF01510 70.365298   0.000000    0.000000    2.563542    0.000000    4   6   0   3
319 PF03721 PF03720 69.822821   0.000000    1.000000    0.000000    0.000000    234 5671    1   3
320 PF00752 PF00867 69.451992   0.000000    0.000000    0.000000    1.066038    90  276 1   3
321 PF00273 PF00273 69.451992   0.000000    0.000000    0.000000    1.331775    53  300 1   3
322 PF03720 PF00984 69.435979   0.000000    1.000000    0.000000    0.000000    235 5671    1   3
323 PF00630 PF00630 69.280083   0.000000    0.000000    0.000000    4.012220    46  0   1   2
324 PF01336 PF01336 69.042105   1.364544    2.999997    0.000000    1.987860    21  0   1   4
325 PF01030 PF01030 68.169773   0.000000    0.000000    0.000000    2.602230    111 0   1   2
326 PF05190 PF05188 68.169773   0.000000    0.000000    0.000000    1.597878    130 0   0   2
327 PF00090 PF00092 68.169773   0.000000    0.000000    0.000000    1.196468    108 0   0   2
328 PF00415 PF00415 67.230189   0.000000    0.000000    0.000000    1.331775    100 0   1   2
329 PF00488 PF05188 67.230189   0.000000    0.000000    0.000000    1.597878    139 0   1   2
330 PF05188 PF05192 67.230189   0.000000    0.000000    0.000000    1.597878    141 0   1   2
331 PF00170 PF00069 64.520464   3.430980    0.000000    0.000000    12.711840   0   0   0   2
332 PF00319 PF00319 62.201747   2.812860    0.000000    0.000000    6.663550    1   1596    1   4
333 PF00788 PF00595 62.010113   0.000000    0.000000    9.366720    0.000000    32  0   0   2
334 PF00337 PF00337 60.596976   0.000000    3.023988    0.000000    1.331775    60  0   1   3
335 PF00112 PF00031 59.707130   0.000000    0.000000    0.000000    15.977560   1   0   1   2
336 PF01023 PF01023 59.707130   0.000000    0.000000    0.000000    12.404175   1   0   1   2
337 PF00786 PF00018 59.707130   0.000000    0.000000    0.000000    19.475676   2   0   0   2
338 PF00086 PF00086 59.249664   0.000000    0.000000    0.000000    5.627556    33  0   0   2
339 PF00835 PF05739 59.249664   0.000000    0.000000    0.000000    5.656087    35  0   1   2
340 PF02134 PF00179 58.599737   4.202792    0.000000    0.000000    0.000000    0   6   0   2
341 PF00116 PF02790 57.274541   0.000000    0.000000    0.000000    0.000000    3842    5671    1   2
342 PF04542 PF00140 57.274541   0.000000    0.000000    0.000000    0.000000    279 1596    1   2
343 PF04561 PF04565 57.274541   0.000000    0.000000    0.000000    0.000000    311 351 1   2
344 PF04565 PF04560 57.274541   0.000000    0.000000    0.000000    0.000000    262 351 0   2
345 PF00370 PF02782 57.274541   0.000000    0.000000    0.000000    0.000000    307 1540    1   2
346 PF04565 PF00562 57.274541   0.000000    0.000000    0.000000    0.000000    323 351 1   2
347 PF05000 PF04983 57.274541   0.000000    0.000000    0.000000    0.000000    340 351 1   2
348 PF04560 PF04563 57.274541   0.000000    0.000000    0.000000    0.000000    226 351 1   2
349 PF00694 PF00330 57.274541   0.000000    0.000000    0.000000    0.000000    167 1275    1   2
350 PF01915 PF00933 57.274541   0.000000    0.000000    0.000000    0.000000    179 1540    1   2
351 PF00165 PF02311 57.274541   0.000000    0.000000    0.000000    0.000000    196 1596    0   2
352 PF00941 PF02738 57.274541   0.000000    0.000000    0.000000    0.000000    179 5671    1   2
353 PF02852 PF00070 57.274541   0.000000    0.000000    0.000000    0.000000    651 5671    1   2
354 PF04998 PF00623 57.274541   0.000000    0.000000    0.000000    0.000000    264 351 1   2
355 PF00104 PF00069 56.852141   0.000000    20.157291   0.000000    0.000000    1   0   0   2
356 PF00957 PF05739 56.422993   6.300396    0.000000    0.000000    11.952360   0   0   1   2
357 PF04992 PF04998 55.985167   0.000000    0.000000    0.000000    0.000000    282 351 1   2
358 PF00175 PF00667 55.985167   0.000000    0.000000    0.000000    0.000000    172 5671    1   2
359 PF00970 PF00111 55.985167   0.000000    0.000000    0.000000    0.000000    210 5671    1   2
360 PF04560 PF00562 55.985167   0.000000    0.000000    0.000000    0.000000    317 351 1   2
361 PF00425 PF04715 55.985167   0.000000    0.000000    0.000000    0.000000    230 136 1   2
362 PF02321 PF02321 55.985167   0.000000    0.000000    0.000000    0.000000    296 300 1   2
363 PF03719 PF00333 55.985167   0.000000    0.000000    0.000000    0.000000    176 1225    1   2
364 PF02812 PF00208 55.985167   0.000000    0.000000    0.000000    0.000000    264 45  1   2
365 PF04997 PF00623 55.985167   0.000000    0.000000    0.000000    0.000000    295 351 1   2
366 PF04998 PF04983 55.985167   0.000000    0.000000    0.000000    0.000000    301 351 1   2
367 PF00408 PF02878 55.985167   0.000000    0.000000    0.000000    0.000000    406 1540    1   2
368 PF00157 PF00046 55.985167   0.000000    0.000000    0.000000    0.000000    197 1596    1   2
369 PF04983 PF00623 54.915435   0.000000    0.000000    0.000000    0.000000    346 351 1   2
370 PF00281 PF00673 54.915435   0.000000    0.000000    0.000000    0.000000    180 1225    1   2
371 PF05000 PF00623 54.915435   0.000000    0.000000    0.000000    0.000000    303 351 1   2
372 PF03951 PF00120 54.915435   0.000000    0.000000    0.000000    0.000000    450 55  1   2
373 PF02954 PF00072 54.915435   0.000000    0.000000    0.000000    0.000000    206 1596    0   2
374 PF00175 PF00111 54.915435   0.000000    0.000000    0.000000    0.000000    218 5671    1   2
375 PF00941 PF01315 54.915435   0.000000    0.000000    0.000000    0.000000    196 5671    1   2
376 PF03946 PF00298 54.915435   0.000000    0.000000    0.000000    0.000000    179 1225    1   2
377 PF00140 PF04539 54.915435   0.000000    0.000000    0.000000    0.000000    251 1596    1   2
378 PF04565 PF04563 54.915435   0.000000    0.000000    0.000000    0.000000    445 351 1   2
379 PF00486 PF00072 54.915435   0.000000    0.000000    0.000000    0.000000    1031    1596    1   2
380 PF04561 PF04563 54.915435   0.000000    0.000000    0.000000    0.000000    315 351 1   2
381 PF00614 PF00614 54.915435   0.000000    0.000000    0.000000    0.000000    326 1275    1   2
382 PF02874 PF00306 54.915435   0.872620    0.000000    0.000000    0.000000    2276    45  1   2
383 PF00562 PF04563 54.915435   0.000000    0.000000    0.000000    0.000000    264 351 1   2
384 PF02738 PF01315 54.915435   0.000000    0.000000    0.000000    0.000000    342 5671    1   2
385 PF02879 PF02880 54.915435   0.000000    0.000000    0.000000    0.000000    768 1540    1   2
386 PF00024 PF00024 53.166285   0.000000    0.000000    0.000000    2.068910    50  0   1   2
387 PF00040 PF00040 53.166285   0.000000    0.000000    0.000000    1.193052    51  0   1   2
388 PF02880 PF02878 53.067631   0.000000    0.000000    0.000000    0.000000    635 1540    1   2
389 PF00111 PF01799 53.067631   0.000000    0.000000    0.000000    0.000000    177 5671    1   2
390 PF00401 PF02823 53.067631   0.000000    0.000000    0.000000    0.000000    243 45  1   2
391 PF02894 PF01408 53.067631   0.000000    0.000000    0.000000    0.000000    376 1275    1   2
392 PF00006 PF00306 53.067631   0.872620    0.000000    0.000000    0.000000    2421    45  1   2
393 PF00591 PF02885 53.067631   0.000000    0.000000    0.000000    0.000000    182 1275    1   2
394 PF02344 PF01056 53.067631   0.000000    0.000000    0.000000    0.000000    214 1596    1   2
395 PF04567 PF04566 53.067631   0.000000    0.000000    0.000000    0.000000    180 351 1   2
396 PF00408 PF02880 53.067631   0.000000    0.000000    0.000000    0.000000    396 1540    1   2
397 PF01346 PF00254 53.067631   0.000000    0.000000    0.000000    0.000000    167 55  1   2
398 PF00165 PF00165 53.067631   0.000000    0.000000    0.000000    0.000000    1141    1596    1   2
399 PF02817 PF00198 53.067631   0.000000    0.000000    0.000000    0.000000    271 1275    0   2
400 PF00158 PF02954 53.067631   0.000000    0.000000    0.000000    0.000000    444 1596    0   2
401 PF00072 PF00196 53.067631   0.000000    0.000000    0.000000    0.000000    519 1596    1   2
402 PF04997 PF04983 53.067631   0.000000    0.000000    0.000000    0.000000    287 351 1   2
403 PF00684 PF01556 53.067631   0.000000    0.000000    0.000000    0.000000    237 55  1   2
404 PF02746 PF01188 53.067631   0.000000    0.000000    0.000000    0.000000    223 1275    1   2
405 PF04998 PF05000 53.067631   0.000000    0.000000    0.000000    0.000000    312 351 1   2
406 PF04545 PF00140 53.067631   0.000000    0.000000    0.000000    0.000000    249 1596    0   2
407 PF01380 PF01380 53.067631   0.000000    0.000000    0.000000    0.000000    177 1540    1   2
408 PF04561 PF00562 53.067631   0.000000    0.000000    0.000000    0.000000    255 351 0   2
409 PF00158 PF00072 53.067631   0.000000    0.000000    0.000000    0.000000    221 1596    1   2
410 PF04542 PF04539 53.067631   0.000000    0.000000    0.000000    0.000000    434 1596    1   2
411 PF03947 PF00181 53.067631   0.000000    0.000000    0.000000    0.000000    257 1225    1   2
412 PF04566 PF00562 53.067631   0.000000    0.000000    0.000000    0.000000    153 351 0   2
413 PF04567 PF00562 53.067631   0.000000    0.000000    0.000000    0.000000    163 351 1   2
414 PF00848 PF00355 53.067631   0.000000    0.000000    0.000000    0.000000    272 5671    1   2
415 PF00417 PF00189 53.067631   0.000000    0.000000    0.000000    0.000000    168 1225    1   2
416 PF05033 PF05033 51.374558   0.000000    0.000000    0.000000    1.156434    0   1   1   2
417 PF00631 PF00631 51.374558   0.000000    0.000000    0.000000    1.333224    0   6   0   2
418 PF02234 PF02234 51.374558   0.000000    0.000000    0.000000    1.328976    0   1   0   2
419 PF00050 PF00050 51.066057   0.000000    0.000000    0.000000    1.320570    68  0   1   2
420 PF00975 PF00109 51.066057   0.000000    0.000000    0.000000    1.000000    60  0   0   2
421 PF00995 PF00995 50.307310   0.000000    0.000000    0.000000    1.331775    0   3   0   2
422 PF01847 PF01847 50.307310   0.000000    0.000000    0.000000    1.000000    0   3   0   2
423 PF02919 PF02919 50.307310   0.000000    0.000000    0.000000    1.000000    0   6   0   2
424 PF02826 PF02826 50.307310   0.000000    0.000000    0.000000    1.557300    0   1   1   2
425 PF01111 PF01111 50.307310   0.000000    0.000000    0.000000    1.331775    0   3   1   2
426 PF06617 PF06617 50.307310   0.000000    0.000000    0.000000    2.663550    0   6   0   2
427 PF01108 PF01108 50.307310   0.000000    0.000000    0.000000    1.104300    0   1   1   2
428 PF05486 PF02290 50.307310   0.000000    0.000000    0.000000    1.000000    0   6   1   2
429 PF00056 PF00056 49.190843   0.000000    0.000000    0.000000    1.838538    0   3   1   2
430 PF01847 PF00097 49.190843   0.000000    0.000000    0.000000    1.299995    0   3   0   2
431 PF02881 PF02881 49.190843   0.000000    0.000000    0.000000    1.000000    0   3   1   2
432 PF00736 PF00736 49.190843   0.000000    0.000000    0.000000    1.331775    0   3   0   2
433 PF02735 PF02735 49.190843   0.300213    0.000000    0.000000    1.000000    0   1   1   2
434 PF06083 PF06083 49.190843   0.000000    0.000000    0.000000    1.000000    0   1   1   2
435 PF01030 PF00757 49.026868   0.000000    0.000000    0.000000    2.602230    75  0   1   2
436 PF00031 PF00031 49.026868   0.000000    0.000000    0.000000    1.300932    50  0   0   2
437 PF01413 PF01413 49.026868   0.000000    0.000000    0.000000    2.465547    61  0   1   2
438 PF00788 PF00788 48.887694   0.000000    0.000000    2.570868    4.597692    20  136 1   4
439 PF02866 PF02866 48.292184   0.000000    0.000000    0.000000    1.838538    0   3   1   2
440 PF01652 PF01652 48.292184   0.000000    0.000000    0.000000    1.000000    0   6   1   2
441 PF00711 PF00711 48.292184   0.000000    0.000000    0.000000    2.666355    0   3   1   2
442 PF02747 PF02747 48.292184   0.000000    0.000000    0.000000    1.000000    0   3   1   2
443 PF02978 PF02978 48.292184   0.000000    0.000000    0.000000    1.000000    0   6   1   2
444 PF00076 PF00096 47.256812   3.646540    0.000000    6.628600    0.000000    12  0   0   3
445 PF00996 PF00996 47.033845   0.000000    0.000000    0.000000    1.325240    0   3   0   2
446 PF01028 PF01028 47.033845   0.000000    0.000000    0.000000    1.000000    0   6   0   2
447 PF01221 PF01221 47.033845   0.000000    0.000000    0.000000    1.331775    0   1   1   2
448 PF03921 PF03921 47.033845   0.000000    0.000000    0.000000    2.656860    0   1   1   2
449 PF00408 PF02879 46.651542   0.000000    0.000000    0.000000    0.000000    395 1540    1   2
450 PF00970 PF00175 46.651542   0.000000    0.000000    0.000000    0.000000    426 5671    1   2
451 PF00033 PF00032 46.651542   0.000000    0.000000    0.000000    0.000000    10344   5671    1   2
452 PF04545 PF04539 46.651542   0.000000    0.000000    0.000000    0.000000    423 1596    0   2
453 PF04997 PF05000 46.651542   0.000000    0.000000    0.000000    0.000000    252 351 1   2
454 PF02922 PF00128 46.651542   0.000000    0.000000    0.000000    0.000000    276 1540    1   2
455 PF00006 PF02874 46.651542   0.872620    0.000000    0.000000    0.000000    2421    45  1   2
456 PF02806 PF00128 46.651542   0.000000    0.000000    0.000000    0.000000    317 1540    1   2
457 PF00082 PF02225 46.651542   0.000000    0.000000    0.000000    0.000000    182 1431    0   2
458 PF04998 PF04997 46.651542   0.000000    0.000000    0.000000    0.000000    251 351 1   2
459 PF04561 PF04560 46.651542   0.000000    0.000000    0.000000    0.000000    220 351 0   2
460 PF04545 PF04542 46.651542   0.000000    0.000000    0.000000    0.000000    757 1596    0   2
461 PF02879 PF02878 46.651542   0.000000    0.000000    0.000000    0.000000    725 1540    1   2
462 PF03952 PF00113 46.651542   0.000000    0.000000    0.000000    0.000000    350 105 1   2
463 PF02767 PF00712 46.651542   0.000000    0.000000    0.000000    0.000000    152 276 1   2
464 PF02910 PF00890 46.651542   0.000000    0.000000    0.000000    0.000000    200 5671    1   2
465 PF02729 PF00185 46.651542   0.000000    0.000000    0.000000    0.000000    323 45  1   2
466 PF02887 PF00224 46.651542   0.000000    0.000000    0.000000    0.000000    209 105 1   2
467 PF00347 PF00347 46.651542   0.000000    0.000000    0.000000    0.000000    161 1225    1   2
468 PF00037 PF00037 46.651542   0.000000    0.000000    0.000000    0.000000    1119    5671    1   2
469 PF05184 PF05184 46.555920   0.000000    0.000000    0.000000    0.000000    27  28  1   2
470 PF00607 PF00607 46.555920   0.000000    0.000000    0.000000    0.000000    26  21  1   2
471 PF00009 PF03144 46.371208   0.000000    2.240070    0.000000    0.000000    3542    0   1   2
472 PF00051 PF00051 46.297713   0.000000    0.000000    0.000000    1.757635    59  0   1   2
473 PF00620 PF00018 46.297713   0.000000    0.000000    0.000000    1.633674    60  0   0   2
474 PF00975 PF02801 46.297713   0.000000    0.000000    0.000000    1.000000    60  0   0   2
475 PF00809 PF01288 46.019505   0.000000    0.000000    0.000000    0.000000    17  10  0   2
476 PF00091 PF03953 45.825152   0.489410    1.077120    0.000000    0.923160    1560    0   1   2
477 PF00151 PF00151 45.279574   0.000000    0.000000    0.000000    1.328976    2   28  1   3
478 PF00268 PF00268 45.024862   2.816670    1.000000    0.000000    0.000000    0   1   1   3
479 PF00076 PF02037 44.916364   0.000000    0.000000    6.892640    2.943798    11  0   0   3
480 PF01857 PF01858 44.240565   0.000000    0.000000    0.000000    3.114600    46  0   1   2
481 PF00560 PF00071 44.115178   4.388000    0.000000    2.059200    4.799214    2   0   0   4
482 PF02783 PF02241 43.928228   0.000000    0.000000    0.000000    0.000000    13  15  1   2
483 PF02984 PF00069 43.863087   0.000000    0.000000    1.743280    25.855360   1   0   1   3
484 PF00096 PF00170 43.290652   1.257960    0.000000    0.000000    3.392736    11  0   1   3
485 PF01842 PF01842 42.713893   0.000000    0.000000    1.000000    0.000000    227 1275    0   3
486 PF05193 PF05193 42.206194   1.422960    0.000000    0.000000    0.447804    105 0   1   2
487 PF05524 PF00381 42.033034   0.000000    0.000000    0.000000    0.000000    24  21  0   2
488 PF00636 PF00636 41.623113   0.000000    0.000000    0.000000    0.000000    28  28  1   2
489 PF00288 PF00288 41.599738   1.397550    0.000000    0.000000    1.000000    0   15  1   3
490 PF02037 PF02037 40.582053   1.044990    0.000000    0.000000    3.791055    12  0   0   3
491 PF02985 PF00069 39.412356   3.568320    0.000000    0.000000    4.258012    2   0   0   3
492 PF00498 PF00533 39.313782   3.819936    0.000000    0.000000    1.184337    14  0   0   3
493 PF00501 PF00501 38.611216   0.000000    0.000000    2.509650    0.000000    431 1275    1   3
494 PF02798 PF02798 38.471898   1.397550    2.784600    0.000000    3.927270    4   0   1   4
495 PF00615 PF00069 38.341109   2.687265    0.000000    0.000000    0.000000    55  0   0   2
496 PF02774 PF00696 38.301242   0.000000    0.000000    0.000000    0.000000    4   10  0   2
497 PF02896 PF02896 38.301242   0.000000    0.000000    0.000000    0.000000    1   15  0   2
498 PF04879 PF00384 38.037559   0.000000    0.000000    0.000000    0.000000    240 0   1   1
499 PF03722 PF00372 38.037559   0.000000    0.000000    0.000000    0.000000    166 0   1   1
500 PF00998 PF02907 38.037559   0.000000    0.000000    0.000000    0.000000    211 0   0   1
501 PF00078 PF00665 38.037559   0.000000    0.000000    0.000000    0.000000    1099    0   0   1
502 PF00988 PF00117 38.037559   0.000000    0.000000    0.000000    0.000000    169 0   1   1
503 PF00969 PF00047 38.037559   0.000000    0.000000    0.000000    0.000000    597 0   0   1
504 PF00122 PF00689 38.037559   0.000000    0.000000    0.000000    0.000000    335 0   1   1
505 PF01751 PF02518 38.037559   0.000000    0.000000    0.000000    0.000000    329 0   0   1
506 PF00972 PF00869 38.037559   0.000000    0.000000    0.000000    0.000000    164 0   0   1
507 PF00869 PF02832 38.037559   0.000000    0.000000    0.000000    0.000000    882 0   1   1
508 PF02832 PF00949 38.037559   0.000000    0.000000    0.000000    0.000000    165 0   0   1
509 PF01479 PF00849 38.037559   0.000000    0.000000    0.000000    0.000000    285 0   1   1
510 PF00075 PF00665 38.037559   0.000000    0.000000    0.000000    0.000000    858 0   0   1
511 PF00989 PF01590 38.037559   0.000000    0.000000    0.000000    0.000000    185 0   0   1
512 PF01336 PF00152 38.037559   0.000000    0.000000    0.000000    0.000000    361 0   1   1
513 PF03459 PF00005 38.037559   0.000000    0.000000    0.000000    0.000000    263 0   1   1
514 PF00488 PF05192 38.037559   0.000000    0.000000    0.000000    0.000000    199 0   1   1
515 PF01627 PF02518 38.037559   0.000000    0.000000    0.000000    0.000000    192 0   0   1
516 PF00652 PF00652 38.037559   0.000000    0.000000    0.000000    0.000000    267 0   1   1
517 PF01434 PF06480 38.037559   0.496047    0.000000    0.000000    0.000000    152 0   1   1
518 PF00271 PF00270 38.037559   0.000000    0.000000    0.000000    0.000000    1653    0   1   1
519 PF02861 PF00004 38.037559   0.000000    0.000000    0.000000    0.000000    247 0   1   1
520 PF00989 PF00785 38.037559   0.000000    0.000000    0.000000    0.000000    529 0   0   1
521 PF03949 PF00390 38.037559   0.000000    0.000000    0.000000    0.000000    207 0   1   1
522 PF00195 PF02797 38.037559   0.000000    0.000000    0.000000    0.000000    399 0   1   1
523 PF00668 PF00501 38.037559   0.000000    0.000000    0.000000    0.000000    310 0   0   1
524 PF00947 PF00073 38.037559   0.000000    0.000000    0.000000    0.000000    242 0   0   1
525 PF00785 PF00785 38.037559   0.000000    0.000000    0.000000    0.000000    285 0   1   1
526 PF03764 PF00679 38.037559   0.000000    0.000000    0.000000    0.000000    385 0   1   1
527 PF06817 PF02022 38.037559   0.000000    0.000000    0.000000    0.000000    626 0   0   1
528 PF01462 PF00560 38.037559   0.000000    0.000000    0.000000    0.000000    250 0   1   1
529 PF00403 PF00122 38.037559   0.000000    0.000000    0.000000    0.000000    214 0   0   1
530 PF00679 PF03144 38.037559   0.000000    0.000000    0.000000    0.000000    550 0   1   1
531 PF00732 PF05199 38.037559   0.000000    0.000000    0.000000    0.000000    162 0   1   1
532 PF00204 PF02518 38.037559   0.000000    0.000000    0.000000    0.000000    1197    0   1   1
533 PF01473 PF01473 38.037559   0.000000    0.000000    0.000000    0.000000    179 0   1   1
534 PF00621 PF00169 38.037559   0.000000    0.000000    0.000000    0.000000    237 0   1   1
535 PF00516 PF00517 38.037559   0.000000    0.000000    0.000000    0.000000    1952    0   1   1
536 PF02774 PF01118 38.037559   0.000000    0.000000    0.000000    0.000000    258 0   1   1
537 PF03460 PF01077 37.320530   0.000000    0.000000    0.000000    0.000000    401 0   1   1
538 PF00073 PF02226 37.320530   0.000000    0.000000    0.000000    0.000000    779 0   1   1
539 PF02344 PF00010 37.320530   0.000000    0.000000    0.000000    0.000000    214 0   1   1
540 PF02776 PF00205 37.320530   0.000000    0.000000    0.000000    0.000000    467 0   1   1
541 PF03143 PF03144 37.320530   0.000000    0.000000    0.000000    0.000000    2103    0   1   1
542 PF06817 PF00075 37.320530   0.000000    0.000000    0.000000    0.000000    984 0   1   1
543 PF00998 PF01006 37.320530   0.000000    0.000000    0.000000    0.000000    212 0   0   1
544 PF00654 PF00571 37.320530   0.000000    0.000000    0.000000    0.000000    157 0   0   1
545 PF00397 PF00397 37.320530   0.000000    0.000000    0.000000    0.000000    159 0   0   1
546 PF02518 PF00672 37.320530   0.000000    0.000000    0.000000    0.000000    876 0   0   1
547 PF00075 PF02022 37.320530   0.000000    0.000000    0.000000    0.000000    676 0   0   1
548 PF00679 PF00009 37.320530   0.000000    0.000000    0.000000    0.000000    562 0   1   1
549 PF00078 PF02022 37.320530   0.000000    0.000000    0.000000    0.000000    631 0   0   1
550 PF01568 PF00384 37.320530   0.000000    0.000000    0.000000    0.000000    325 0   1   1
551 PF00353 PF00353 37.320530   0.000000    0.000000    0.000000    0.000000    257 0   1   1
552 PF01751 PF01131 37.320530   0.000000    0.000000    0.000000    0.000000    233 0   1   1
553 PF00009 PF03143 37.320530   0.000000    0.000000    0.000000    0.000000    2024    0   1   1
554 PF02787 PF02786 37.320530   0.000000    0.000000    0.000000    0.000000    154 0   1   1
555 PF04879 PF01568 37.320530   0.000000    0.000000    0.000000    0.000000    214 0   1   1
556 PF00552 PF00077 37.320530   0.000000    0.000000    0.000000    0.000000    551 0   0   1
557 PF00163 PF01479 37.320530   0.000000    0.000000    0.000000    0.000000    1099    0   1   1
558 PF00941 PF03450 37.320530   0.000000    0.000000    0.000000    0.000000    247 0   1   1
559 PF00785 PF02518 37.320530   0.000000    0.000000    0.000000    0.000000    321 0   0   1
560 PF01436 PF01436 37.320530   0.000000    0.000000    0.000000    0.000000    169 0   1   1
561 PF02022 PF00077 37.320530   0.000000    0.000000    0.000000    0.000000    561 0   0   1
562 PF00607 PF00540 37.320530   0.000000    0.000000    0.000000    0.000000    1857    0   1   1
563 PF02022 PF00665 37.320530   0.000000    0.000000    0.000000    0.000000    1097    0   1   1
564 PF02978 PF00448 37.320530   0.000000    0.000000    0.000000    0.000000    156 0   1   1
565 PF00989 PF00072 37.320530   0.000000    0.000000    0.000000    0.000000    160 0   0   1
566 PF03450 PF01315 37.320530   0.000000    0.000000    0.000000    0.000000    232 0   1   1
567 PF00456 PF02779 37.320530   0.000000    0.000000    0.000000    0.000000    185 0   1   1
568 PF02798 PF00043 37.320530   0.000000    0.000000    0.000000    0.000000    1020    0   1   1
569 PF02022 PF00552 37.320530   0.000000    0.000000    0.000000    0.000000    907 0   0   1
570 PF03466 PF00126 37.320530   0.000000    0.000000    0.000000    0.000000    1971    0   1   1
571 PF00108 PF02803 37.320530   0.000000    0.000000    0.000000    0.000000    470 0   1   1
572 PF00790 PF00790 37.037580   1.406214    0.000000    0.000000    0.000000    2   36  1   3
573 PF01747 PF01747 36.933173   1.000000    0.000000    0.000000    0.000000    0   3   1   2
574 PF02110 PF02110 36.933173   1.000000    0.000000    0.000000    0.000000    0   3   1   2
575 PF01536 PF01536 36.933173   1.000000    0.000000    0.000000    0.000000    0   1   1   2
576 PF01373 PF01373 36.173950   0.000000    0.000000    0.000000    0.000000    2   10  1   2
577 PF01487 PF01761 36.173950   0.000000    0.000000    0.000000    0.000000    7   15  0   2
578 PF00391 PF00391 36.173950   0.000000    0.000000    0.000000    0.000000    1   15  1   2
579 PF00589 PF00589 36.173950   0.000000    0.000000    0.000000    0.000000    4   15  1   2
580 PF01487 PF01817 36.173950   0.000000    0.000000    0.000000    0.000000    1   15  0   2
581 PF02899 PF02899 36.173950   0.000000    0.000000    0.000000    0.000000    4   15  0   2
582 PF00359 PF00381 35.842125   0.000000    0.000000    0.000000    0.000000    30  21  0   2
583 PF00204 PF00204 35.716418   1.000000    0.000000    0.000000    1.000000    0   10  1   3
584 PF02134 PF00899 35.671217   0.000000    0.000000    2.558409    1.329910    73  0   1   3
585 PF00189 PF00013 35.449529   0.000000    0.000000    0.000000    0.000000    154 0   0   1
586 PF00139 PF00138 35.449529   0.000000    0.000000    0.000000    0.000000    231 0   1   1
587 PF00972 PF02832 35.449529   0.000000    0.000000    0.000000    0.000000    163 0   0   1
588 PF02769 PF00586 35.449529   0.000000    0.000000    0.000000    0.000000    373 0   1   1
589 PF00633 PF00730 35.449529   0.000000    0.000000    0.000000    0.000000    275 0   0   1
590 PF03764 PF00009 35.449529   0.000000    0.000000    0.000000    0.000000    390 0   1   1
591 PF00090 PF00090 35.449529   0.000000    0.000000    0.000000    0.000000    218 0   1   1
592 PF00665 PF00077 35.449529   0.000000    0.000000    0.000000    0.000000    683 0   0   1
593 PF00078 PF00077 35.449529   0.000000    0.000000    0.000000    0.000000    12297   0   0   1
594 PF00149 PF02872 35.449529   0.000000    0.000000    0.000000    0.000000    172 0   1   1
595 PF00595 PF00089 35.449529   0.000000    0.000000    0.000000    0.000000    226 0   1   1
596 PF06815 PF00075 35.449529   0.000000    0.000000    0.000000    0.000000    910 0   1   1
597 PF06815 PF02022 35.449529   0.000000    0.000000    0.000000    0.000000    559 0   0   1
598 PF06817 PF00665 35.449529   0.000000    0.000000    0.000000    0.000000    629 0   0   1
599 PF01056 PF00010 35.449529   0.000000    0.000000    0.000000    0.000000    242 0   1   1
600 PF00075 PF00552 35.449529   0.000000    0.000000    0.000000    0.000000    628 0   0   1
601 PF00075 PF00077 35.449529   0.000000    0.000000    0.000000    0.000000    624 0   0   1
602 PF03441 PF00875 35.449529   0.000000    0.000000    0.000000    0.000000    150 0   1   1
603 PF00680 PF00073 35.449529   0.000000    0.000000    0.000000    0.000000    174 0   0   1
604 PF00587 PF03129 35.449529   0.000000    0.000000    0.000000    0.919593    482 0   1   1
605 PF02736 PF00612 35.449529   0.000000    0.000000    0.000000    0.000000    174 0   1   1
606 PF01434 PF00004 35.449529   0.000000    0.000000    0.000000    0.000000    213 0   1   1
607 PF01728 PF00869 35.449529   0.000000    0.000000    0.000000    0.000000    164 0   0   1
608 PF00413 PF00045 35.449529   0.000000    0.000000    0.000000    0.000000    153 0   1   1
609 PF01565 PF02913 35.449529   0.000000    0.000000    0.000000    0.000000    209 0   1   1
610 PF00078 PF00552 35.449529   0.000000    0.000000    0.000000    0.000000    616 0   0   1
611 PF00122 PF00702 35.449529   0.000000    0.000000    0.000000    0.000000    913 0   1   1
612 PF03722 PF03723 35.449529   0.000000    0.000000    0.000000    0.000000    166 0   1   1
613 PF00998 PF00271 35.449529   0.000000    0.000000    0.000000    0.000000    184 0   0   1
614 PF03936 PF01397 35.449529   0.000000    0.000000    0.000000    0.000000    213 0   1   1
615 PF00182 PF00187 35.449529   0.000000    0.000000    0.000000    0.000000    160 0   0   1
616 PF02231 PF02811 35.449529   0.000000    0.000000    0.000000    0.000000    219 0   1   1
617 PF02875 PF01225 35.449529   0.000000    0.000000    0.000000    0.000000    522 0   1   1
618 PF00057 PF00057 35.449529   0.000000    0.000000    0.000000    0.000000    197 0   0   1
619 PF01590 PF02518 35.449529   0.000000    0.000000    0.000000    0.000000    371 0   0   1
620 PF00432 PF00432 35.449529   0.000000    0.000000    0.000000    0.000000    172 0   1   1
621 PF00077 PF00607 35.449529   0.000000    0.000000    0.000000    0.000000    188 0   1   1
622 PF00325 PF00027 35.449529   0.000000    0.000000    0.000000    0.000000    160 0   1   1
623 PF00076 PF00270 35.390709   18.380628   0.000000    4.422624    0.000000    1   0   0   3
624 PF00134 PF00134 35.210410   0.000000    0.000000    0.000000    3.881576    0   15  0   2
625 PF00963 PF00963 35.167578   0.000000    0.000000    0.000000    0.000000    8   10  1   2
626 PF01687 PF01687 35.167578   0.000000    0.000000    0.000000    0.000000    1   10  1   2
627 PF00627 PF00096 34.991207   0.000000    0.000000    14.711955   0.000000    1   0   0   2
628 PF00060 PF01094 34.803901   0.000000    0.000000    0.000000    0.000000    167 0   0   1
629 PF00063 PF00612 34.803901   0.000000    0.000000    0.000000    0.000000    360 0   1   1
630 PF02787 PF00289 34.803901   0.000000    0.000000    0.000000    0.000000    150 0   1   1
631 PF01728 PF00972 34.803901   0.000000    0.000000    0.000000    0.000000    189 0   1   1
632 PF02780 PF02779 34.803901   0.000000    0.000000    0.000000    0.000000    499 0   1   1
633 PF00675 PF05193 34.803901   0.000000    0.000000    0.000000    0.447804    298 0   1   1
634 PF00078 PF03372 34.803901   0.000000    0.000000    0.000000    0.000000    186 0   0   1
635 PF00045 PF00045 34.803901   0.000000    0.000000    0.000000    0.000000    199 0   1   1
636 PF01728 PF00949 34.803901   0.000000    0.000000    0.000000    0.000000    168 0   0   1
637 PF00289 PF02785 34.803901   0.000000    0.000000    0.000000    0.000000    296 0   1   1
638 PF00456 PF02780 34.803901   0.000000    0.000000    0.000000    0.000000    175 0   1   1
639 PF02272 PF01368 34.803901   0.000000    0.000000    0.000000    0.000000    211 0   1   1
640 PF00690 PF00702 34.803901   0.000000    0.000000    0.000000    0.000000    444 0   1   1
641 PF00612 PF00612 34.803901   0.000000    0.000000    0.000000    0.000000    398 0   1   1
642 PF00073 PF00073 34.803901   0.000000    0.000000    0.000000    0.000000    323 0   1   1
643 PF00575 PF00013 34.803901   0.000000    0.000000    0.000000    0.000000    168 0   1   1
644 PF03450 PF02738 34.803901   0.000000    0.000000    0.000000    0.000000    215 0   1   1
645 PF00175 PF00258 34.803901   0.000000    0.000000    0.000000    0.000000    162 0   1   1
646 PF00258 PF00667 34.803901   0.000000    0.000000    0.000000    0.000000    154 0   1   1
647 PF00869 PF00949 34.803901   0.000000    0.000000    0.000000    0.000000    166 0   0   1
648 PF06817 PF00607 34.803901   0.000000    0.000000    0.000000    0.000000    153 0   0   1
649 PF02739 PF01367 34.803901   0.000000    0.000000    0.000000    0.000000    164 0   1   1
650 PF00190 PF00190 34.803901   0.000000    0.000000    0.000000    0.000000    238 0   1   1
651 PF01006 PF02907 34.803901   0.000000    0.000000    0.000000    0.000000    212 0   1   1
652 PF06969 PF04055 34.803901   0.000000    0.000000    0.000000    0.000000    180 0   1   1
653 PF00403 PF00702 34.803901   0.000000    0.000000    0.000000    0.000000    213 0   0   1
654 PF06815 PF00077 34.803901   0.000000    0.000000    0.000000    0.000000    897 0   0   1
655 PF06815 PF00552 34.803901   0.000000    0.000000    0.000000    0.000000    546 0   0   1
656 PF02463 PF02483 34.803901   0.000000    0.000000    0.000000    0.279534    199 0   1   1
657 PF01582 PF00560 34.803901   0.000000    0.000000    0.000000    0.000000    236 0   0   1
658 PF00719 PF00719 34.755597   1.406430    0.000000    0.000000    0.000000    0   1   1   2
659 PF00490 PF00490 34.755597   1.000000    0.000000    0.000000    0.000000    0   6   1   2
660 PF00646 PF00646 34.597149   0.000000    0.000000    0.000000    2.227275    44  0   0   2
661 PF02540 PF02540 34.551970   1.000000    0.000000    0.000000    0.000000    0   6   1   2
662 PF02978 PF02290 34.551970   1.000000    0.000000    0.000000    0.000000    0   6   0   2
663 PF01729 PF01729 34.307235   1.000000    0.000000    0.000000    0.000000    0   6   1   2
664 PF02548 PF02548 34.307235   1.000000    0.000000    0.000000    0.000000    0   3   1   2
665 PF01833 PF01833 34.211633   1.406430    0.000000    0.000000    0.000000    73  0   1   2
666 PF00651 PF00023 34.190261   0.000000    0.000000    1.942164    3.691632    32  0   0   3
667 PF03118 PF01000 33.998586   0.000000    0.000000    0.000000    0.000000    144 351 1   2
668 PF01193 PF03118 33.998586   0.000000    0.000000    0.000000    0.000000    146 351 0   2
669 PF03119 PF01653 33.998586   0.000000    0.000000    0.000000    0.000000    104 276 1   2
670 PF05649 PF01431 33.998586   0.000000    0.000000    0.000000    0.000000    140 1431    1   2
671 PF00551 PF02911 33.998586   0.000000    0.000000    0.000000    0.000000    138 136 1   2
672 PF00180 PF00180 33.490724   1.391205    0.000000    0.000000    3.998130    2   1275    1   4
673 PF00169 PF00023 32.963664   2.505733    0.000000    0.000000    0.000000    53  0   0   2
674 PF06831 PF01149 32.816823   0.000000    0.000000    0.000000    0.000000    109 276 1   2
675 PF02768 PF02767 32.816823   0.000000    0.000000    0.000000    0.000000    136 276 1   2
676 PF02897 PF00326 32.816823   0.000000    0.000000    0.000000    0.000000    108 1431    1   2
677 PF01115 PF01267 32.734448   1.000000    0.000000    0.000000    0.000000    0   3   1   2
678 PF02581 PF02581 32.734448   1.000000    0.000000    0.000000    0.000000    0   3   1   2
679 PF02749 PF02749 32.734448   1.000000    0.000000    0.000000    0.000000    0   6   0   2
680 PF00681 PF00681 32.702501   0.000000    0.000000    0.000000    5.294640    18  0   1   2
681 PF00249 PF00096 32.702501   0.000000    0.000000    0.000000    5.200260    13  0   0   2
682 PF02768 PF00712 32.262377   0.000000    0.000000    0.000000    0.000000    136 276 1   2
683 PF03119 PF03120 32.262377   0.000000    0.000000    0.000000    0.000000    104 276 1   2
684 PF00240 PF00179 32.154532   1.354408    0.000000    0.000000    3.364114    0   21  0   3
685 PF00104 PF00104 31.880745   0.000000    31.731843   0.000000    0.000000    2   1596    1   3
686 PF04567 PF04565 31.744267   0.000000    0.000000    0.000000    0.000000    116 351 1   2
687 PF00082 PF01483 31.744267   0.000000    0.000000    0.000000    0.000000    115 1431    1   2
688 PF00069 PF00244 31.679442   1.198890    0.000000    0.000000    18.784896   0   0   0   2
689 PF00786 PF00071 31.577078   5.128500    0.000000    0.000000    10.562625   0   0   0   2
690 PF00075 PF00078 30.759955   0.000000    0.000000    0.000000    0.000000    1149    0   1   1
691 PF00905 PF03717 30.759955   0.000000    0.000000    0.000000    0.000000    389 0   1   1
692 PF00972 PF00949 30.759955   0.000000    0.000000    0.000000    0.000000    168 0   0   1
693 PF00372 PF03723 30.759955   0.000000    0.000000    0.000000    0.000000    174 0   1   1
694 PF00008 PF00008 30.759955   0.000000    0.000000    0.000000    0.000000    861 0   1   1
695 PF00041 PF00047 30.759955   0.000000    0.000000    0.000000    0.000000    441 0   0   1
696 PF00668 PF00668 30.759955   0.000000    0.000000    0.000000    0.000000    197 0   1   1
697 PF00483 PF00132 30.759955   0.000000    0.000000    0.000000    0.000000    214 0   1   1
698 PF01751 PF00204 30.759955   0.000000    0.000000    0.000000    0.000000    331 0   0   1
699 PF06817 PF00077 30.759955   0.000000    0.000000    0.000000    0.000000    5009    0   0   1
700 PF00989 PF00010 30.759955   0.000000    0.000000    0.000000    0.000000    191 0   0   1
701 PF01728 PF02832 30.759955   0.000000    0.000000    0.000000    0.000000    163 0   0   1
702 PF00047 PF00069 30.759955   0.000000    0.000000    0.000000    0.000000    277 0   0   1
703 PF00993 PF00047 30.759955   0.000000    0.000000    0.000000    0.000000    245 0   0   1
704 PF00183 PF02518 30.759955   0.000000    0.000000    0.000000    0.000000    236 0   1   1
705 PF06480 PF00004 30.759955   0.000000    0.000000    0.000000    0.000000    157 0   1   1
706 PF02786 PF02785 30.759955   0.000000    0.000000    0.000000    0.000000    353 0   1   1
707 PF02807 PF00217 30.759955   0.000000    0.000000    0.000000    0.979400    169 0   1   1
708 PF00665 PF00552 30.759955   0.000000    0.000000    0.000000    0.000000    930 0   1   1
709 PF00387 PF00168 30.759955   0.000000    0.000000    0.000000    0.000000    157 0   1   1
710 PF00289 PF02786 30.759955   0.000000    0.000000    0.000000    0.000000    457 0   1   1
711 PF00005 PF00664 30.759955   0.000000    0.000000    0.000000    0.000000    1529    0   1   1
712 PF03764 PF03144 30.759955   0.000000    0.000000    0.000000    0.000000    386 0   1   1
713 PF00690 PF00122 30.759955   0.000000    0.000000    0.000000    0.000000    476 0   1   1
714 PF00307 PF00307 30.759955   0.000000    0.000000    0.000000    0.000000    184 0   1   1
715 PF02012 PF02012 30.759955   0.000000    0.000000    0.000000    0.000000    246 0   1   1
716 PF00689 PF00702 30.759955   0.000000    0.000000    0.000000    0.000000    357 0   1   1
717 PF00078 PF00607 30.759955   0.000000    0.000000    0.000000    0.000000    157 0   0   1
718 PF00041 PF00069 30.759955   0.000000    0.000000    0.000000    0.000000    225 0   0   1
719 PF00989 PF02518 30.759955   0.000000    0.000000    0.000000    0.000000    567 0   0   1
720 PF00696 PF01842 30.759955   0.000000    0.000000    0.000000    0.000000    152 0   0   1
721 PF01360 PF01494 30.759955   0.000000    0.000000    0.000000    0.000000    163 0   1   1
722 PF00072 PF02518 30.759955   0.000000    0.000000    0.000000    0.000000    687 0   0   1
723 PF00063 PF02736 30.759955   0.000000    0.000000    0.000000    0.000000    216 0   1   1
724 PF06815 PF00665 30.759955   0.000000    0.000000    0.000000    0.000000    556 0   0   1
725 PF06817 PF00552 30.759955   0.000000    0.000000    0.000000    0.000000    611 0   0   1
726 PF00172 PF00172 30.589300   17.305936   0.000000    0.000000    0.000000    2   1596    1   3
727 PF00404 PF00963 30.488445   0.000000    0.000000    0.000000    0.000000    4   10  1   2
728 PF05793 PF05793 30.488445   0.000000    0.000000    0.000000    0.000000    1   10  1   2
729 PF02185 PF02185 30.403783   0.000000    0.000000    0.000000    2.567238    36  136 0   3
730 PF02741 PF01913 29.980411   0.000000    0.000000    0.000000    0.000000    14  36  1   2
731 PF00289 PF00289 29.613250   0.000000    0.000000    0.000000    0.000000    138 1275    1   2
732 PF03120 PF01653 29.613250   0.000000    0.000000    0.000000    0.000000    129 276 1   2
733 PF04565 PF04566 29.613250   0.000000    0.000000    0.000000    0.000000    107 351 1   2
734 PF00564 PF00069 29.548815   3.408300    0.000000    0.000000    0.000000    39  0   0   2
735 PF00989 PF00069 27.948247   0.000000    2.911355    0.000000    2.813020    28  0   0   3
736 PF00071 PF00069 27.757462   14.587125   0.000000    0.000000    6.130566    0   0   0   2
737 PF00339 PF02752 27.526288   0.000000    2.061840    0.000000    0.979400    132 0   1   2
738 PF00097 PF00096 27.377783   0.000000    8.100650    0.000000    0.000000    7   0   0   2
739 PF00433 PF00595 27.332961   0.000000    0.000000    0.000000    8.226855    11  0   0   2
740 PF02931 PF02931 26.927447   0.000000    0.000000    0.000000    6.490464    5   300 1   3
741 PF00640 PF00640 26.910217   0.000000    0.000000    0.000000    3.007277    21  0   1   2
742 PF00060 PF00060 26.246511   0.000000    0.000000    0.000000    9.940021    1   0   1   2
743 PF01214 PF01214 26.045828   3.000000    0.000000    0.000000    1.000000    1   0   1   3
744 PF00125 PF00125 26.045828   4.204053    0.000000    0.000000    2.660553    1   0   1   3
745 PF03727 PF03727 25.725468   1.140768    0.000000    0.000000    0.000000    20  105 1   3
746 PF00447 PF00447 25.724985   2.807780    0.000000    0.000000    1.557300    3   1596    1   4
747 PF00637 PF00637 25.458368   0.000000    0.000000    0.000000    1.000000    23  0   1   2
748 PF00136 PF00136 25.369382   1.140768    0.000000    0.000000    0.533019    25  276 1   3
749 PF02867 PF02867 25.328023   2.708712    0.000000    0.000000    1.000000    4   276 1   4
750 PF00084 PF00047 24.740410   0.000000    0.000000    0.000000    1.006618    25  0   0   2
751 PF01007 PF01007 24.311913   0.000000    0.000000    0.000000    7.981316    0   10  1   2
752 PF00790 PF02883 23.850292   0.000000    0.000000    0.000000    0.000000    13  36  0   2
753 PF00618 PF00018 23.849547   0.695625    0.000000    0.000000    8.763840    7   0   0   2
754 PF01017 PF02864 23.768573   0.000000    0.000000    0.000000    0.761859    75  136 1   2
755 PF02870 PF01035 23.768573   0.000000    0.000000    0.000000    0.000000    66  276 1   2
756 PF00648 PF01067 23.768573   0.000000    0.000000    0.000000    0.000000    97  1431    1   2
757 PF05697 PF00254 23.768573   0.000000    0.000000    0.000000    0.000000    86  55  0   2
758 PF00728 PF02838 23.768573   0.000000    0.000000    0.000000    0.000000    88  1540    1   2
759 PF00111 PF02738 23.768573   0.000000    0.000000    0.000000    0.000000    64  5671    1   2
760 PF00072 PF00072 23.768573   0.000000    0.000000    0.000000    0.000000    93  1596    1   2
761 PF01011 PF01011 23.768573   0.000000    0.000000    0.000000    0.000000    82  5671    1   2
762 PF00989 PF00672 23.768573   0.000000    0.000000    0.000000    0.000000    83  136 0   2
763 PF01855 PF00037 23.768573   0.000000    0.000000    0.000000    0.000000    62  5671    1   2
764 PF00254 PF00254 23.768573   0.000000    0.000000    0.000000    0.000000    51  55  1   2
765 PF02837 PF02929 23.768573   0.000000    0.000000    0.000000    0.000000    62  1540    1   2
766 PF01799 PF02738 23.768573   0.000000    0.000000    0.000000    0.000000    80  5671    1   2
767 PF00883 PF02789 23.210573   0.000000    0.000000    0.000000    0.000000    90  1431    1   2
768 PF00072 PF00165 23.210573   0.000000    0.000000    0.000000    0.000000    83  1596    0   2
769 PF04992 PF04997 23.210573   0.000000    0.000000    0.000000    0.000000    50  351 1   2
770 PF04992 PF00623 23.210573   0.000000    0.000000    0.000000    0.000000    54  351 0   2
771 PF01123 PF02876 23.210573   0.000000    0.000000    0.000000    0.000000    97  231 1   2
772 PF02738 PF02738 23.210573   0.000000    0.000000    0.000000    0.000000    59  5671    1   2
773 PF00174 PF00970 23.210573   0.000000    0.000000    0.000000    0.000000    64  5671    0   2
774 PF02985 PF00400 23.126474   20.792423   0.000000    0.000000    0.000000    1   0   0   2
775 PF00498 PF00498 22.945723   2.425800    0.000000    0.000000    2.454900    17  0   1   3
776 PF01558 PF01855 22.818071   0.000000    0.000000    0.000000    0.000000    70  5671    1   2
777 PF02244 PF00246 22.818071   0.000000    0.000000    0.000000    0.000000    56  1431    1   2
778 PF00754 PF00754 22.818071   0.000000    0.000000    0.000000    0.000000    62  45  1   2
779 PF00874 PF00874 22.818071   0.000000    0.000000    0.000000    0.000000    93  1596    1   2
780 PF04561 PF04566 22.818071   0.000000    0.000000    0.000000    0.000000    72  351 0   2
781 PF00174 PF00175 22.818071   0.000000    0.000000    0.000000    0.000000    64  5671    0   2
782 PF02868 PF03413 22.818071   0.000000    0.000000    0.000000    0.000000    73  1431    0   2
783 PF00704 PF02839 22.818071   0.000000    0.000000    0.000000    0.000000    74  1540    1   2
784 PF04561 PF04567 22.818071   0.000000    0.000000    0.000000    0.000000    80  351 0   2
785 PF00115 PF00115 22.818071   0.000000    0.000000    0.000000    0.000000    71  5671    0   2
786 PF01077 PF01077 22.818071   0.000000    0.000000    0.000000    0.000000    65  5671    0   2
787 PF00057 PF00008 22.579373   0.000000    0.000000    0.000000    0.000000    105 0   0   1
788 PF01367 PF00476 22.579373   0.000000    0.000000    0.000000    0.000000    117 0   1   1
789 PF05188 PF01624 22.579373   0.000000    0.000000    0.000000    0.000000    120 0   1   1
790 PF00310 PF00733 22.579373   0.000000    0.000000    0.000000    0.000000    145 0   1   1
791 PF00478 PF00571 22.579373   0.000000    0.000000    0.000000    0.000000    130 0   1   1
792 PF01466 PF03931 22.579373   0.000000    0.000000    0.000000    0.000000    102 0   1   1
793 PF01653 PF00533 22.579373   0.000000    0.000000    0.000000    0.000000    108 0   0   1
794 PF00575 PF00575 22.579373   0.000000    0.000000    0.000000    0.000000    128 0   0   1
795 PF00549 PF02629 22.579373   0.000000    0.000000    0.000000    0.000000    132 0   1   1
796 PF05746 PF03485 22.579373   0.000000    0.000000    0.000000    0.000000    131 0   1   1
797 PF00555 PF03944 22.579373   0.000000    0.000000    0.000000    0.000000    109 0   1   1
798 PF01627 PF01584 22.579373   0.000000    0.000000    0.000000    0.000000    102 0   0   1
799 PF03726 PF00013 22.579373   0.000000    0.000000    0.000000    0.000000    104 0   0   1
800 PF00552 PF00607 22.579373   0.000000    0.000000    0.000000    0.000000    104 0   0   1
801 PF00102 PF00041 22.579373   0.000000    0.000000    0.000000    0.000000    112 0   0   1
802 PF00289 PF02142 22.579373   0.000000    0.000000    0.000000    0.000000    124 0   1   1
803 PF03725 PF00013 22.579373   0.000000    0.000000    0.000000    0.000000    106 0   0   1
804 PF00863 PF00271 22.579373   0.000000    0.000000    0.000000    0.000000    122 0   0   1
805 PF00972 PF00271 22.579373   0.000000    0.000000    0.000000    0.000000    116 0   0   1
806 PF01138 PF00013 22.579373   0.000000    0.000000    0.000000    0.000000    106 0   1   1
807 PF00069 PF01064 22.579373   0.000000    0.000000    0.000000    0.000000    105 0   1   1
808 PF02022 PF00607 22.579373   0.000000    0.000000    0.000000    0.000000    107 0   0   1
809 PF00102 PF00047 22.472087   0.000000    0.000000    0.000000    1.725175    31  0   0   2
810 PF00531 PF00531 22.441263   0.000000    3.028032    2.563542    34.794768   0   136 1   4
811 PF04560 PF04566 22.217315   0.000000    0.000000    0.000000    0.000000    78  351 0   2
812 PF04992 PF05000 22.217315   0.000000    0.000000    0.000000    0.000000    60  351 0   2
813 PF01799 PF00941 22.217315   0.000000    0.000000    0.000000    0.000000    92  5671    1   2
814 PF04567 PF04563 22.217315   0.000000    0.000000    0.000000    0.000000    84  351 1   2
815 PF02836 PF02929 22.217315   0.000000    0.000000    0.000000    0.000000    62  1540    1   2
816 PF04566 PF04563 22.217315   0.000000    0.000000    0.000000    0.000000    77  351 1   2
817 PF01447 PF03413 22.217315   0.000000    0.000000    0.000000    0.000000    74  1431    1   2
818 PF00037 PF00111 22.217315   0.000000    0.000000    0.000000    0.000000    86  5671    1   2
819 PF00890 PF00890 22.217315   0.000000    0.000000    0.000000    0.000000    56  5671    1   2
820 PF00111 PF00941 22.217315   0.000000    0.000000    0.000000    0.000000    77  5671    1   2
821 PF00137 PF00137 22.217315   0.000000    0.000000    0.000000    0.000000    97  45  1   2
822 PF02868 PF01447 22.217315   0.000000    0.000000    0.000000    0.000000    98  1431    1   2
823 PF01325 PF02742 22.217315   0.000000    0.000000    0.000000    0.000000    68  1596    1   2
824 PF05496 PF05491 22.217315   0.000000    0.000000    0.000000    0.000000    89  55  1   2
825 PF02469 PF02469 22.217315   0.000000    0.000000    0.000000    0.000000    52  45  1   2
826 PF00619 PF02180 22.089618   0.000000    1.000000    0.000000    0.000000    0   6   0   2
827 PF00917 PF00097 22.043245   0.000000    0.000000    5.020016    2.381190    18  0   0   3
828 PF04096 PF03810 21.831354   10.569420   0.000000    0.000000    2.535444    0   0   0   2
829 PF00615 PF00503 21.538402   1.407700    0.000000    0.000000    39.023424   0   0   1   2
830 PF00646 PF00560 21.522601   0.000000    0.000000    0.000000    0.000000    119 0   0   1
831 PF03793 PF03717 21.522601   0.000000    0.000000    0.000000    0.000000    101 0   1   1
832 PF01168 PF00842 21.522601   0.000000    0.000000    0.000000    0.000000    127 0   1   1
833 PF00084 PF00089 21.522601   0.000000    0.000000    0.000000    0.000000    108 0   1   1
834 PF01119 PF02518 21.522601   0.000000    0.000000    0.000000    0.000000    131 0   1   1
835 PF00018 PF00169 21.522601   0.000000    0.000000    0.000000    0.000000    146 0   0   1
836 PF00152 PF02938 21.522601   0.000000    0.000000    0.000000    0.000000    100 0   1   1
837 PF00078 PF00540 21.522601   0.000000    0.000000    0.000000    0.000000    137 0   0   1
838 PF00058 PF00057 21.522601   0.000000    0.000000    0.000000    0.000000    105 0   1   1
839 PF03460 PF03460 21.522601   0.000000    0.000000    0.000000    0.000000    108 0   1   1
840 PF02493 PF02493 21.522601   0.000000    0.000000    0.000000    0.000000    135 0   0   1
841 PF02832 PF00271 21.522601   0.000000    0.000000    0.000000    0.000000    113 0   0   1
842 PF03945 PF00555 21.522601   0.000000    0.000000    0.000000    0.000000    110 0   1   1
843 PF00378 PF00725 21.522601   0.000000    0.000000    0.000000    0.000000    108 0   0   1
844 PF01588 PF03483 21.522601   0.000000    0.000000    0.000000    0.000000    100 0   1   1
845 PF00271 PF00949 21.522601   0.000000    0.000000    0.000000    0.000000    117 0   0   1
846 PF00680 PF00271 21.522601   0.000000    0.000000    0.000000    0.000000    122 0   0   1
847 PF00084 PF00008 21.522601   0.000000    0.000000    0.000000    0.000000    100 0   0   1
848 PF01590 PF00072 21.522601   0.000000    0.000000    0.000000    0.000000    102 0   0   1
849 PF01645 PF01493 21.522601   0.000000    0.000000    0.000000    0.000000    105 0   1   1
850 PF05190 PF01624 21.522601   0.000000    0.000000    0.000000    0.000000    112 0   1   1
851 PF01590 PF01590 21.522601   0.000000    0.000000    0.000000    0.000000    103 0   1   1
852 PF00228 PF00228 21.506572   0.000000    0.000000    0.000000    0.000000    121 0   1   1
853 PF02739 PF00476 21.506572   0.000000    0.000000    0.000000    0.000000    117 0   1   1
854 PF03454 PF00994 21.506572   0.000000    0.000000    0.000000    0.000000    128 0   1   1
855 PF00391 PF05524 21.506572   0.000000    0.000000    0.000000    0.000000    143 0   1   1
856 PF03945 PF03944 21.506572   0.000000    0.000000    0.000000    0.000000    125 0   1   1
857 PF00211 PF00069 21.506572   0.000000    0.000000    0.000000    0.000000    112 0   0   1
858 PF03572 PF00595 21.506572   0.000000    0.000000    0.000000    0.000000    121 0   1   1
859 PF05362 PF00004 21.506572   0.000000    0.000000    0.000000    0.000000    134 0   0   1
860 PF02786 PF02142 21.506572   0.000000    0.000000    0.000000    0.000000    125 0   1   1
861 PF00677 PF00677 21.506572   0.000000    0.000000    0.000000    0.000000    106 0   1   1
862 PF06817 PF00540 21.506572   0.000000    0.000000    0.000000    0.000000    137 0   0   1
863 PF00388 PF00168 21.506572   0.000000    0.000000    0.000000    0.000000    145 0   1   1
864 PF00595 PF00625 21.506572   0.000000    0.000000    0.000000    0.000000    102 0   0   1
865 PF00750 PF03485 21.506572   0.000000    0.000000    0.000000    0.000000    132 0   1   1
866 PF01584 PF02518 21.506572   0.000000    0.000000    0.000000    0.000000    106 0   1   1
867 PF03725 PF00575 21.506572   0.000000    0.000000    0.000000    0.000000    113 0   0   1
868 PF01380 PF00310 21.506572   0.000000    0.000000    0.000000    0.000000    145 0   1   1
869 PF03726 PF00575 21.506572   0.000000    0.000000    0.000000    0.000000    109 0   0   1
870 PF01589 PF00944 21.506572   0.000000    0.000000    0.000000    0.000000    108 0   0   1
871 PF02907 PF00271 21.506572   0.000000    0.000000    0.000000    0.000000    146 0   0   1
872 PF02895 PF01584 21.454231   0.000000    0.000000    0.000000    0.000000    90  136 1   2
873 PF00111 PF01315 21.454231   0.000000    0.000000    0.000000    0.000000    64  5671    1   2
874 PF01305 PF00256 21.454231   0.000000    0.000000    0.000000    0.000000    89  1225    1   2
875 PF04567 PF04560 21.454231   0.000000    0.000000    0.000000    0.000000    87  351 0   2
876 PF04561 PF04561 21.454231   0.000000    0.000000    0.000000    0.000000    66  351 0   2
877 PF00547 PF00699 21.454231   0.000000    0.000000    0.000000    0.000000    68  55  1   2
878 PF01799 PF01315 21.454231   0.000000    0.000000    0.000000    0.000000    80  5671    1   2
879 PF02863 PF01316 21.454231   0.000000    0.000000    0.000000    0.000000    72  1596    1   2
880 PF00703 PF02929 21.454231   0.000000    0.000000    0.000000    0.000000    62  1540    1   2
881 PF04992 PF04983 21.454231   0.000000    0.000000    0.000000    0.000000    54  351 1   2
882 PF01842 PF00389 21.454231   0.000000    0.000000    0.000000    0.000000    78  1275    1   2
883 PF00034 PF00034 21.454231   0.000000    0.000000    0.000000    0.000000    99  5671    1   2
884 PF00580 PF00580 21.454231   0.000000    0.000000    0.000000    0.000000    64  276 1   2
885 PF01423 PF00400 21.224700   16.989024   0.000000    0.000000    4.937361    0   0   0   2
886 PF00657 PF00657 21.045362   0.000000    0.000000    0.000000    0.000000    10  28  1   2
887 PF02954 PF01590 20.930760   0.000000    0.000000    0.000000    0.000000    102 0   0   1
888 PF05222 PF01262 20.930760   0.000000    0.000000    0.000000    0.000000    140 0   1   1
889 PF03447 PF00742 20.930760   0.000000    0.000000    0.000000    0.000000    134 0   1   1
890 PF03793 PF00905 20.930760   0.000000    0.000000    0.000000    0.000000    108 0   1   1
891 PF00158 PF01590 20.930760   0.000000    0.000000    0.000000    0.000000    112 0   0   1
892 PF00030 PF00030 20.930760   0.000000    0.000000    0.000000    0.000000    129 0   1   1
893 PF00378 PF02737 20.930760   0.000000    0.000000    0.000000    0.000000    108 0   0   1
894 PF00027 PF00027 20.930760   0.000000    0.000000    0.000000    0.000000    123 0   1   1
895 PF04043 PF01095 20.930760   0.000000    0.000000    0.000000    0.000000    102 0   0   1
896 PF05192 PF01624 20.930760   0.000000    0.000000    0.000000    0.000000    123 0   1   1
897 PF00575 PF01138 20.930760   0.000000    0.000000    0.000000    0.000000    111 0   1   1
898 PF01453 PF00069 20.930760   0.000000    0.000000    0.000000    0.000000    135 0   0   1
899 PF03120 PF00533 20.930760   0.000000    0.000000    0.000000    0.000000    109 0   0   1
900 PF03933 PF00045 20.930760   0.000000    0.000000    0.000000    0.000000    139 0   1   1
901 PF00075 PF00607 20.930760   0.000000    0.000000    0.000000    0.000000    110 0   0   1
902 PF04055 PF06968 20.930760   0.000000    0.000000    0.000000    0.000000    119 0   1   1
903 PF00417 PF00013 20.930760   0.000000    0.000000    0.000000    0.000000    107 0   0   1
904 PF00680 PF00863 20.930760   0.000000    0.000000    0.000000    0.000000    146 0   0   1
905 PF00899 PF05237 20.930760   0.000000    0.000000    0.000000    0.000000    128 0   1   1
906 PF00384 PF00384 20.930760   0.000000    0.000000    0.000000    0.000000    101 0   1   1
907 PF02151 PF01541 20.930760   0.000000    0.000000    0.000000    0.000000    104 0   0   1
908 PF00077 PF00540 20.930760   0.000000    0.000000    0.000000    0.000000    138 0   1   1
909 PF03765 PF00650 20.930760   0.000000    0.000000    0.000000    0.000000    113 0   1   1
910 PF03453 PF00994 20.930760   0.000000    0.000000    0.000000    0.000000    140 0   1   1
911 PF00665 PF00607 20.930760   0.000000    0.000000    0.000000    0.000000    109 0   0   1
912 PF00435 PF00069 20.875343   0.000000    8.893306    0.000000    0.580496    2   0   0   2
913 PF03144 PF03144 20.745597   0.000000    2.240070    0.000000    0.000000    94  0   1   2
914 PF00639 PF00639 20.670348   0.000000    0.000000    0.000000    1.331775    20  0   0   2
915 PF00076 PF00271 20.391275   11.670978   0.000000    0.000000    0.000000    1   0   0   2
916 PF00531 PF00069 20.186106   0.000000    0.000000    0.000000    1.711500    31  0   0   2
917 PF03730 PF02735 20.186106   0.300213    0.000000    0.000000    1.000000    32  0   1   2
918 PF00850 PF00850 20.110854   0.000000    0.000000    0.000000    7.993455    16  0   1   2
919 PF00619 PF00452 20.092268   0.000000    1.000000    0.000000    0.000000    0   6   0   2
920 PF00264 PF00264 20.066836   0.000000    0.000000    0.000000    3.998130    7   1275    1   3
921 PF00076 PF00023 19.960430   0.000000    3.591700    6.969368    0.000000    1   0   0   3
922 PF03731 PF02735 19.940032   0.300213    0.000000    0.000000    1.000000    39  0   1   2
923 PF00024 PF00089 19.940032   0.000000    0.000000    0.000000    2.830212    38  0   0   2
924 PF00438 PF00438 19.840733   0.000000    0.000000    0.000000    0.000000    3   36  1   2
925 PF00017 PF00387 19.782849   0.000000    0.000000    0.000000    0.000000    16  28  0   2
926 PF02319 PF02984 19.709364   0.000000    0.000000    0.000000    2.634400    0   15  0   2
927 PF02751 PF02751 19.709364   0.000000    0.000000    0.000000    1.000000    0   15  0   2
928 PF02751 PF00352 19.709364   0.911606    0.000000    0.000000    1.000000    0   15  1   2
929 PF02268 PF02268 19.697878   0.000000    0.000000    0.000000    1.000000    0   15  0   2
930 PF00169 PF00071 19.622029   0.000000    0.000000    0.000000    5.004501    7   0   1   2
931 PF00168 PF00069 19.580871   0.000000    2.909073    0.000000    0.000000    66  0   0   2
932 PF03953 PF03953 19.344178   0.489410    1.077120    0.000000    0.923160    0   1   1   2
933 PF01627 PF01627 19.326720   0.000000    0.000000    0.000000    0.000000    11  21  1   2
934 PF02903 PF00128 19.296495   0.000000    0.000000    0.000000    0.000000    41  1540    1   2
935 PF04998 PF04998 19.296495   0.000000    0.000000    0.000000    0.000000    45  351 1   2
936 PF02196 PF02196 19.241290   0.000000    0.000000    0.000000    4.509255    9   136 0   3
937 PF00620 PF00017 19.220102   0.000000    2.429240    2.521040    4.675750    18  0   0   4
938 PF00229 PF00229 19.177797   0.000000    0.000000    0.000000    11.913090   0   55  1   2
939 PF02403 PF00587 19.116224   0.000000    0.000000    0.000000    0.000000    142 0   1   1
940 PF01807 PF01751 19.116224   0.000000    0.000000    0.000000    0.000000    104 0   0   1
941 PF02896 PF05524 19.116224   0.000000    0.000000    0.000000    0.000000    139 0   0   1
942 PF03793 PF03793 19.116224   0.000000    0.000000    0.000000    0.000000    111 0   1   1
943 PF05191 PF00406 19.116224   0.000000    0.000000    0.000000    0.000000    137 0   1   1
944 PF00196 PF03472 19.116224   0.000000    0.000000    0.000000    0.000000    102 0   1   1
945 PF03453 PF03454 19.116224   0.000000    0.000000    0.000000    0.000000    128 0   1   1
946 PF00903 PF00903 19.116224   0.000000    0.000000    0.000000    0.000000    134 0   1   1
947 PF00785 PF00072 19.116224   0.000000    0.000000    0.000000    0.000000    141 0   0   1
948 PF02787 PF02142 19.116224   0.000000    0.000000    0.000000    0.000000    121 0   1   1
949 PF03484 PF03483 19.116224   0.000000    0.000000    0.000000    0.000000    123 0   1   1
950 PF00947 PF02226 19.116224   0.000000    0.000000    0.000000    0.000000    113 0   0   1
951 PF00156 PF00310 19.116224   0.000000    0.000000    0.000000    0.000000    125 0   1   1
952 PF02231 PF01336 19.116224   0.000000    0.000000    0.000000    0.000000    112 0   0   1
953 PF02151 PF00271 19.116224   0.000000    0.000000    0.000000    0.000000    106 0   0   1
954 PF00072 PF00672 19.116224   0.000000    0.000000    0.000000    0.000000    102 0   0   1
955 PF00305 PF01477 19.116224   0.000000    0.000000    0.000000    0.000000    122 0   1   1
956 PF02786 PF02786 19.116224   0.000000    0.000000    0.000000    0.000000    137 0   1   1
957 PF00680 PF00548 19.116224   0.000000    0.000000    0.000000    0.000000    101 0   0   1
958 PF00636 PF00035 19.116224   0.000000    0.000000    0.000000    0.000000    124 0   1   1
959 PF01006 PF00271 19.116224   0.000000    0.000000    0.000000    0.000000    145 0   0   1
960 PF00627 PF00889 19.116224   0.000000    0.000000    0.000000    0.000000    117 0   1   1
961 PF01728 PF00271 19.116224   0.000000    0.000000    0.000000    0.000000    116 0   0   1
962 PF00053 PF00053 19.116224   0.000000    0.000000    0.000000    0.743288    129 0   1   1
963 PF01588 PF03484 19.116224   0.000000    0.000000    0.000000    0.000000    100 0   0   1
964 PF00869 PF00271 19.116224   0.000000    0.000000    0.000000    0.000000    113 0   0   1
965 PF00449 PF01979 19.116224   0.000000    0.000000    0.000000    0.000000    137 0   1   1
966 PF00549 PF02222 19.116224   0.000000    0.000000    0.000000    0.000000    101 0   1   1
967 PF00359 PF05524 19.104746   0.000000    0.000000    0.000000    0.000000    17  21  0   2
968 PF00017 PF00388 19.104746   0.000000    0.000000    0.000000    0.000000    17  28  0   2
969 PF00017 PF00779 19.104746   0.000000    0.000000    0.000000    0.000000    15  28  0   2
970 PF03234 PF03234 19.099472   0.000000    0.000000    0.000000    1.000000    0   15  0   2
971 PF00079 PF00079 19.096569   0.000000    0.000000    2.509650    9.182358    3   0   1   3
972 PF00595 PF00096 19.006439   1.384860    20.161350   1.996440    0.000000    0   0   0   3
973 PF01467 PF01467 18.865871   4.218020    0.000000    0.000000    0.000000    16  136 1   3
974 PF00656 PF00656 18.804556   0.000000    0.000000    0.000000    12.369555   0   1431    1   2
975 PF00435 PF00036 18.791985   0.000000    2.977212    0.000000    0.000000    57  0   0   2
976 PF00850 PF00023 18.328575   1.356936    0.000000    0.000000    2.642430    1   0   0   3
977 PF00646 PF00179 18.328575   2.680810    0.000000    0.000000    2.416986    2   0   0   3
978 PF00988 PF02787 18.214889   1.000000    0.000000    0.000000    0.000000    26  0   1   2
979 PF02270 PF00352 17.852037   0.000000    0.000000    0.000000    1.000000    0   15  0   2
980 PF04814 PF04814 17.852037   0.000000    0.000000    0.000000    1.000000    0   10  1   2
981 PF02270 PF02270 17.852037   0.000000    0.000000    0.000000    1.000000    0   15  1   2
982 PF03731 PF03730 17.667230   0.300213    0.000000    0.000000    1.000000    31  0   1   2
983 PF00024 PF00051 17.667230   0.000000    0.000000    0.000000    1.675830    37  0   1   2
984 PF00102 PF00595 17.404692   0.000000    0.000000    0.000000    3.020340    17  0   0   2
985 PF02115 PF00071 17.302185   4.198975    0.000000    0.000000    9.227091    0   0   1   2
986 PF00383 PF00383 17.266938   1.391205    0.000000    5.127084    0.000000    7   0   1   3
987 PF00102 PF00017 17.096861   0.000000    0.000000    2.503800    3.650850    16  0   1   3
988 PF01423 PF00270 16.962893   5.572896    0.000000    0.000000    5.216900    0   0   0   2
989 PF00076 PF00160 16.871804   2.757496    0.000000    0.000000    0.000000    20  0   0   2
990 PF00036 PF00071 16.871804   1.403000    0.000000    0.000000    0.907166    20  0   0   2
991 PF02839 PF02839 16.792234   0.000000    0.000000    0.000000    0.000000    42  1540    0   2
992 PF02730 PF01314 16.792234   0.000000    0.000000    0.000000    0.000000    40  5671    1   2
993 PF00788 PF00069 16.700173   1.257060    0.000000    0.000000    2.396108    2   0   0   3
994 PF00786 PF00786 16.606235   2.827470    0.000000    0.000000    2.132460    1   0   1   3
995 PF01558 PF00037 16.602456   0.000000    0.000000    0.000000    0.000000    43  5671    1   2
996 PF01423 PF00271 16.470378   6.129552    0.000000    0.000000    0.000000    1   0   0   2
997 PF01077 PF00070 16.210359   0.000000    0.000000    0.000000    0.000000    48  5671    0   2
998 PF02883 PF01217 16.134730   0.000000    0.000000    2.000000    4.123720    0   36  0   3
999 PF01064 PF01064 16.100126   0.000000    0.000000    0.000000    7.761264    1   0   0   2
1000    PF00564 PF00071 16.031668   5.570450    0.000000    0.000000    3.402590    0   0   0   2
1001    PF03477 PF03477 15.949204   2.708712    0.000000    0.000000    1.000000    8   0   0   3
1002    PF03143 PF03143 15.949204   1.402626    0.000000    0.000000    2.659820    1   0   1   3
1003    PF01602 PF01602 15.949204   1.383585    0.000000    0.000000    2.455002    1   0   1   3
1004    PF00046 PF00096 15.694328   0.000000    0.000000    5.567500    0.000000    29  0   0   2
1005    PF00067 PF00667 15.660005   0.000000    0.000000    0.000000    2.197464    11  5671    0   3
1006    PF00917 PF00096 15.627108   1.384860    2.349100    6.467732    0.000000    2   0   0   4
1007    PF00024 PF00069 15.623028   0.000000    2.856780    0.000000    0.000000    45  0   0   2
1008    PF01259 PF01259 15.592382   0.000000    1.000000    1.000000    0.000000    0   6   1   3
1009    PF00010 PF00554 15.461815   0.000000    0.000000    0.000000    1.343824    0   10  0   2
1010    PF02268 PF00352 15.461815   0.911606    0.000000    0.000000    1.000000    0   15  0   2
1011    PF00084 PF00431 15.414764   0.000000    0.000000    0.000000    0.000000    91  0   0   1
1012    PF00594 PF00089 15.414764   0.000000    0.000000    0.000000    0.000000    56  0   1   1
1013    PF02769 PF02769 15.414764   0.000000    0.000000    0.000000    0.000000    99  0   1   1
1014    PF00233 PF01590 15.414764   0.000000    0.000000    0.000000    0.000000    61  0   0   1
1015    PF00633 PF00533 15.414764   0.000000    0.000000    0.000000    0.912744    56  0   0   1
1016    PF00041 PF01404 15.414764   0.000000    0.000000    0.000000    0.000000    91  0   0   1
1017    PF00975 PF00501 15.414764   0.000000    0.000000    0.000000    0.000000    88  0   0   1
1018    PF00682 PF02785 15.414764   0.000000    0.000000    0.000000    0.000000    58  0   0   1
1019    PF02883 PF01602 15.414764   0.000000    0.000000    0.000000    0.000000    67  0   0   1
1020    PF00139 PF00069 15.414764   0.000000    0.000000    0.000000    0.000000    68  0   0   1
1021    PF06827 PF06831 15.414764   0.000000    0.000000    0.000000    0.000000    64  0   1   1
1022    PF03678 PF01065 15.414764   0.000000    0.000000    0.000000    0.000000    91  0   1   1
1023    PF00947 PF00548 15.414764   0.000000    0.000000    0.000000    0.000000    95  0   0   1
1024    PF02873 PF01565 15.414764   0.000000    0.000000    0.000000    0.000000    85  0   1   1
1025    PF02836 PF02930 15.414764   0.000000    0.000000    0.000000    0.000000    58  0   1   1
1026    PF00560 PF00001 15.414764   0.000000    0.000000    0.000000    0.000000    69  0   0   1
1027    PF02775 PF00037 15.414764   0.000000    0.000000    0.000000    0.000000    64  0   1   1
1028    PF06815 PF00540 15.414764   0.000000    0.000000    0.000000    0.000000    95  0   0   1
1029    PF00476 PF01612 15.414764   0.000000    0.000000    0.000000    0.000000    84  0   1   1
1030    PF00258 PF02898 15.414764   0.000000    0.000000    0.000000    0.000000    55  0   0   1
1031    PF05496 PF00004 15.414764   0.000000    0.000000    0.000000    0.000000    92  0   1   1
1032    PF00626 PF00626 15.414764   0.872620    0.000000    0.000000    0.000000    86  0   1   1
1033    PF00633 PF03119 15.414764   0.000000    0.000000    0.000000    0.000000    60  0   1   1
1034    PF00680 PF00947 15.414764   0.000000    0.000000    0.000000    0.000000    95  0   0   1
1035    PF00169 PF01412 15.414764   0.000000    0.000000    0.000000    0.000000    77  0   1   1
1036    PF00403 PF00070 15.414764   0.000000    0.000000    0.000000    0.000000    50  0   0   1
1037    PF01799 PF03450 15.414764   0.000000    0.000000    0.000000    0.000000    86  0   1   1
1038    PF01749 PF00514 15.414764   0.000000    0.000000    0.000000    0.000000    62  0   1   1
1039    PF04055 PF02310 15.414764   0.000000    0.000000    0.000000    0.000000    65  0   0   1
1040    PF01965 PF00165 15.414764   0.000000    0.000000    0.000000    0.000000    99  0   0   1
1041    PF00111 PF03450 15.414764   0.000000    0.000000    0.000000    0.000000    71  0   1   1
1042    PF00109 PF00107 15.414764   0.000000    0.000000    0.000000    0.000000    91  0   0   1
1043    PF01023 PF00036 15.414764   0.000000    0.000000    0.000000    0.000000    77  0   1   1
1044    PF00809 PF02607 15.414764   0.000000    0.000000    0.000000    0.000000    53  0   0   1
1045    PF00024 PF01453 15.414764   0.000000    0.000000    0.000000    0.000000    59  0   0   1
1046    PF00174 PF03404 15.414764   0.000000    0.000000    0.000000    0.000000    92  0   1   1
1047    PF02864 PF00017 15.414764   0.000000    0.000000    0.000000    0.000000    81  0   1   1
1048    PF03705 PF01339 15.414299   0.000000    0.000000    0.000000    0.000000    4   21  0   2
1049    PF00358 PF05524 15.414299   0.000000    0.000000    0.000000    0.000000    4   21  0   2
1050    PF00049 PF00049 15.355858   0.000000    0.000000    0.000000    0.000000    0   1   1   1
1051    PF02964 PF02964 15.355858   0.000000    0.000000    0.000000    0.000000    0   1   0   1
1052    PF02664 PF02664 15.355858   0.000000    0.000000    0.000000    0.000000    0   1   1   1
1053    PF01412 PF01412 15.355858   0.000000    0.000000    0.000000    0.925197    0   3   0   1
1054    PF03405 PF00725 15.355858   0.000000    0.000000    0.000000    0.000000    0   6   0   1
1055    PF01370 PF01370 15.355858   0.000000    0.000000    0.000000    0.000000    0   1   1   1
1056    PF02799 PF02799 15.355858   0.000000    0.000000    0.000000    0.000000    0   3   1   1
1057    PF00141 PF06628 15.355858   0.000000    0.000000    0.000000    0.000000    0   6   0   1
1058    PF02955 PF02955 15.355858   0.000000    0.000000    0.000000    0.000000    0   6   0   1
1059    PF01340 PF01340 15.355858   0.000000    0.000000    0.000000    0.000000    0   3   1   1
1060    PF05365 PF05365 15.355858   0.000000    0.000000    0.000000    0.000000    0   6   0   1
1061    PF00889 PF00736 15.355858   0.000000    0.000000    0.000000    0.000000    0   3   0   1
1062    PF01259 PF01808 15.355858   0.000000    0.000000    0.000000    0.000000    0   6   0   1
1063    PF05297 PF02907 15.355858   0.000000    0.000000    0.000000    0.000000    0   3   0   1
1064    PF02391 PF02391 15.355858   0.000000    0.000000    0.000000    0.000000    0   6   1   1
1065    PF00868 PF00868 15.355858   0.000000    0.000000    0.000000    0.479205    0   3   1   1
1066    PF00443 PF01088 15.355858   0.000000    0.000000    0.000000    0.000000    0   6   0   1
1067    PF01152 PF01152 15.355858   0.000000    0.000000    0.000000    0.000000    0   1   1   1
1068    PF04444 PF04444 15.355858   0.000000    0.000000    0.000000    0.000000    0   1   1   1
1069    PF00579 PF00152 15.355858   0.000000    0.000000    0.000000    0.000000    0   6   0   1
1070    PF07516 PF07516 15.355858   0.000000    0.000000    0.000000    0.000000    0   3   1   1
1071    PF01625 PF01625 15.355858   0.000000    0.000000    0.000000    0.000000    0   3   1   1
1072    PF02320 PF02271 15.355858   0.000000    0.000000    0.000000    0.000000    0   6   0   1
1073    PF00762 PF00762 15.355858   0.000000    0.000000    0.000000    0.000000    0   6   1   1
1074    PF01645 PF01645 15.355858   0.000000    0.000000    0.000000    0.000000    0   1   0   1
1075    PF02560 PF02560 15.355858   0.000000    0.000000    0.000000    0.000000    0   1   1   1
1076    PF06628 PF06628 15.355858   0.000000    0.000000    0.000000    0.000000    0   6   1   1
1077    PF02901 PF02781 15.355858   0.000000    0.000000    0.000000    0.000000    0   6   0   1
1078    PF01746 PF00825 15.355858   0.000000    0.000000    0.000000    0.000000    0   6   0   1
1079    PF02597 PF02597 15.355858   0.000000    0.000000    0.000000    0.000000    0   1   0   1
1080    PF00182 PF00182 15.355858   0.000000    0.000000    0.000000    0.000000    0   6   1   1
1081    PF06968 PF06968 15.355858   0.000000    0.000000    0.000000    0.000000    0   1   1   1
1082    PF01088 PF01088 15.355858   0.000000    0.000000    0.000000    0.000000    0   6   1   1
1083    PF00618 PF04421 15.355858   0.000000    0.000000    0.000000    0.000000    0   6   0   1
1084    PF01702 PF01702 15.355858   0.000000    0.000000    0.000000    0.000000    0   1   1   1
1085    PF01746 PF01746 15.355858   0.000000    0.000000    0.000000    0.000000    0   6   1   1
1086    PF03590 PF03590 15.355858   0.000000    0.000000    0.000000    0.000000    0   3   1   1
1087    PF00982 PF00982 15.355858   0.000000    0.000000    0.000000    0.000000    0   1   1   1
1088    PF02804 PF00161 15.355858   0.000000    0.000000    0.000000    0.000000    0   3   0   1
1089    PF00913 PF00913 15.355858   0.000000    0.000000    0.000000    0.000000    0   1   1   1
1090    PF01862 PF01862 15.355858   0.000000    0.000000    0.000000    0.000000    0   1   1   1
1091    PF00068 PF02740 15.355858   0.000000    0.000000    0.000000    0.000000    0   6   0   1
1092    PF00102 PF01451 15.355858   0.000000    0.000000    0.000000    0.000000    0   6   0   1
1093    PF01442 PF04711 15.355858   0.000000    0.000000    0.000000    0.000000    0   3   0   1
1094    PF04811 PF04811 15.355858   0.000000    0.000000    0.000000    0.559068    0   3   0   1
1095    PF00541 PF00541 15.355858   0.000000    0.000000    0.000000    0.000000    0   3   1   1
1096    PF04265 PF04265 15.355858   0.000000    0.000000    0.000000    0.000000    0   3   1   1
1097    PF01129 PF01129 15.355858   0.000000    0.000000    0.000000    0.000000    0   6   1   1
1098    PF02873 PF01820 15.355858   0.000000    0.000000    0.000000    0.000000    0   6   0   1
1099    PF01048 PF00156 15.355858   0.000000    0.000000    0.000000    0.000000    0   3   0   1
1100    PF02315 PF02315 15.355858   0.000000    0.000000    0.000000    0.000000    0   1   1   1
1101    PF06134 PF06134 15.355858   0.000000    0.000000    0.000000    0.000000    0   1   1   1
1102    PF00959 PF01183 15.355858   0.000000    0.000000    0.000000    0.000000    0   6   0   1
1103    PF01287 PF01287 15.355858   0.000000    0.000000    0.000000    0.000000    0   6   1   1
1104    PF02940 PF02940 15.355858   0.000000    0.000000    0.000000    0.000000    0   6   1   1
1105    PF00423 PF00423 15.355858   0.000000    0.000000    0.000000    0.000000    0   6   1   1
1106    PF02151 PF02151 15.355858   0.000000    0.000000    0.000000    0.000000    0   1   1   1
1107    PF02098 PF02098 15.355858   0.000000    0.000000    0.000000    0.000000    0   3   1   1
1108    PF00464 PF00464 15.355858   0.000000    0.000000    0.000000    0.000000    0   1   1   1
1109    PF05118 PF05118 15.355858   0.000000    0.000000    0.000000    0.000000    0   1   0   1
1110    PF05194 PF05194 15.355858   0.000000    0.000000    0.000000    0.000000    0   6   0   1
1111    PF02290 PF02290 15.355858   0.000000    0.000000    0.000000    0.000000    0   6   0   1
1112    PF01532 PF01532 15.355858   0.000000    0.000000    0.000000    0.000000    0   1   1   1
1113    PF01114 PF01114 15.355858   0.000000    0.000000    0.000000    0.000000    0   6   0   1
1114    PF01128 PF02670 15.355858   0.000000    0.000000    0.000000    0.000000    0   3   0   1
1115    PF01183 PF01510 15.355858   0.000000    0.000000    0.000000    0.000000    0   6   0   1
1116    PF02804 PF02804 15.355858   0.000000    0.000000    0.000000    0.000000    0   3   1   1
1117    PF02777 PF02777 15.355858   0.000000    0.000000    0.000000    0.000000    0   6   1   1
1118    PF00182 PF00711 15.355858   0.000000    0.000000    0.000000    0.000000    0   3   0   1
1119    PF03919 PF01423 15.355858   0.000000    0.000000    0.000000    0.000000    0   6   0   1
1120    PF00579 PF00587 15.355858   0.000000    0.000000    0.000000    0.000000    0   6   0   1
1121    PF01128 PF01128 15.355858   0.000000    0.000000    0.000000    0.000000    0   3   1   1
1122    PF00290 PF00218 15.355858   0.000000    0.000000    0.000000    0.000000    0   6   0   1
1123    PF02980 PF02980 15.355858   0.000000    0.000000    0.000000    0.000000    0   6   0   1
1124    PF01609 PF02914 15.355858   0.000000    0.000000    0.000000    0.000000    0   6   0   1
1125    PF01845 PF01845 15.355858   0.000000    0.000000    0.000000    0.000000    0   1   1   1
1126    PF05409 PF05408 15.355858   0.000000    0.000000    0.000000    0.000000    0   3   0   1
1127    PF04421 PF04421 15.355858   0.000000    0.000000    0.000000    0.000000    0   6   1   1
1128    PF03590 PF00733 15.355858   0.000000    0.000000    0.000000    0.000000    0   3   0   1
1129    PF01751 PF01751 15.355858   0.000000    0.000000    0.000000    0.000000    0   3   1   1
1130    PF02739 PF01612 15.343314   0.000000    0.000000    0.000000    0.000000    63  0   0   1
1131    PF01336 PF02938 15.343314   0.000000    0.000000    0.000000    0.000000    96  0   1   1
1132    PF02574 PF00809 15.343314   0.000000    0.000000    0.000000    0.000000    51  0   0   1
1133    PF05491 PF00004 15.343314   0.000000    0.000000    0.000000    0.000000    91  0   1   1
1134    PF00014 PF00014 15.343314   0.000000    0.000000    0.000000    0.000000    80  0   1   1
1135    PF01472 PF00696 15.343314   0.000000    0.000000    0.000000    0.000000    59  0   0   1
1136    PF00382 PF00382 15.343314   0.000000    0.000000    0.000000    0.000000    70  0   1   1
1137    PF00155 PF02490 15.343314   0.000000    0.000000    0.000000    0.000000    94  0   1   1
1138    PF00552 PF00540 15.343314   0.000000    0.000000    0.000000    0.000000    89  0   0   1
1139    PF01367 PF01612 15.343314   0.000000    0.000000    0.000000    0.000000    63  0   0   1
1140    PF00613 PF00792 15.343314   0.000000    0.000000    0.000000    0.000000    55  0   1   1
1141    PF00595 PF00018 15.343314   0.000000    0.000000    0.000000    0.000000    89  0   0   1
1142    PF00809 PF02310 15.343314   0.000000    0.000000    0.000000    0.000000    53  0   0   1
1143    PF01841 PF00868 15.343314   0.000000    0.000000    0.000000    0.479205    53  0   1   1
1144    PF00174 PF00173 15.343314   0.000000    0.000000    0.000000    0.000000    70  0   0   1
1145    PF00051 PF00089 15.343314   0.000000    0.000000    0.000000    0.000000    91  0   1   1
1146    PF02022 PF00540 15.343314   0.000000    0.000000    0.000000    0.000000    90  0   0   1
1147    PF04879 PF00111 15.343314   0.000000    0.000000    0.000000    0.000000    58  0   0   1
1148    PF00084 PF00059 15.343314   0.000000    0.000000    0.000000    0.994896    73  0   0   1
1149    PF04897 PF01493 15.343314   0.000000    0.000000    0.000000    0.000000    96  0   1   1
1150    PF00175 PF00173 15.343314   0.000000    0.000000    0.000000    0.000000    75  0   0   1
1151    PF00059 PF00008 15.343314   0.000000    0.000000    0.000000    0.000000    82  0   0   1
1152    PF00633 PF03120 15.343314   0.000000    0.000000    0.000000    0.000000    61  0   1   1
1153    PF06827 PF01149 15.343314   0.000000    0.000000    0.000000    0.000000    61  0   1   1
1154    PF00806 PF00806 15.343314   0.000000    0.000000    0.000000    0.000000    96  0   1   1
1155    PF00792 PF00454 15.343314   0.000000    0.000000    0.000000    0.000000    55  0   1   1
1156    PF02142 PF01808 15.343314   0.000000    0.000000    0.000000    0.000000    96  0   1   1
1157    PF00557 PF05195 15.343314   0.000000    0.000000    0.000000    0.000000    54  0   1   1
1158    PF01676 PF06415 15.343314   0.000000    0.000000    0.000000    0.000000    75  0   1   1
1159    PF03404 PF00175 15.343314   0.000000    0.000000    0.000000    0.000000    67  0   0   1
1160    PF00109 PF00106 15.343314   0.000000    0.000000    0.000000    0.000000    60  0   0   1
1161    PF00057 PF00431 15.343314   0.000000    0.000000    0.000000    0.000000    50  0   0   1
1162    PF00594 PF00008 15.343314   0.000000    0.000000    0.000000    0.000000    53  0   0   1
1163    PF04811 PF00626 15.343314   0.000000    0.000000    0.000000    0.000000    67  0   1   1
1164    PF00625 PF00018 15.343314   0.000000    0.000000    0.000000    0.000000    76  0   1   1
1165    PF00359 PF00359 15.331304   0.000000    0.000000    0.000000    0.000000    2   21  1   2
1166    PF00617 PF00388 15.294668   0.000000    0.000000    0.000000    0.000000    6   28  0   2
1167    PF01739 PF01339 15.294668   0.000000    0.000000    0.000000    0.000000    6   21  0   2
1168    PF01584 PF01739 15.294668   0.000000    0.000000    0.000000    0.000000    5   21  0   2
1169    PF02203 PF00672 15.192108   0.000000    0.000000    0.000000    0.000000    43  136 0   2
1170    PF00686 PF00128 15.192108   0.000000    0.000000    0.000000    0.000000    42  1540    1   2
1171    PF00808 PF00808 15.091051   0.000000    0.000000    2.548140    6.653283    1   0   1   3
1172    PF00161 PF00161 15.045871   0.000000    0.000000    0.000000    0.000000    0   3   1   1
1173    PF02569 PF02569 15.045871   0.000000    0.000000    0.000000    0.000000    0   3   1   1
1174    PF02570 PF02570 15.045871   0.000000    0.000000    0.000000    0.000000    0   3   1   1
1175    PF00345 PF00345 15.045871   0.000000    0.000000    0.000000    0.000000    0   3   1   1
1176    PF05203 PF05203 15.045871   0.000000    0.000000    0.000000    0.000000    0   3   1   1
1177    PF01735 PF01735 15.045871   0.000000    0.000000    0.000000    0.000000    0   1   0   1
1178    PF01634 PF00977 15.045871   0.000000    0.000000    0.000000    0.000000    0   6   0   1
1179    PF00141 PF00199 15.045871   0.000000    0.000000    0.000000    0.000000    0   6   0   1
1180    PF01896 PF01896 15.045871   0.000000    0.000000    0.000000    0.000000    0   1   1   1
1181    PF02814 PF02883 15.045871   0.000000    0.000000    0.000000    0.000000    0   6   0   1
1182    PF02180 PF02180 15.045871   0.000000    0.000000    0.000000    0.705882    0   6   1   1
1183    PF06617 PF01451 15.045871   0.000000    0.000000    0.000000    0.000000    0   6   0   1
1184    PF03513 PF03513 15.045871   0.000000    0.000000    0.000000    0.000000    0   3   1   1
1185    PF07565 PF02374 15.045871   0.000000    0.000000    0.000000    0.000000    0   3   0   1
1186    PF02603 PF07475 15.045871   0.000000    0.000000    0.000000    0.000000    0   3   1   1
1187    PF03950 PF03950 15.045871   0.000000    0.000000    0.000000    0.000000    0   3   0   1
1188    PF02976 PF02976 15.045871   0.000000    0.000000    0.000000    0.000000    0   3   1   1
1189    PF05173 PF01678 15.045871   0.000000    0.000000    0.000000    0.000000    0   6   0   1
1190    PF00068 PF01114 15.045871   0.000000    0.000000    0.000000    0.000000    0   6   0   1
1191    PF07498 PF07498 15.045871   0.000000    0.000000    0.000000    0.000000    0   6   1   1
1192    PF05932 PF05932 15.045871   0.000000    0.000000    0.000000    0.000000    0   1   1   1
1193    PF00825 PF00825 15.045871   0.000000    0.000000    0.000000    0.000000    0   6   1   1
1194    PF02840 PF02840 15.045871   0.000000    0.000000    0.000000    0.000000    0   1   1   1
1195    PF05409 PF05409 15.045871   0.000000    0.000000    0.000000    0.000000    0   3   1   1
1196    PF05173 PF05173 15.045871   0.000000    0.000000    0.000000    0.000000    0   6   1   1
1197    PF01110 PF01110 15.045871   0.000000    0.000000    0.000000    0.000000    0   1   1   1
1198    PF02281 PF02281 15.045871   0.000000    0.000000    0.000000    0.000000    0   6   0   1
1199    PF02542 PF02542 15.045871   0.000000    0.000000    0.000000    0.000000    0   1   1   1
1200    PF00654 PF00654 15.045871   0.000000    0.000000    0.000000    0.000000    0   1   1   1
1201    PF01820 PF07478 15.045871   0.000000    0.000000    0.000000    0.000000    0   6   1   1
1202    PF02777 PF00080 15.045871   0.000000    0.000000    0.000000    0.000000    0   6   0   1
1203    PF02566 PF02566 15.045871   0.000000    0.000000    0.000000    0.000000    0   6   1   1
1204    PF00443 PF00227 15.045871   0.000000    0.000000    0.000000    0.000000    0   6   0   1
1205    PF06368 PF06368 15.045871   0.000000    0.000000    0.000000    0.000000    0   1   1   1
1206    PF01488 PF01488 15.045871   0.000000    0.000000    0.000000    0.000000    0   1   1   1
1207    PF02749 PF02540 15.045871   0.000000    0.000000    0.000000    0.000000    0   6   0   1
1208    PF01058 PF01058 15.045871   0.000000    0.000000    0.000000    0.000000    0   1   0   1
1209    PF00700 PF00700 15.045871   0.000000    0.000000    0.000000    0.000000    0   3   0   1
1210    PF00556 PF00556 15.045871   0.000000    0.000000    0.000000    0.000000    0   1   1   1
1211    PF02907 PF02907 15.045871   0.000000    0.000000    0.000000    0.000000    0   3   1   1
1212    PF01808 PF00709 15.045871   0.000000    0.000000    0.000000    0.000000    0   6   0   1
1213    PF02602 PF00762 15.045871   0.000000    0.000000    0.000000    0.000000    0   6   0   1
1214    PF00543 PF05368 15.045871   0.000000    0.000000    0.000000    0.000000    0   3   0   1
1215    PF01088 PF00227 15.045871   0.000000    0.000000    0.000000    0.000000    0   6   0   1
1216    PF00488 PF01119 15.045871   0.000000    0.000000    0.000000    0.000000    0   6   0   1
1217    PF02607 PF02607 15.045871   0.000000    0.000000    0.000000    0.000000    0   3   0   1
1218    PF02873 PF07478 15.045871   0.000000    0.000000    0.000000    0.000000    0   6   0   1
1219    PF06441 PF06441 15.045871   0.000000    0.000000    0.000000    0.000000    0   1   1   1
1220    PF01597 PF01571 15.045871   0.000000    0.000000    0.000000    0.000000    0   3   0   1
1221    PF00154 PF05192 15.045871   0.000000    0.000000    0.000000    0.000000    0   6   0   1
1222    PF00762 PF00490 15.045871   0.000000    0.000000    0.000000    0.000000    0   6   0   1
1223    PF00996 PF01412 15.045871   0.000000    0.000000    0.000000    0.000000    0   3   0   1
1224    PF07516 PF07517 15.045871   0.000000    0.000000    0.000000    0.000000    0   3   1   1
1225    PF06026 PF06026 15.045871   0.000000    0.000000    0.000000    0.000000    0   1   1   1
1226    PF03973 PF03973 15.045871   0.000000    0.000000    0.000000    0.000000    0   3   0   1
1227    PF01756 PF01756 15.045871   0.000000    0.000000    0.000000    0.000000    0   1   1   1
1228    PF06815 PF06815 15.045871   0.000000    0.000000    0.000000    0.000000    0   6   1   1
1229    PF00842 PF00842 15.045871   0.000000    0.000000    0.000000    0.000000    0   1   1   1
1230    PF00211 PF01094 14.965015   0.000000    0.000000    0.000000    0.000000    87  0   0   1
1231    PF01094 PF00069 14.965015   0.000000    0.000000    0.000000    0.000000    92  0   0   1
1232    PF00581 PF00581 14.965015   0.000000    0.000000    0.000000    0.000000    95  0   1   1
1233    PF01826 PF01826 14.965015   0.000000    0.000000    0.000000    0.000000    55  0   0   1
1234    PF02775 PF01558 14.965015   0.000000    0.000000    0.000000    0.000000    58  0   1   1
1235    PF03404 PF00970 14.965015   0.000000    0.000000    0.000000    0.000000    67  0   0   1
1236    PF00073 PF00548 14.965015   0.000000    0.000000    0.000000    0.000000    97  0   0   1
1237    PF02369 PF02369 14.965015   0.000000    0.000000    0.000000    0.000000    50  0   1   1
1238    PF02607 PF02310 14.965015   0.000000    0.000000    0.000000    0.000000    98  0   1   1
1239    PF01493 PF04898 14.965015   0.000000    0.000000    0.000000    0.000000    98  0   1   1
1240    PF03465 PF03463 14.965015   0.000000    0.000000    0.000000    0.000000    94  0   1   1
1241    PF02801 PF00106 14.965015   0.000000    0.000000    0.000000    0.000000    60  0   0   1
1242    PF01479 PF00467 14.965015   0.000000    0.000000    0.000000    0.000000    54  0   0   1
1243    PF02574 PF02310 14.965015   0.000000    0.000000    0.000000    0.000000    50  0   0   1
1244    PF00089 PF00008 14.965015   0.000000    0.000000    0.000000    0.000000    79  0   0   1
1245    PF00703 PF02930 14.965015   0.000000    0.000000    0.000000    0.000000    58  0   1   1
1246    PF00075 PF00540 14.965015   0.000000    0.000000    0.000000    0.000000    91  0   0   1
1247    PF00435 PF00307 14.965015   0.000000    0.000000    0.000000    0.000000    90  0   0   1
1248    PF01017 PF00017 14.965015   0.000000    0.000000    0.000000    0.000000    69  0   0   1
1249    PF01380 PF00571 14.965015   0.000000    0.000000    0.000000    0.000000    61  0   0   1
1250    PF00682 PF00289 14.965015   0.000000    0.000000    0.000000    0.000000    51  0   0   1
1251    PF02895 PF02518 14.965015   0.000000    0.000000    0.000000    0.000000    93  0   1   1
1252    PF00359 PF00874 14.965015   0.000000    0.000000    0.000000    0.000000    55  0   0   1
1253    PF03119 PF00533 14.965015   0.000000    0.000000    0.000000    0.000000    96  0   0   1
1254    PF01477 PF00151 14.965015   0.000000    0.000000    0.000000    0.000000    53  0   1   1
1255    PF00440 PF02909 14.965015   0.000000    0.000000    0.000000    0.000000    68  0   1   1
1256    PF00441 PF01756 14.965015   0.000000    0.000000    0.000000    0.000000    59  0   1   1
1257    PF00970 PF00173 14.965015   0.000000    0.000000    0.000000    0.000000    76  0   0   1
1258    PF00400 PF00646 14.965015   0.000000    0.000000    0.000000    0.000000    68  0   0   1
1259    PF00579 PF01479 14.965015   0.000000    0.000000    0.000000    0.000000    94  0   0   1
1260    PF04073 PF00587 14.965015   0.000000    0.000000    0.000000    0.000000    65  0   0   1
1261    PF05738 PF05738 14.965015   0.000000    0.000000    0.000000    0.000000    84  0   1   1
1262    PF00665 PF00540 14.965015   0.000000    0.000000    0.000000    0.000000    90  0   0   1
1263    PF00300 PF01591 14.965015   0.000000    0.000000    0.000000    0.000000    51  0   1   1
1264    PF01404 PF00069 14.965015   0.000000    0.000000    0.000000    0.000000    83  0   0   1
1265    PF01541 PF00633 14.965015   0.000000    0.000000    0.000000    0.000000    52  0   0   1
1266    PF01067 PF00036 14.965015   0.000000    0.000000    0.000000    0.000000    61  0   1   1
1267    PF02745 PF02249 14.965015   0.000000    0.000000    0.000000    0.000000    93  0   1   1
1268    PF01030 PF00069 14.965015   0.000000    0.000000    0.000000    0.000000    61  0   0   1
1269    PF00585 PF00291 14.965015   0.000000    0.000000    0.000000    0.000000    67  0   1   1
1270    PF02877 PF02877 14.848714   0.000000    0.000000    0.000000    0.000000    0   6   1   1
1271    PF00303 PF00303 14.848714   0.000000    0.000000    0.000000    0.000000    0   1   1   1
1272    PF02787 PF00764 14.848714   0.000000    0.000000    0.000000    0.000000    0   3   0   1
1273    PF00631 PF00503 14.848714   0.000000    0.000000    0.000000    0.000000    0   6   0   1
1274    PF00631 PF00001 14.848714   0.000000    0.000000    0.000000    0.000000    0   6   0   1
1275    PF02281 PF02914 14.848714   0.000000    0.000000    0.000000    0.000000    0   6   0   1
1276    PF02740 PF02740 14.848714   0.000000    0.000000    0.000000    0.000000    0   6   0   1
1277    PF01269 PF01269 14.848714   0.000000    0.000000    0.000000    0.000000    0   1   0   1
1278    PF02035 PF02035 14.848714   0.000000    0.000000    0.000000    0.000000    0   1   1   1
1279    PF00815 PF00815 14.848714   0.000000    0.000000    0.000000    0.000000    0   6   1   1
1280    PF01624 PF01119 14.848714   0.000000    0.000000    0.000000    0.000000    0   6   0   1
1281    PF00351 PF00351 14.848714   0.000000    0.000000    0.000000    0.000000    0   1   1   1
1282    PF02602 PF00490 14.848714   0.000000    0.000000    0.000000    0.000000    0   6   0   1
1283    PF00959 PF00959 14.848714   0.000000    0.000000    0.000000    0.000000    0   6   1   1
1284    PF01497 PF01497 14.848714   0.000000    0.000000    0.000000    0.000000    0   1   1   1
1285    PF05209 PF05209 14.848714   0.000000    0.000000    0.000000    0.000000    0   1   1   1
1286    PF02219 PF02219 14.848714   0.000000    0.000000    0.000000    0.000000    0   3   1   1
1287    PF00342 PF01293 14.848714   0.000000    0.000000    0.000000    0.000000    0   6   0   1
1288    PF05746 PF05746 14.848714   0.000000    0.000000    0.000000    0.000000    0   3   0   1
1289    PF00449 PF00449 14.848714   0.000000    0.000000    0.000000    0.000000    0   6   1   1
1290    PF01652 PF01912 14.848714   0.000000    0.000000    0.000000    0.000000    0   6   0   1
1291    PF00723 PF00723 14.848714   0.000000    0.000000    0.000000    0.000000    0   1   1   1
1292    PF02134 PF00632 14.848714   0.000000    0.000000    0.000000    0.000000    0   6   0   1
1293    PF00405 PF00210 14.848714   0.000000    0.000000    0.000000    0.000000    0   3   0   1
1294    PF01210 PF01210 14.848714   0.000000    0.000000    0.000000    0.000000    0   1   0   1
1295    PF00290 PF00290 14.848714   0.000000    0.000000    0.000000    0.000000    0   6   1   1
1296    PF02313 PF02313 14.848714   0.000000    0.000000    0.000000    0.000000    0   1   1   1
1297    PF05365 PF02271 14.848714   0.000000    0.000000    0.000000    0.000000    0   6   0   1
1298    PF01804 PF03992 14.848714   0.000000    0.000000    0.000000    0.000000    0   3   0   1
1299    PF02331 PF00653 14.848714   0.000000    0.000000    0.000000    0.000000    0   3   0   1
1300    PF01113 PF01113 14.848714   0.000000    0.000000    0.000000    0.000000    0   6   0   1
1301    PF05025 PF05025 14.848714   0.000000    0.000000    0.000000    0.000000    0   1   1   1
1302    PF03917 PF02951 14.848714   0.000000    0.000000    0.000000    0.000000    0   6   0   1
1303    PF06766 PF01079 14.848714   0.000000    0.000000    0.000000    0.000000    0   3   0   1
1304    PF05408 PF05408 14.848714   0.000000    0.000000    0.000000    0.000000    0   3   1   1
1305    PF07475 PF07475 14.848714   0.000000    0.000000    0.000000    0.000000    0   3   1   1
1306    PF01451 PF01451 14.848714   0.000000    0.000000    0.000000    0.000000    0   6   1   1
1307    PF02792 PF02792 14.848714   0.000000    0.000000    0.000000    0.000000    0   1   1   1
1308    PF02320 PF02320 14.848714   0.000000    0.000000    0.000000    0.000000    0   6   0   1
1309    PF00888 PF00888 14.848714   0.000000    0.000000    0.000000    0.000000    0   3   1   1
1310    PF00479 PF00479 14.848714   0.000000    0.000000    0.000000    0.000000    0   6   1   1
1311    PF01115 PF01115 14.848714   0.000000    0.000000    0.000000    0.000000    0   3   1   1
1312    PF00888 PF01111 14.848714   0.000000    0.000000    0.000000    0.000000    0   3   0   1
1313    PF02814 PF00449 14.848714   0.000000    0.000000    0.000000    0.000000    0   6   0   1
1314    PF01126 PF01126 14.848714   0.000000    0.000000    0.000000    0.000000    0   1   1   1
1315    PF01233 PF01233 14.848714   0.000000    0.000000    0.000000    0.000000    0   3   1   1
1316    PF04711 PF04711 14.848714   0.000000    0.000000    0.000000    0.000000    0   3   1   1
1317    PF00235 PF00235 14.848714   0.000000    0.000000    0.000000    0.000000    0   1   1   1
1318    PF01321 PF01321 14.848714   0.000000    0.000000    0.000000    0.000000    0   1   1   1
1319    PF02744 PF01263 14.848714   0.000000    0.000000    0.000000    0.000000    0   6   0   1
1320    PF02331 PF02331 14.848714   0.000000    0.000000    0.000000    0.000000    0   3   1   1
1321    PF00587 PF00152 14.848714   0.000000    0.000000    0.000000    0.000000    0   6   0   1
1322    PF02940 PF01331 14.848714   0.911606    0.000000    0.000000    0.000000    0   6   0   1
1323    PF02223 PF02223 14.848714   0.000000    0.000000    0.000000    0.000000    0   1   1   1
1324    PF00690 PF00690 14.848714   0.000000    0.000000    0.000000    0.000000    0   3   0   1
1325    PF02710 PF02710 14.848714   0.000000    0.000000    0.000000    0.000000    0   3   1   1
1326    PF07478 PF07478 14.848714   0.000000    0.000000    0.000000    0.000000    0   6   1   1
1327    PF03996 PF03996 14.848714   0.000000    0.000000    0.000000    0.000000    0   3   0   1
1328    PF02548 PF02569 14.848714   0.000000    0.000000    0.000000    0.000000    0   3   0   1
1329    PF02919 PF01131 14.848714   0.000000    0.000000    0.000000    0.000000    0   6   0   1
1330    PF00582 PF06652 14.848714   0.000000    0.000000    0.000000    0.000000    0   6   0   1
1331    PF01303 PF01303 14.848714   0.000000    0.000000    0.000000    0.000000    0   1   1   1
1332    PF06415 PF06415 14.848714   0.000000    0.000000    0.000000    0.000000    0   1   0   1
1333    PF01912 PF01912 14.848714   0.000000    0.000000    0.000000    0.000000    0   6   1   1
1334    PF00994 PF02391 14.848714   0.000000    0.000000    0.000000    0.000000    0   6   0   1
1335    PF00815 PF00977 14.848714   0.000000    0.000000    0.000000    0.000000    0   6   0   1
1336    PF07565 PF07565 14.848714   0.000000    0.000000    0.000000    0.453780    0   3   1   1
1337    PF02670 PF02670 14.848714   0.000000    0.000000    0.000000    0.000000    0   3   1   1
1338    PF01320 PF03513 14.848714   0.000000    0.000000    0.000000    0.000000    0   3   0   1
1339    PF02981 PF02923 14.848714   0.000000    0.000000    0.000000    0.000000    0   6   0   1
1340    PF00709 PF00709 14.848714   0.000000    0.000000    0.000000    0.000000    0   6   1   1
1341    PF00587 PF00587 14.848714   0.000000    0.000000    0.000000    0.919593    0   6   1   1
1342    PF00423 PF00509 14.848714   0.000000    0.000000    0.000000    0.000000    0   6   0   1
1343    PF00199 PF00199 14.848714   0.000000    0.000000    0.000000    0.000000    0   6   1   1
1344    PF01609 PF01609 14.827570   0.000000    0.000000    0.000000    0.000000    0   6   0   1
1345    PF01087 PF01263 14.827570   0.000000    0.000000    0.000000    0.000000    0   6   0   1
1346    PF01634 PF01634 14.827570   0.000000    0.000000    0.000000    0.000000    0   6   1   1
1347    PF01095 PF01095 14.827570   0.000000    0.000000    0.000000    0.000000    0   1   1   1
1348    PF01712 PF01712 14.827570   0.000000    0.000000    0.000000    0.000000    0   3   1   1
1349    PF00448 PF00448 14.827570   0.000000    0.000000    0.000000    0.000000    0   3   1   1
1350    PF00290 PF00697 14.827570   0.000000    0.000000    0.000000    0.000000    0   6   0   1
1351    PF02258 PF02258 14.827570   0.000000    0.000000    0.000000    0.000000    0   1   1   1
1352    PF03418 PF03418 14.827570   0.000000    0.000000    0.000000    0.000000    0   1   1   1
1353    PF02733 PF02733 14.827570   0.000000    0.000000    0.000000    0.000000    0   3   1   1
1354    PF02572 PF02570 14.827570   0.000000    0.000000    0.000000    0.000000    0   3   0   1
1355    PF02753 PF02753 14.827570   0.000000    0.000000    0.000000    0.000000    0   3   1   1
1356    PF03973 PF02098 14.827570   0.000000    0.000000    0.000000    0.000000    0   3   0   1
1357    PF02982 PF02982 14.827570   0.000000    0.000000    0.000000    0.000000    0   1   1   1
1358    PF02602 PF02602 14.827570   0.000000    0.000000    0.000000    0.000000    0   6   1   1
1359    PF02081 PF07498 14.827570   0.000000    0.000000    0.000000    0.000000    0   6   0   1
1360    PF02261 PF02261 14.827570   0.000000    0.000000    0.000000    0.000000    0   1   1   1
1361    PF03917 PF03917 14.827570   0.000000    0.000000    0.000000    0.000000    0   6   1   1
1362    PF01583 PF01583 14.827570   0.000000    0.000000    0.000000    0.000000    0   3   1   1
1363    PF02091 PF02091 14.827570   0.000000    0.000000    0.000000    0.000000    0   1   1   1
1364    PF02566 PF06652 14.827570   0.000000    0.000000    0.000000    0.000000    0   6   0   1
1365    PF00730 PF00730 14.827570   0.000000    0.000000    0.000000    0.000000    0   1   1   1
1366    PF02901 PF00479 14.827570   0.000000    0.000000    0.000000    0.000000    0   6   0   1
1367    PF02156 PF02156 14.827570   0.000000    0.000000    0.000000    0.000000    0   1   1   1
1368    PF01293 PF01293 14.827570   0.000000    0.000000    0.000000    0.000000    0   6   1   1
1369    PF01331 PF01423 14.827570   0.000000    0.000000    0.000000    0.000000    0   6   0   1
1370    PF00081 PF00080 14.827570   0.000000    0.000000    0.000000    0.000000    0   6   0   1
1371    PF05835 PF05835 14.827570   0.000000    0.000000    0.000000    0.000000    0   1   0   1
1372    PF04344 PF04344 14.827570   0.000000    0.000000    0.000000    0.000000    0   1   0   1
1373    PF02951 PF02951 14.827570   0.000000    0.000000    0.000000    0.000000    0   6   0   1
1374    PF00186 PF00186 14.827570   0.000000    0.000000    0.000000    0.000000    0   1   1   1
1375    PF01751 PF02976 14.827570   0.000000    0.000000    0.000000    0.000000    0   3   0   1
1376    PF01048 PF01048 14.827570   0.000000    0.000000    0.000000    0.000000    0   3   1   1
1377    PF01267 PF01267 14.827570   0.000000    0.000000    0.000000    0.000000    0   3   1   1
1378    PF01808 PF01808 14.827570   0.000000    0.000000    0.000000    0.000000    0   6   1   1
1379    PF02827 PF02827 14.827570   0.000000    0.000000    0.000000    0.000000    0   1   0   1
1380    PF00749 PF00749 14.827570   0.000000    0.000000    0.000000    0.000000    0   3   0   1
1381    PF05194 PF00449 14.827570   0.000000    0.000000    0.000000    0.000000    0   6   0   1
1382    PF00511 PF02747 14.827570   0.000000    0.000000    0.000000    0.000000    0   3   0   1
1383    PF00825 PF01416 14.827570   0.000000    0.000000    0.000000    0.000000    0   6   0   1
1384    PF02781 PF02781 14.827570   0.000000    0.000000    0.000000    0.000000    0   6   1   1
1385    PF01259 PF00709 14.827570   0.000000    0.000000    0.000000    0.000000    0   6   0   1
1386    PF02052 PF02052 14.827570   0.000000    0.000000    0.000000    0.000000    0   1   0   1
1387    PF00488 PF00488 14.827570   0.000000    0.000000    0.000000    0.000000    0   6   1   1
1388    PF00977 PF00977 14.827570   0.000000    0.000000    0.000000    0.000000    0   6   1   1
1389    PF02556 PF02556 14.827570   0.000000    0.000000    0.000000    0.000000    0   1   1   1
1390    PF00644 PF00644 14.827570   0.000000    0.000000    0.000000    0.000000    0   6   1   1
1391    PF01921 PF01921 14.827570   0.000000    0.000000    0.000000    0.000000    0   1   1   1
1392    PF02157 PF02157 14.827570   0.000000    0.000000    0.000000    0.000000    0   1   1   1
1393    PF03740 PF03740 14.827570   0.000000    0.000000    0.000000    0.000000    0   1   1   1
1394    PF06652 PF06652 14.827570   0.000000    0.000000    0.000000    0.000000    0   6   1   1
1395    PF06964 PF06964 14.827570   0.000000    0.000000    0.000000    0.000000    0   1   1   1
1396    PF00979 PF00979 14.827570   0.000000    0.000000    0.000000    0.000000    0   6   1   1
1397    PF00102 PF06617 14.827570   0.000000    0.000000    0.000000    0.000000    0   6   0   1
1398    PF00979 PF00423 14.827570   0.000000    0.000000    0.000000    0.000000    0   6   0   1
1399    PF00101 PF00016 14.827570   0.000000    0.000000    0.000000    0.000000    0   6   1   1
1400    PF02873 PF02873 14.827570   0.000000    0.000000    0.000000    0.000000    0   6   0   1
1401    PF06433 PF06433 14.827570   0.000000    0.000000    0.000000    0.000000    0   1   1   1
1402    PF01746 PF01416 14.827570   0.000000    0.000000    0.000000    0.000000    0   6   0   1
1403    PF02463 PF02463 14.827570   0.000000    0.000000    0.000000    0.279534    0   3   1   1
1404    PF00219 PF00219 14.827570   0.000000    0.000000    0.000000    0.000000    0   1   0   1
1405    PF07477 PF07477 14.827570   0.000000    0.000000    0.000000    0.000000    0   3   0   1
1406    PF05486 PF05486 14.827570   0.000000    0.000000    0.000000    0.000000    0   1   0   1
1407    PF07488 PF07477 14.827570   0.000000    0.000000    0.000000    0.000000    0   3   1   1
1408    PF00644 PF01129 14.827570   0.000000    0.000000    0.000000    0.000000    0   6   0   1
1409    PF06330 PF06330 14.827570   0.000000    0.000000    0.000000    0.000000    0   1   1   1
1410    PF03446 PF03446 14.827570   0.000000    0.000000    0.000000    0.000000    0   3   0   1
1411    PF05223 PF05223 14.827570   0.000000    0.000000    0.000000    0.000000    0   3   0   1
1412    PF01729 PF02540 14.827570   0.000000    0.000000    0.000000    0.000000    0   6   0   1
1413    PF02981 PF02981 14.827570   0.000000    0.000000    0.000000    0.000000    0   6   1   1
1414    PF01652 PF01287 14.827570   0.000000    0.000000    0.000000    0.000000    0   6   0   1
1415    PF07497 PF07498 14.827570   0.000000    0.000000    0.000000    0.000000    0   6   1   1
1416    PF02534 PF02534 14.827570   0.000000    0.000000    0.000000    0.000000    0   1   1   1
1417    PF07221 PF07221 14.827570   0.000000    0.000000    0.000000    0.000000    0   1   1   1
1418    PF02787 PF02787 14.827570   0.000000    0.000000    0.000000    0.000000    0   1   1   1
1419    PF00218 PF00218 14.827570   0.000000    0.000000    0.000000    0.000000    0   6   1   1
1420    PF02877 PF01129 14.827570   0.000000    0.000000    0.000000    0.000000    0   6   0   1
1421    PF02126 PF02126 14.827570   0.000000    0.000000    0.000000    0.000000    0   1   1   1
1422    PF00618 PF00618 14.827570   0.000000    0.000000    0.000000    0.982242    0   6   0   1
1423    PF03405 PF02737 14.827570   0.000000    0.000000    0.000000    0.000000    0   6   0   1
1424    PF04234 PF04234 14.826237   0.000000    0.000000    0.000000    0.000000    0   1   1   1
1425    PF02403 PF02403 14.826237   0.000000    0.000000    0.000000    0.000000    0   1   0   1
1426    PF01818 PF01818 14.826237   0.000000    0.000000    0.000000    0.000000    0   1   1   1
1427    PF07517 PF07517 14.826237   0.000000    0.000000    0.000000    0.000000    0   3   1   1
1428    PF00509 PF00509 14.826237   0.000000    0.000000    0.000000    0.000000    0   6   1   1
1429    PF01712 PF00406 14.826237   0.000000    0.000000    0.000000    0.000000    0   3   0   1
1430    PF02940 PF03919 14.826237   0.911606    0.000000    0.000000    0.000000    0   6   0   1
1431    PF00689 PF00689 14.826237   0.000000    0.000000    0.000000    0.000000    0   3   0   1
1432    PF03331 PF03331 14.826237   0.000000    0.000000    0.000000    0.000000    0   1   1   1
1433    PF01320 PF01320 14.826237   0.000000    0.000000    0.000000    0.000000    0   3   1   1
1434    PF02353 PF02353 14.826237   0.000000    0.000000    0.000000    0.000000    0   1   1   1
1435    PF02978 PF05486 14.826237   0.000000    0.000000    0.000000    0.000000    0   6   0   1
1436    PF05806 PF05806 14.826237   0.000000    0.000000    0.000000    0.000000    0   1   0   1
1437    PF03205 PF03205 14.826237   0.000000    0.000000    0.000000    0.000000    0   6   1   1
1438    PF02923 PF02923 14.826237   0.000000    0.000000    0.000000    0.000000    0   6   1   1
1439    PF05223 PF00144 14.826237   0.000000    0.000000    0.000000    0.000000    0   3   0   1
1440    PF01409 PF01409 14.826237   0.000000    0.000000    0.000000    0.000000    0   1   0   1
1441    PF01450 PF01450 14.826237   0.000000    0.000000    0.000000    0.000000    0   1   1   1
1442    PF03405 PF03405 14.826237   0.000000    0.000000    0.000000    0.000000    0   6   1   1
1443    PF00154 PF00204 14.826237   0.000000    0.000000    0.000000    0.000000    0   6   0   1
1444    PF00764 PF00764 14.826237   0.000000    0.000000    0.000000    0.000000    0   3   1   1
1445    PF02219 PF01340 14.826237   0.000000    0.000000    0.000000    0.000000    0   3   0   1
1446    PF02898 PF02898 14.826237   0.000000    0.000000    0.000000    0.000000    0   1   1   1
1447    PF00959 PF01510 14.826237   0.000000    0.000000    0.000000    0.000000    0   6   0   1
1448    PF02329 PF02329 14.826237   0.000000    0.000000    0.000000    0.000000    0   1   1   1
1449    PF00523 PF00523 14.826237   0.000000    0.000000    0.000000    0.000000    0   1   1   1
1450    PF02561 PF02561 14.826237   0.000000    0.000000    0.000000    0.000000    0   3   1   1
1451    PF01625 PF02861 14.826237   0.000000    0.000000    0.000000    0.000000    0   3   0   1
1452    PF04815 PF04815 14.826237   0.872620    0.000000    0.000000    0.559068    0   3   0   1
1453    PF00144 PF00144 14.826237   0.000000    0.000000    0.000000    0.000000    0   3   1   1
1454    PF01028 PF01131 14.826237   0.000000    0.000000    0.000000    0.000000    0   6   0   1
1455    PF01051 PF01051 14.826237   0.000000    0.000000    0.000000    0.000000    0   1   1   1
1456    PF02734 PF02734 14.826237   0.000000    0.000000    0.000000    0.000000    0   3   0   1
1457    PF01597 PF01597 14.826237   0.000000    0.000000    0.000000    0.000000    0   3   1   1
1458    PF01912 PF01287 14.826237   0.000000    0.000000    0.000000    0.000000    0   6   0   1
1459    PF01353 PF01353 14.826237   0.000000    0.000000    0.000000    0.000000    0   1   1   1
1460    PF02814 PF02814 14.826237   0.000000    0.000000    0.000000    0.000000    0   6   0   1
1461    PF03919 PF03919 14.826237   0.000000    0.000000    0.000000    0.000000    0   6   1   1
1462    PF07497 PF07497 14.826237   0.000000    0.000000    0.000000    0.000000    0   6   1   1
1463    PF00582 PF02566 14.826237   0.000000    0.000000    0.000000    0.000000    0   6   0   1
1464    PF00393 PF00393 14.826237   0.000000    0.000000    0.000000    0.000000    0   3   1   1
1465    PF00693 PF00693 14.826237   0.000000    0.000000    0.000000    0.000000    0   1   1   1
1466    PF05204 PF05204 14.826237   0.000000    0.000000    0.000000    0.000000    0   3   1   1
1467    PF02320 PF05365 14.826237   0.000000    0.000000    0.000000    0.000000    0   6   0   1
1468    PF00979 PF00509 14.826237   0.000000    0.000000    0.000000    0.000000    0   6   0   1
1469    PF02932 PF01036 14.826237   0.000000    0.000000    0.000000    0.000000    0   3   0   1
1470    PF01113 PF01678 14.826237   0.000000    0.000000    0.000000    0.000000    0   6   0   1
1471    PF04101 PF04101 14.826237   0.000000    0.000000    0.000000    0.000000    0   3   1   1
1472    PF01663 PF01663 14.826237   0.000000    0.000000    0.000000    0.000000    0   1   1   1
1473    PF05368 PF05368 14.826237   0.000000    0.000000    0.000000    0.000000    0   3   1   1
1474    PF00959 PF00182 14.826237   0.000000    0.000000    0.000000    0.000000    0   6   0   1
1475    PF02081 PF07497 14.826237   0.000000    0.000000    0.000000    0.000000    0   6   0   1
1476    PF01036 PF01036 14.826237   0.000000    0.000000    0.000000    0.000000    0   3   1   1
1477    PF02614 PF02614 14.826237   0.000000    0.000000    0.000000    0.000000    0   1   1   1
1478    PF02271 PF02271 14.826237   0.000000    0.000000    0.000000    0.000000    0   6   0   1
1479    PF01263 PF01263 14.826237   0.000000    0.000000    0.000000    0.000000    0   6   1   1
1480    PF00101 PF02788 14.826237   0.000000    0.000000    0.000000    0.000000    0   6   1   1
1481    PF04263 PF04263 14.826237   0.000000    0.000000    0.000000    0.000000    0   3   1   1
1482    PF06192 PF06192 14.826237   0.000000    0.000000    0.000000    0.000000    0   1   1   1
1483    PF02072 PF02072 14.826237   0.000000    0.000000    0.000000    0.000000    0   1   0   1
1484    PF07488 PF07488 14.826237   0.000000    0.000000    0.000000    0.000000    0   3   1   1
1485    PF03917 PF02955 14.826237   0.000000    0.000000    0.000000    0.000000    0   6   0   1
1486    PF01293 PF06560 14.826237   0.000000    0.000000    0.000000    0.000000    0   6   0   1
1487    PF00815 PF01634 14.826237   0.000000    0.000000    0.000000    0.000000    0   6   0   1
1488    PF02744 PF02744 14.826237   0.000000    0.000000    0.000000    0.000000    0   6   1   1
1489    PF00081 PF00081 14.826237   0.000000    0.000000    0.000000    0.000000    0   6   1   1
1490    PF05194 PF02883 14.826237   0.000000    0.000000    0.000000    0.000000    0   6   0   1
1491    PF02980 PF02923 14.826237   0.000000    0.000000    0.000000    0.000000    0   6   0   1
1492    PF00182 PF01183 14.826237   0.000000    0.000000    0.000000    0.000000    0   6   0   1
1493    PF05192 PF05192 14.826237   0.000000    0.000000    0.000000    0.000000    0   6   1   1
1494    PF05247 PF02561 14.826237   0.000000    0.000000    0.000000    0.000000    0   3   0   1
1495    PF05192 PF00204 14.826237   0.000000    0.000000    0.000000    0.000000    0   6   0   1
1496    PF01627 PF02895 14.810387   0.000000    0.000000    0.000000    0.000000    90  0   0   1
1497    PF02151 PF00004 14.810387   0.000000    0.000000    0.000000    0.000000    81  0   0   1
1498    PF00392 PF00155 14.810387   0.000000    0.000000    0.000000    0.000000    74  0   0   1
1499    PF00168 PF00169 14.810387   0.000000    0.000000    0.000000    0.000000    79  0   0   1
1500    PF04073 PF03129 14.810387   0.000000    0.000000    0.000000    0.000000    65  0   0   1
1501    PF02357 PF00467 14.810387   0.000000    0.000000    0.000000    0.000000    93  0   1   1
1502    PF00158 PF00989 14.810387   0.000000    0.000000    0.000000    0.000000    52  0   0   1
1503    PF00617 PF00618 14.810387   0.000000    0.000000    0.000000    0.000000    95  0   1   1
1504    PF00077 PF00692 14.810387   0.000000    0.000000    0.000000    0.000000    66  0   0   1
1505    PF00138 PF00069 14.810387   0.000000    0.000000    0.000000    0.000000    53  0   0   1
1506    PF00917 PF00651 14.810387   0.000000    0.000000    0.000000    0.000000    75  0   0   1
1507    PF01645 PF04898 14.810387   0.000000    0.000000    0.000000    0.000000    99  0   1   1
1508    PF00554 PF01833 14.810387   0.000000    0.000000    0.000000    0.000000    85  0   1   1
1509    PF02198 PF00178 14.810387   0.000000    0.000000    0.000000    0.000000    84  0   0   1
1510    PF00431 PF00008 14.810387   0.000000    0.000000    0.000000    0.000000    81  0   1   1
1511    PF01412 PF00023 14.810387   0.000000    0.000000    0.000000    0.000000    65  0   0   1
1512    PF04444 PF00775 14.810387   0.000000    0.000000    0.000000    0.000000    60  0   1   1
1513    PF02901 PF01228 14.810387   0.000000    0.000000    0.000000    0.000000    84  0   1   1
1514    PF00785 PF00010 14.810387   0.000000    0.000000    0.000000    0.000000    74  0   0   1
1515    PF02815 PF02815 14.810387   0.000000    0.000000    0.000000    0.000000    86  0   1   1
1516    PF02933 PF02359 14.810387   0.000000    0.000000    0.000000    0.000000    55  0   1   1
1517    PF03404 PF00173 14.810387   0.000000    0.000000    0.000000    0.000000    76  0   0   1
1518    PF01437 PF01833 14.810387   0.000000    0.000000    0.000000    0.000000    51  0   0   1
1519    PF00307 PF00036 14.810387   0.000000    0.000000    0.000000    0.000000    51  0   0   1
1520    PF02775 PF01855 14.810387   0.000000    0.000000    0.000000    0.000000    63  0   1   1
1521    PF05726 PF02678 14.810387   0.000000    0.000000    0.000000    0.000000    68  0   1   1
1522    PF01479 PF01728 14.810387   0.000000    0.000000    0.000000    0.000000    53  0   0   1
1523    PF06815 PF00607 14.810387   0.000000    0.000000    0.000000    0.000000    97  0   0   1
1524    PF00184 PF00220 14.810387   0.000000    0.000000    0.000000    0.000000    57  0   0   1
1525    PF00047 PF00008 14.810387   0.000000    0.000000    0.000000    0.000000    52  0   0   1
1526    PF00165 PF06445 14.810387   0.000000    0.000000    0.000000    0.000000    52  0   1   1
1527    PF00742 PF01842 14.810387   0.000000    0.000000    0.000000    0.000000    88  0   0   1
1528    PF03447 PF01842 14.810387   0.000000    0.000000    0.000000    0.000000    93  0   0   1
1529    PF00682 PF02786 14.810387   0.000000    0.000000    0.000000    0.000000    56  0   0   1
1530    PF02268 PF03153 14.789442   1.000000    0.000000    0.000000    0.844760    0   15  1   2
1531    PF03153 PF00352 14.789442   1.407700    0.000000    0.000000    0.000000    0   15  1   2
1532    PF00043 PF00043 14.659535   0.000000    2.875320    0.000000    4.542084    2   0   1   3
1533    PF00899 PF00899 14.318593   2.934855    0.000000    0.000000    0.000000    38  0   1   2
1534    PF00018 PF00036 14.318593   1.381800    0.000000    0.000000    0.000000    31  0   0   2
1535    PF04897 PF04898 14.145967   0.000000    0.000000    0.000000    0.000000    99  0   1   1
1536    PF02574 PF02607 14.145967   0.000000    0.000000    0.000000    0.000000    50  0   0   1
1537    PF00627 PF00627 14.145967   0.000000    0.000000    0.000000    0.000000    62  0   0   1
1538    PF00785 PF01590 14.145967   0.000000    0.000000    0.000000    0.000000    95  0   0   1
1539    PF00620 PF00169 14.145967   0.000000    0.000000    0.000000    0.000000    69  0   0   1
1540    PF04815 PF00626 14.145967   0.872620    0.000000    0.000000    0.000000    72  0   1   1
1541    PF02811 PF01336 14.145967   0.000000    0.000000    0.000000    0.000000    82  0   0   1
1542    PF01584 PF00072 14.145967   0.000000    0.000000    0.000000    0.000000    74  0   0   1
1543    PF03464 PF03463 14.145967   0.000000    0.000000    0.000000    0.000000    93  0   0   1
1544    PF00613 PF00454 14.145967   0.000000    0.000000    0.000000    0.000000    77  0   1   1
1545    PF02801 PF00107 14.145967   0.000000    0.000000    0.000000    0.000000    91  0   0   1
1546    PF02226 PF00548 14.145967   0.000000    0.000000    0.000000    0.000000    95  0   0   1
1547    PF02151 PF00633 14.145967   0.000000    0.000000    0.000000    0.000000    51  0   0   1
1548    PF01842 PF02826 14.145967   0.000000    0.000000    0.000000    0.000000    78  0   0   1
1549    PF00633 PF01653 14.145967   0.000000    0.000000    0.000000    0.000000    61  0   1   1
1550    PF02151 PF02861 14.145967   0.000000    0.000000    0.000000    0.000000    55  0   0   1
1551    PF02359 PF00004 14.145967   0.000000    0.000000    0.000000    0.000000    88  0   1   1
1552    PF00551 PF01842 14.145967   0.000000    0.000000    0.000000    0.000000    53  0   0   1
1553    PF03489 PF05184 14.145967   0.000000    0.000000    0.000000    0.000000    88  0   1   1
1554    PF00975 PF00668 14.145967   0.000000    0.000000    0.000000    0.000000    86  0   0   1
1555    PF00433 PF00168 14.145967   0.000000    0.000000    0.000000    0.000000    58  0   0   1
1556    PF00680 PF02226 14.145967   0.000000    0.000000    0.000000    0.000000    95  0   0   1
1557    PF01419 PF01419 14.145967   0.000000    0.000000    0.000000    0.000000    64  0   1   1
1558    PF02929 PF02930 14.145967   0.000000    0.000000    0.000000    0.000000    66  0   1   1
1559    PF02837 PF02930 14.145967   0.000000    0.000000    0.000000    0.000000    58  0   1   1
1560    PF03464 PF03465 14.145967   0.000000    0.000000    0.000000    0.000000    99  0   1   1
1561    PF01645 PF04897 14.145967   0.000000    0.000000    0.000000    0.000000    97  0   1   1
1562    PF02368 PF02369 14.145967   0.000000    0.000000    0.000000    0.000000    68  0   1   1
1563    PF01841 PF00927 14.145967   0.000000    0.000000    0.000000    0.479205    52  0   1   1
1564    PF00384 PF00111 14.145967   0.000000    0.000000    0.000000    0.000000    96  0   0   1
1565    PF02441 PF04127 14.145967   0.000000    0.000000    0.000000    0.000000    88  0   0   1
1566    PF00621 PF00018 14.145967   0.000000    0.000000    0.000000    0.000000    92  0   0   1
1567    PF02933 PF00004 14.145967   0.000000    0.000000    0.000000    0.000000    60  0   0   1
1568    PF00560 PF00047 14.145967   0.000000    0.000000    0.000000    0.000000    96  0   0   1
1569    PF00467 PF01287 14.145967   0.000000    0.000000    0.000000    0.000000    65  0   1   1
1570    PF00057 PF00089 14.145967   0.000000    0.000000    0.000000    0.000000    60  0   0   1
1571    PF00648 PF00036 14.145967   0.000000    0.000000    0.000000    0.000000    59  0   1   1
1572    PF00571 PF00005 14.145967   0.000000    0.000000    0.000000    0.000000    76  0   0   1
1573    PF00786 PF00069 14.145967   0.000000    0.000000    0.000000    0.000000    89  0   1   1
1574    PF00072 PF01339 14.145967   0.000000    0.000000    0.000000    0.000000    65  0   1   1
1575    PF03711 PF01276 14.145967   0.000000    0.000000    0.000000    0.000000    90  0   1   1
1576    PF00586 PF00586 14.145967   0.000000    0.000000    0.000000    0.000000    62  0   1   1
1577    PF05033 PF00856 14.145967   0.000000    0.000000    0.000000    0.000000    67  0   1   1
1578    PF00048 PF00048 14.018158   0.000000    0.000000    0.000000    14.156274   0   55  1   2
1579    PF01584 PF03705 13.668061   0.000000    0.000000    0.000000    0.000000    5   21  0   2
1580    PF00381 PF00381 13.668061   0.000000    0.000000    0.000000    0.000000    1   21  1   2
1581    PF00486 PF01627 13.668061   0.000000    0.000000    0.000000    0.000000    2   21  0   2
1582    PF00617 PF00387 13.668061   0.000000    0.000000    0.000000    0.000000    6   28  0   2
1583    PF00084 PF00354 13.633911   0.000000    0.000000    0.000000    3.918096    1   0   0   2
1584    PF00358 PF00381 13.433693   0.000000    0.000000    0.000000    0.000000    4   21  0   2
1585    PF00657 PF01764 13.433693   0.000000    0.000000    0.000000    0.000000    2   28  0   2
1586    PF01764 PF01764 13.433693   0.000000    0.000000    0.000000    0.000000    1   28  1   2
1587    PF00632 PF00240 13.433693   0.000000    0.000000    0.000000    0.000000    1   21  0   2
1588    PF00311 PF00311 13.433693   0.000000    0.000000    0.000000    0.000000    5   21  1   2
1589    PF00036 PF00169 13.170574   1.182780    0.000000    0.000000    0.000000    27  0   0   2
1590    PF02201 PF02201 13.160644   0.000000    0.000000    0.000000    3.994390    7   0   0   2
1591    PF01582 PF00531 13.160644   0.000000    0.000000    0.000000    4.730180    3   0   0   2
1592    PF00024 PF00059 13.160644   0.000000    0.000000    0.000000    3.582696    2   0   0   2
1593    PF00076 PF00400 13.091483   18.462054   1.326640    1.346328    5.633760    0   0   0   4
1594    PF01462 PF00047 12.815320   0.000000    0.000000    0.000000    0.000000    43  0   0   1
1595    PF00614 PF00168 12.815320   0.000000    0.000000    0.000000    0.000000    41  0   0   1
1596    PF02185 PF00069 12.815320   0.467145    0.000000    0.000000    0.000000    49  0   0   1
1597    PF03636 PF03633 12.815320   0.000000    0.000000    0.000000    0.000000    42  0   0   1
1598    PF03709 PF01276 12.815320   0.000000    0.000000    0.000000    0.000000    44  0   1   1
1599    PF02906 PF00037 12.815320   0.000000    0.000000    0.000000    0.000000    43  0   1   1
1600    PF00433 PF00169 12.815320   0.000000    0.000000    0.000000    0.000000    42  0   0   1
1601    PF00090 PF01421 12.815320   0.000000    0.000000    0.000000    0.000000    48  0   0   1
1602    PF01437 PF01437 12.815320   0.000000    0.000000    0.000000    0.000000    48  0   0   1
1603    PF03447 PF00696 12.815320   0.000000    0.000000    0.000000    0.000000    48  0   0   1
1604    PF01018 PF06071 12.815320   0.000000    0.000000    0.000000    0.000000    42  0   0   1
1605    PF03166 PF00069 12.736489   0.000000    0.000000    0.000000    16.206176   0   0   0   1
1606    PF00595 PF00060 12.736489   0.000000    0.000000    0.000000    15.352974   0   0   0   1
1607    PF00060 PF00625 12.736489   0.000000    0.000000    0.000000    18.530460   0   0   0   1
1608    PF00017 PF07686 12.736489   0.000000    0.000000    0.000000    17.345115   0   0   0   1
1609    PF00615 PF00001 12.736489   0.000000    0.000000    0.000000    21.975372   0   0   0   1
1610    PF00020 PF00917 12.736489   0.000000    0.000000    0.000000    35.059584   0   0   0   1
1611    PF01404 PF00812 12.736489   0.000000    0.000000    0.000000    26.619670   0   0   1   1
1612    PF00018 PF00047 12.686852   0.000000    0.000000    0.000000    4.840172    9   0   0   2
1613    PF00017 PF00023 12.686852   0.000000    0.000000    0.000000    4.661118    4   0   0   2
1614    PF00183 PF00012 12.666997   4.197726    0.000000    0.000000    3.986928    0   0   0   2
1615    PF03166 PF00096 12.453494   0.000000    2.930450    0.000000    20.806114   0   0   0   2
1616    PF00515 PF00069 12.402128   6.904380    0.000000    1.516856    0.000000    5   0   0   3
1617    PF02629 PF00583 12.386549   0.000000    3.023988    0.000000    0.000000    24  0   0   2
1618    PF00017 PF00001 12.332790   0.000000    0.000000    0.000000    22.637710   0   0   0   1
1619    PF00017 PF00041 12.332790   0.000000    0.000000    0.000000    80.613470   0   0   0   1
1620    PF06617 PF00069 12.332790   0.000000    0.000000    0.000000    11.081538   0   0   0   1
1621    PF00079 PF00051 12.332790   0.000000    0.000000    0.000000    12.240000   0   0   0   1
1622    PF07686 PF07686 12.332790   0.000000    0.000000    0.000000    15.603660   0   0   1   1
1623    PF02318 PF00071 12.332790   0.000000    0.000000    0.000000    13.192898   0   0   1   1
1624    PF00349 PF00349 12.057691   1.140768    0.000000    0.000000    0.000000    17  105 1   3
1625    PF00531 PF00619 12.024982   0.000000    0.000000    0.000000    3.806316    5   0   0   2
1626    PF02189 PF00047 12.024982   0.000000    0.000000    0.000000    3.640715    9   0   0   2
1627    PF00023 PF00004 11.983601   5.143432    0.000000    2.297792    0.951300    3   0   0   3
1628    PF00036 PF00149 11.983601   6.860850    0.000000    2.320896    0.000000    9   0   1   3
1629    PF02256 PF00037 11.855067   0.000000    0.000000    0.000000    0.000000    22  5671    1   2
1630    PF03728 PF02236 11.855067   0.000000    0.000000    0.000000    0.000000    27  276 1   2
1631    PF07654 PF07654 11.785546   0.000000    0.000000    0.000000    19.510854   0   0   1   1
1632    PF00092 PF01413 11.785546   0.000000    0.000000    0.000000    11.709852   0   0   0   1
1633    PF00048 PF00001 11.785546   0.000000    0.000000    0.000000    74.980224   0   0   0   1
1634    PF00554 PF00069 11.785546   0.000000    0.000000    0.000000    11.045328   0   0   0   1
1635    PF00183 PF00069 11.785546   0.000000    0.000000    0.000000    14.371536   0   0   0   1
1636    PF00788 PF00071 11.785546   0.000000    0.000000    0.000000    16.728492   0   0   1   1
1637    PF00850 PF00096 11.785546   0.000000    0.000000    0.000000    13.633720   0   0   0   1
1638    PF00170 PF00170 11.741195   2.793819    0.000000    0.000000    8.416768    0   1596    1   3
1639    PF00171 PF00171 11.651479   0.000000    0.000000    0.000000    1.331775    7   1275    1   3
1640    PF02921 PF00355 11.514675   0.000000    0.000000    0.000000    0.000000    26  5671    0   2
1641    PF01077 PF00037 11.514675   0.000000    0.000000    0.000000    0.000000    26  5671    0   2
1642    PF02188 PF02188 11.514675   0.000000    0.000000    0.000000    0.192042    24  136 0   2
1643    PF02983 PF00089 11.514675   0.000000    0.000000    0.000000    0.000000    27  1431    1   2
1644    PF03153 PF02751 11.425488   1.000000    0.000000    0.000000    0.844760    0   15  1   2
1645    PF05739 PF05739 11.268165   4.173615    0.000000    0.000000    0.000000    3   0   1   2
1646    PF00072 PF00069 11.268165   4.935420    0.000000    0.000000    0.000000    4   0   0   2
1647    PF04560 PF04997 11.189378   2.993391    0.000000    0.000000    0.000000    14  351 1   3
1648    PF02318 PF02318 11.104138   0.000000    0.000000    0.000000    1.333056    0   36  0   2
1649    PF01749 PF00928 11.104138   0.000000    0.000000    0.000000    1.319632    0   36  0   2
1650    PF00067 PF00111 11.095577   0.000000    0.000000    0.000000    1.317762    1   5671    0   3
1651    PF02167 PF00034 11.095577   0.000000    0.000000    0.000000    1.000000    1   5671    1   3
1652    PF02727 PF01179 11.067440   0.000000    0.000000    0.000000    0.000000    46  0   1   1
1653    PF03709 PF03711 11.067440   0.000000    0.000000    0.000000    0.000000    43  0   1   1
1654    PF02540 PF00795 11.067440   0.000000    0.000000    0.000000    0.000000    49  0   0   1
1655    PF02886 PF01273 11.067440   0.000000    0.000000    0.000000    0.000000    41  0   1   1
1656    PF03459 PF03459 11.067440   0.000000    0.000000    0.000000    0.000000    49  0   1   1
1657    PF01363 PF00169 11.067440   0.000000    0.000000    0.000000    0.000000    40  0   0   1
1658    PF00169 PF01369 11.067440   0.000000    0.000000    0.000000    0.000000    49  0   0   1
1659    PF02574 PF02965 11.067440   0.000000    0.000000    0.000000    0.000000    45  0   0   1
1660    PF03632 PF03633 11.067440   0.000000    0.000000    0.000000    0.000000    45  0   1   1
1661    PF00020 PF00531 11.067440   0.000000    0.000000    0.000000    0.000000    49  0   0   1
1662    PF00041 PF00704 11.067440   0.000000    0.000000    0.000000    0.000000    47  0   0   1
1663    PF02018 PF00331 11.067440   0.000000    0.000000    0.000000    0.000000    43  0   0   1
1664    PF03793 PF00069 11.067440   0.000000    0.000000    0.000000    0.000000    45  0   0   1
1665    PF01627 PF00672 11.067440   0.000000    0.000000    0.000000    0.000000    43  0   0   1
1666    PF00086 PF00219 11.067440   0.000000    0.000000    0.000000    0.000000    47  0   0   1
1667    PF00109 PF00501 11.067440   0.000000    0.000000    0.000000    0.000000    40  0   0   1
1668    PF02225 PF00097 11.013027   0.000000    0.000000    0.000000    0.000000    46  0   0   1
1669    PF00023 PF01833 11.013027   0.000000    0.000000    0.000000    0.000000    42  0   1   1
1670    PF03460 PF00070 11.013027   0.000000    0.000000    0.000000    0.000000    48  0   0   1
1671    PF00769 PF00373 11.013027   0.000000    0.000000    0.000000    0.000000    40  0   1   1
1672    PF01039 PF02785 11.013027   0.000000    0.000000    0.000000    0.000000    45  0   0   1
1673    PF03636 PF03632 11.013027   0.000000    0.000000    0.000000    0.000000    43  0   1   1
1674    PF03688 PF03391 11.013027   0.000000    0.000000    0.000000    0.000000    45  0   1   1
1675    PF00041 PF00008 11.013027   0.000000    0.000000    0.000000    0.000000    44  0   0   1
1676    PF00905 PF05223 11.013027   0.000000    0.000000    0.000000    0.000000    42  0   1   1
1677    PF02965 PF02310 11.013027   0.000000    0.000000    0.000000    0.000000    49  0   1   1
1678    PF00970 PF00042 11.013027   0.000000    0.000000    0.000000    0.000000    40  0   1   1
1679    PF01365 PF02815 11.013027   0.000000    0.000000    0.000000    0.000000    49  0   1   1
1680    PF00785 PF00672 11.013027   0.000000    0.000000    0.000000    0.000000    43  0   0   1
1681    PF00027 PF00069 11.013027   0.000000    0.000000    0.000000    0.000000    42  0   0   1
1682    PF01217 PF01217 11.008834   0.000000    0.000000    0.000000    1.320570    0   36  0   2
1683    PF02883 PF00928 11.008834   0.000000    0.000000    0.000000    2.654208    0   36  0   2
1684    PF02836 PF02836 10.885018   0.000000    0.000000    0.000000    1.000000    1   1540    1   3
1685    PF00044 PF00044 10.869222   0.000000    0.000000    0.000000    1.000000    6   105 1   3
1686    PF01593 PF01593 10.869222   0.000000    0.000000    0.000000    1.000000    2   5671    1   3
1687    PF00441 PF00441 10.869222   0.000000    0.000000    0.000000    1.000000    9   5671    1   3
1688    PF00975 PF00975 10.869222   0.000000    0.000000    0.000000    1.000000    4   136 1   3
1689    PF02780 PF00676 10.781736   0.000000    2.028444    2.551992    1.000000    13  0   1   4
1690    PF00531 PF00023 10.688391   0.000000    0.000000    0.000000    0.000000    41  0   0   1
1691    PF03689 PF03391 10.688391   0.000000    0.000000    0.000000    0.000000    42  0   1   1
1692    PF02381 PF02381 10.688391   0.000000    0.000000    0.000000    0.000000    48  0   1   1
1693    PF04023 PF02742 10.688391   0.000000    0.000000    0.000000    0.000000    42  0   1   1
1694    PF00809 PF02965 10.688391   0.000000    0.000000    0.000000    0.000000    48  0   0   1
1695    PF00595 PF00069 10.688391   0.000000    0.000000    0.000000    0.000000    42  0   0   1
1696    PF00632 PF00397 10.688391   0.000000    0.000000    0.000000    0.000000    47  0   0   1
1697    PF01039 PF02786 10.688391   0.000000    0.000000    0.000000    0.000000    44  0   0   1
1698    PF02728 PF01179 10.688391   0.000000    0.000000    0.000000    0.000000    46  0   1   1
1699    PF00617 PF00788 10.688391   0.000000    0.000000    0.000000    0.000000    43  0   0   1
1700    PF00561 PF04083 10.688391   0.000000    0.000000    0.000000    0.000000    41  0   1   1
1701    PF01642 PF02310 10.688391   0.000000    0.000000    0.000000    0.000000    44  0   1   1
1702    PF02518 PF02518 10.665540   0.000000    0.000000    0.000000    1.735932    14  0   1   2
1703    PF00621 PF00621 10.515223   0.000000    0.000000    0.000000    7.003062    6   0   1   2
1704    PF00105 PF00076 10.515223   0.000000    0.001435    0.000000    8.354896    1   0   0   2
1705    PF00400 PF00096 10.485996   1.352520    1.952700    0.000000    0.000000    12  0   0   3
1706    PF00431 PF00089 10.479460   0.000000    0.000000    2.455749    0.000000    78  0   0   2
1707    PF00620 PF00786 10.270466   0.932940    0.000000    0.000000    2.176920    11  0   0   2
1708    PF00583 PF00583 10.244233   1.375164    0.000000    2.521188    0.000000    27  0   1   3
1709    PF02883 PF02883 10.203856   0.000000    0.000000    0.000000    1.144110    0   36  1   2
1710    PF03871 PF01191 10.199576   0.000000    0.000000    0.000000    0.000000    20  351 1   2
1711    PF02927 PF00759 10.199576   0.000000    0.000000    0.000000    0.000000    25  1540    1   2
1712    PF00116 PF00034 10.199576   0.000000    0.000000    0.000000    0.000000    21  5671    0   2
1713    PF02915 PF00301 10.199576   0.000000    0.000000    0.000000    0.000000    25  5671    0   2
1714    PF01363 PF00097 10.169600   0.000000    2.404564    0.000000    1.230990    2   0   0   3
1715    PF00067 PF00258 10.094075   0.000000    0.000000    0.000000    2.197464    12  0   1   2
1716    PF00305 PF00305 10.031942   0.000000    0.000000    0.000000    1.325240    1   5671    0   3
1717    PF02770 PF02770 10.031942   0.000000    0.000000    0.000000    1.000000    1   5671    1   3
1718    PF01044 PF01044 10.031942   0.000000    0.000000    0.000000    1.331775    7   45  1   3
1719    PF01394 PF00637 9.837743    0.000000    0.000000    0.000000    1.000000    16  0   0   2
1720    PF01965 PF01965 9.837743    0.000000    0.000000    0.000000    1.000000    12  0   1   2
1721    PF00989 PF02954 9.806953    0.000000    0.000000    0.000000    0.000000    45  0   0   1
1722    PF00435 PF00018 9.806953    0.000000    0.000000    0.000000    0.000000    41  0   1   1
1723    PF01082 PF03712 9.806953    0.000000    0.000000    0.000000    0.000000    48  0   1   1
1724    PF02429 PF02429 9.806953    0.000000    0.000000    0.000000    0.000000    49  0   1   1
1725    PF00753 PF00258 9.806953    0.000000    0.000000    0.000000    0.000000    47  0   1   1
1726    PF03489 PF03489 9.806953    0.000000    0.000000    0.000000    0.000000    45  0   1   1
1727    PF01039 PF00289 9.806953    0.000000    0.000000    0.000000    0.000000    44  0   0   1
1728    PF00667 PF02898 9.806953    0.000000    0.000000    0.000000    0.000000    43  0   0   1
1729    PF00515 PF00254 9.806953    0.000000    0.000000    0.000000    0.000000    46  0   1   1
1730    PF00175 PF02898 9.806953    0.000000    0.000000    0.000000    0.000000    40  0   0   1
1731    PF03689 PF03688 9.806953    0.000000    0.000000    0.000000    0.000000    42  0   1   1
1732    PF00717 PF01381 9.806953    0.000000    0.000000    0.000000    0.000000    48  0   0   1
1733    PF01403 PF01833 9.806953    0.000000    0.000000    0.000000    0.000000    40  0   0   1
1734    PF02728 PF02727 9.806953    0.000000    0.000000    0.000000    0.000000    47  0   1   1
1735    PF00303 PF00186 9.806953    0.000000    0.000000    0.000000    0.000000    42  0   1   1
1736    PF00403 PF02852 9.806953    0.000000    0.000000    0.000000    0.000000    45  0   0   1
1737    PF00433 PF00615 9.791890    0.000000    0.000000    0.000000    4.194288    5   0   0   2
1738    PF00646 PF00134 9.791890    0.000000    0.000000    0.000000    3.427344    7   0   0   2
1739    PF00615 PF00615 9.791890    0.000000    0.000000    0.000000    3.564153    9   0   1   2
1740    PF00076 PF01423 9.760143    12.021200   0.000000    0.000000    2.134704    0   0   0   2
1741    PF00076 PF00046 9.710918    0.000000    0.000000    6.510840    0.000000    1   0   0   2
1742    PF00013 PF00017 9.686308    0.000000    0.000000    0.000000    15.360296   0   0   0   1
1743    PF00102 PF00018 9.686308    0.000000    0.000000    0.000000    17.047940   0   0   0   1
1744    PF00049 PF00219 9.686308    0.000000    0.000000    0.000000    18.650484   0   0   1   1
1745    PF00017 PF03623 9.686308    0.000000    0.000000    0.000000    16.526018   0   0   0   1
1746    PF00017 PF00047 9.686308    0.000000    0.000000    0.000000    53.312518   0   0   0   1
1747    PF07679 PF07679 9.686308    0.000000    0.000000    0.000000    11.212147   0   0   1   1
1748    PF00656 PF00653 9.686308    0.000000    0.000000    0.000000    20.033350   0   0   1   1
1749    PF00028 PF00514 9.686308    0.000000    0.000000    0.000000    38.508496   0   0   1   1
1750    PF00079 PF00089 9.686308    0.000000    0.000000    0.000000    46.173600   0   0   1   1
1751    PF00020 PF00229 9.686308    0.000000    0.000000    0.000000    34.424460   0   0   1   1
1752    PF03166 PF03166 9.550833    0.000000    0.000000    0.000000    9.315908    0   1596    1   2
1753    PF01749 PF01749 9.526027    0.000000    0.000000    0.000000    1.214430    0   36  1   2
1754    PF00050 PF00089 9.395033    0.000000    0.000000    0.000000    1.535600    14  0   1   2
1755    PF01394 PF01394 9.395033    0.000000    0.000000    0.000000    1.000000    16  0   1   2
1756    PF01033 PF01033 9.395033    0.000000    0.000000    0.000000    1.331775    18  0   0   2
1757    PF00672 PF00672 9.280484    0.000000    0.000000    0.000000    0.000000    32  136 0   2
1758    PF00724 PF00070 9.280484    0.000000    0.000000    0.000000    0.000000    39  5671    1   2
1759    PF00595 PF00001 9.242951    0.000000    0.000000    0.000000    17.401958   0   0   0   1
1760    PF00019 PF01064 9.242951    0.000000    0.000000    0.000000    11.733246   0   0   1   1
1761    PF00102 PF00514 9.242951    0.000000    0.000000    0.000000    15.830230   0   0   0   1
1762    PF00640 PF00058 9.242951    0.000000    0.000000    0.000000    15.890303   0   0   0   1
1763    PF00017 PF02174 9.242951    0.000000    0.000000    0.000000    19.873560   0   0   0   1
1764    PF03166 PF01064 9.242951    0.000000    0.000000    0.000000    11.474274   0   0   0   1
1765    PF00313 PF00313 9.240907    0.000000    0.000000    0.000000    0.000000    22  1596    1   2
1766    PF00082 PF00082 9.240907    0.000000    0.000000    0.000000    0.000000    22  1431    1   2
1767    PF01032 PF01032 9.240907    0.000000    0.000000    0.000000    0.000000    21  300 1   2
1768    PF00070 PF00355 9.240907    0.000000    0.000000    0.000000    0.000000    24  5671    0   2
1769    PF00759 PF00942 9.240907    0.000000    0.000000    0.000000    0.000000    24  1540    1   2
1770    PF00942 PF00150 9.240907    0.000000    0.000000    0.000000    0.000000    20  1540    0   2
1771    PF00665 PF00665 9.240907    0.000000    0.000000    0.000000    0.000000    21  55  1   2
1772    PF00295 PF00295 9.240907    0.000000    0.000000    0.000000    0.000000    20  1540    1   2
1773    PF03728 PF03728 9.240907    0.000000    0.000000    0.000000    0.000000    26  276 1   2
1774    PF00070 PF00037 8.782968    0.000000    0.000000    0.000000    0.000000    32  5671    1   2
1775    PF00686 PF02806 8.782968    0.000000    0.000000    0.000000    0.000000    35  1540    1   2
1776    PF00928 PF00928 8.752989    0.000000    0.000000    0.000000    2.659820    0   36  0   2
1777    PF00400 PF00018 8.736668    3.796884    0.000000    0.000000    0.000000    4   0   0   2
1778    PF00389 PF00389 8.725871    3.000000    0.000000    0.000000    1.557300    0   1275    1   3
1779    PF01398 PF00004 8.687143    6.980120    0.000000    0.000000    1.250460    0   0   0   2
1780    PF00102 PF00069 8.687143    5.997285    0.000000    0.000000    1.169512    0   0   0   2
1781    PF00400 PF00022 8.687143    6.358716    0.000000    0.000000    1.057023    0   0   0   2
1782    PF00125 PF00069 8.687143    6.833610    0.000000    0.000000    2.001348    0   0   0   2
1783    PF00787 PF00069 8.488321    3.615360    0.000000    2.121795    0.000000    18  0   0   3
1784    PF00291 PF01842 8.377905    0.000000    0.000000    1.000000    0.000000    20  1275    0   3
1785    PF04560 PF05000 8.330714    2.993391    0.000000    0.000000    0.000000    2   351 1   3
1786    PF04561 PF00623 8.330714    2.993391    0.000000    0.000000    0.000000    2   351 0   3
1787    PF00105 PF00096 8.268348    0.000000    4.787775    0.000000    10.657406   0   0   0   2
1788    PF00433 PF00027 8.257886    0.000000    1.722980    0.000000    0.000000    21  0   0   2
1789    PF00620 PF00149 8.232221    1.954800    8.991192    0.000000    0.000000    0   0   0   2
1790    PF00878 PF00878 8.227008    0.000000    0.000000    0.000000    0.000000    30  300 1   2
1791    PF00042 PF00042 8.227008    0.000000    0.000000    0.000000    0.000000    31  300 1   2
1792    PF02841 PF02263 8.227008    0.000000    0.000000    0.000000    0.000000    34  55  1   2
1793    PF04096 PF02985 8.160650    8.043696    0.000000    0.000000    1.584858    0   0   0   2
1794    PF00125 PF00400 8.160650    7.981272    0.000000    0.000000    1.191366    0   0   0   2
1795    PF00400 PF00097 8.065614    0.000000    2.736931    0.000000    0.000000    22  0   0   2
1796    PF00105 PF01248 8.047250    0.000000    0.000000    1.352172    12.206596   0   0   0   2
1797    PF00149 PF00149 8.007836    2.692200    0.000000    0.000000    0.000000    10  0   1   2
1798    PF02222 PF00731 8.007836    1.000000    0.000000    0.000000    0.000000    16  0   0   2
1799    PF00036 PF00168 7.963862    0.000000    2.695392    0.000000    0.000000    38  0   1   2
1800    PF00779 PF00779 7.817160    0.000000    0.000000    0.000000    1.315083    0   28  0   2
1801    PF00582 PF00069 7.816705    0.000000    0.000000    0.000000    0.000000    25  0   0   1
1802    PF00092 PF00089 7.816705    0.000000    0.000000    0.000000    0.000000    29  0   0   1
1803    PF00621 PF01363 7.816705    0.000000    0.000000    0.000000    0.000000    25  0   0   1
1804    PF00117 PF02142 7.816705    0.000000    0.000000    0.000000    0.000000    26  0   1   1
1805    PF00018 PF00612 7.816705    0.000000    0.000000    0.000000    0.000000    27  0   0   1
1806    PF06815 PF00692 7.816705    0.000000    0.000000    0.000000    0.000000    28  0   0   1
1807    PF00439 PF00583 7.816705    0.000000    0.000000    0.000000    0.000000    23  0   0   1
1808    PF05237 PF00581 7.816705    0.000000    0.000000    0.000000    0.000000    25  0   0   1
1809    PF03144 PF01583 7.816705    0.000000    0.000000    0.000000    0.000000    24  0   0   1
1810    PF00050 PF00036 7.816705    0.000000    0.000000    0.000000    0.000000    22  0   0   1
1811    PF00640 PF00017 7.816705    0.000000    0.000000    0.000000    0.000000    20  0   0   1
1812    PF00595 PF00397 7.816705    0.000000    0.000000    0.000000    0.000000    25  0   0   1
1813    PF01336 PF00271 7.816705    0.000000    0.000000    0.000000    0.000000    29  0   0   1
1814    PF00786 PF00169 7.816705    0.000000    0.000000    0.000000    0.000000    24  0   0   1
1815    PF01228 PF03477 7.816705    0.000000    0.000000    0.000000    0.000000    28  0   0   1
1816    PF00017 PF00168 7.816705    0.000000    0.000000    0.000000    0.000000    23  0   0   1
1817    PF00008 PF00069 7.816705    0.000000    0.000000    0.000000    0.000000    23  0   0   1
1818    PF03473 PF03475 7.816705    0.000000    0.000000    0.000000    0.000000    26  0   1   1
1819    PF02196 PF00069 7.816705    0.000000    0.000000    0.000000    0.000000    29  0   0   1
1820    PF00147 PF00008 7.816705    0.000000    0.000000    0.000000    0.000000    23  0   0   1
1821    PF00009 PF01583 7.816705    0.000000    0.000000    0.000000    0.000000    24  0   0   1
1822    PF01817 PF01842 7.816705    0.000000    0.000000    0.000000    0.000000    21  0   0   1
1823    PF02134 PF00240 7.794777    0.772200    0.000000    0.000000    1.310296    0   21  0   2
1824    PF04560 PF00623 7.776684    2.993391    0.000000    0.000000    0.000000    5   351 1   3
1825    PF04998 PF04563 7.776684    2.993391    0.000000    0.000000    0.000000    2   351 1   3
1826    PF04997 PF00562 7.776684    2.993391    0.000000    0.000000    0.000000    2   351 1   3
1827    PF04560 PF04998 7.776684    2.993391    0.000000    0.000000    0.000000    2   351 1   3
1828    PF04565 PF04998 7.776684    2.993391    0.000000    0.000000    0.000000    2   351 1   3
1829    PF00225 PF00498 7.627967    0.000000    0.000000    2.546848    0.000000    46  0   0   2
1830    PF00391 PF01590 7.551790    0.000000    0.000000    0.000000    0.000000    26  0   0   1
1831    PF00092 PF00059 7.551790    0.000000    0.000000    0.000000    0.000000    20  0   1   1
1832    PF01392 PF00069 7.551790    0.000000    0.000000    0.000000    0.000000    21  0   0   1
1833    PF00008 PF03098 7.551790    0.000000    0.000000    0.000000    0.000000    20  0   1   1
1834    PF00078 PF01844 7.551790    0.000000    0.000000    0.000000    0.000000    26  0   0   1
1835    PF00051 PF00008 7.551790    0.000000    0.000000    0.000000    0.000000    21  0   0   1
1836    PF00988 PF00289 7.551790    0.000000    0.000000    0.000000    0.000000    26  0   1   1
1837    PF00037 PF01180 7.551790    0.000000    0.000000    0.000000    0.000000    21  0   1   1
1838    PF00748 PF00748 7.551790    0.000000    0.000000    0.000000    0.000000    26  0   0   1
1839    PF00391 PF00381 7.551790    0.000000    0.000000    0.000000    0.000000    24  0   0   1
1840    PF02786 PF00117 7.551790    0.000000    0.000000    0.000000    0.000000    29  0   1   1
1841    PF00564 PF00018 7.551790    0.000000    0.000000    0.000000    0.000000    22  0   0   1
1842    PF00404 PF00759 7.551790    0.000000    0.000000    0.000000    0.000000    23  0   0   1
1843    PF00582 PF02518 7.551790    0.000000    0.000000    0.000000    0.000000    26  0   0   1
1844    PF05204 PF00006 7.551790    0.000000    0.000000    0.000000    0.000000    27  0   1   1
1845    PF00590 PF02602 7.551790    0.000000    0.000000    0.000000    0.000000    23  0   0   1
1846    PF00037 PF04055 7.551790    0.000000    0.000000    0.000000    0.000000    23  0   0   1
1847    PF00384 PF00037 7.551790    0.000000    0.000000    0.000000    0.000000    29  0   1   1
1848    PF02252 PF02251 7.551790    0.000000    0.000000    0.000000    0.533019    21  0   1   1
1849    PF00785 PF00069 7.551790    0.000000    0.000000    0.000000    0.000000    23  0   0   1
1850    PF00646 PF00888 7.549028    8.436040    0.000000    0.000000    2.455380    0   0   0   2
1851    PF00595 PF00063 7.521373    0.000000    0.000000    0.000000    1.358623    6   0   0   2
1852    PF00619 PF00069 7.521373    0.000000    0.000000    0.000000    1.129752    3   0   0   2
1853    PF00249 PF00646 7.521373    0.000000    0.000000    0.000000    2.550690    1   0   0   2
1854    PF00386 PF00386 7.521373    0.000000    0.000000    0.000000    1.321194    3   0   1   2
1855    PF00595 PF02898 7.521373    0.000000    0.000000    0.000000    1.288798    7   0   0   2
1856    PF00249 PF00533 7.521373    0.000000    0.000000    0.000000    2.707560    3   0   0   2
1857    PF00436 PF00436 7.521373    0.000000    0.000000    0.000000    1.000000    5   0   1   2
1858    PF00514 PF00069 7.521373    0.000000    0.000000    0.000000    1.142674    3   0   0   2
1859    PF00271 PF00271 7.459003    1.510842    0.000000    0.000000    0.000000    18  0   1   2
1860    PF00187 PF00187 7.436705    0.000000    0.000000    0.000000    0.000000    23  0   1   1
1861    PF01764 PF03893 7.436705    0.000000    0.000000    0.000000    0.000000    21  0   1   1
1862    PF04777 PF00085 7.436705    0.000000    0.000000    0.000000    0.000000    20  0   0   1
1863    PF00224 PF00391 7.436705    0.000000    0.000000    0.000000    0.000000    22  0   0   1
1864    PF00072 PF03861 7.436705    0.000000    0.000000    0.000000    0.000000    23  0   0   1
1865    PF00027 PF00612 7.436705    0.000000    0.000000    0.000000    0.000000    23  0   0   1
1866    PF00686 PF01833 7.436705    0.000000    0.000000    0.000000    0.000000    25  0   1   1
1867    PF01436 PF00008 7.436705    0.000000    0.000000    0.000000    0.000000    21  0   0   1
1868    PF00289 PF00117 7.436705    0.000000    0.000000    0.000000    0.000000    29  0   1   1
1869    PF00531 PF00047 7.436705    0.000000    0.000000    0.000000    0.000000    21  0   0   1
1870    PF00219 PF00007 7.436705    0.000000    0.000000    0.000000    0.000000    27  0   0   1
1871    PF00092 PF00041 7.436705    0.000000    0.000000    0.000000    0.000000    24  0   0   1
1872    PF03460 PF00037 7.436705    0.000000    0.000000    0.000000    0.000000    25  0   0   1
1873    PF00989 PF01627 7.436705    0.000000    0.000000    0.000000    0.000000    22  0   0   1
1874    PF00757 PF00041 7.436705    0.000000    0.000000    0.000000    0.000000    26  0   0   1
1875    PF00211 PF00672 7.436705    0.000000    0.000000    0.000000    0.000000    23  0   0   1
1876    PF02428 PF02428 7.436705    0.000000    0.000000    0.000000    0.000000    26  0   1   1
1877    PF04151 PF02868 7.436705    0.000000    0.000000    0.000000    0.000000    20  0   0   1
1878    PF00680 PF00270 7.436705    0.000000    0.000000    0.000000    0.000000    23  0   0   1
1879    PF00249 PF00072 7.436705    0.000000    0.000000    0.000000    0.000000    22  0   0   1
1880    PF00036 PF00254 7.436705    0.000000    0.000000    0.000000    0.000000    23  0   1   1
1881    PF00040 PF00878 7.436705    0.000000    0.000000    0.000000    0.000000    22  0   0   1
1882    PF00581 PF06617 7.436705    0.000000    0.000000    0.000000    0.000000    21  0   1   1
1883    PF00640 PF00595 7.436705    0.000000    0.000000    0.000000    0.000000    25  0   0   1
1884    PF00028 PF00008 7.436705    0.000000    0.000000    0.000000    0.000000    29  0   0   1
1885    PF00988 PF02786 7.436705    0.000000    0.000000    0.000000    0.000000    26  0   1   1
1886    PF04998 PF00562 7.424000    2.993391    0.000000    0.000000    0.000000    2   351 1   3
1887    PF04561 PF04997 7.424000    2.993391    0.000000    0.000000    0.000000    2   351 0   3
1888    PF04560 PF04983 7.424000    2.993391    0.000000    0.000000    0.000000    2   351 1   3
1889    PF04983 PF00562 7.423074    2.993391    0.000000    0.000000    0.000000    2   351 1   3
1890    PF04997 PF04563 7.423074    2.993391    0.000000    0.000000    0.000000    2   351 1   3
1891    PF01227 PF01227 7.423074    1.000000    0.000000    0.000000    0.000000    3   136 1   3
1892    PF00676 PF00198 7.423074    1.405160    0.000000    0.000000    0.000000    7   1275    0   3
1893    PF00128 PF00128 7.423074    1.402626    0.000000    0.000000    0.000000    1   1540    1   3
1894    PF00623 PF00562 7.423074    2.993391    0.000000    0.000000    0.000000    5   351 1   3
1895    PF05000 PF00562 7.423074    2.993391    0.000000    0.000000    0.000000    2   351 1   3
1896    PF04565 PF04983 7.423074    2.993391    0.000000    0.000000    0.000000    2   351 0   3
1897    PF04561 PF05000 7.423074    2.993391    0.000000    0.000000    0.000000    2   351 0   3
1898    PF02668 PF02668 7.423074    1.000000    0.000000    0.000000    0.000000    1   5671    1   3
1899    PF04565 PF04997 7.423074    2.993391    0.000000    0.000000    0.000000    2   351 1   3
1900    PF04983 PF04563 7.413090    2.993391    0.000000    0.000000    0.000000    2   351 1   3
1901    PF04565 PF05000 7.413090    2.993391    0.000000    0.000000    0.000000    2   351 1   3
1902    PF00166 PF00166 7.413090    1.000000    0.000000    0.000000    0.000000    5   55  1   3
1903    PF04561 PF04983 7.413090    2.993391    0.000000    0.000000    0.000000    2   351 0   3
1904    PF04565 PF00623 7.413090    2.993391    0.000000    0.000000    0.000000    5   351 0   3
1905    PF00623 PF04563 7.413090    2.993391    0.000000    0.000000    0.000000    2   351 1   3
1906    PF04561 PF04998 7.413090    2.993391    0.000000    0.000000    0.000000    2   351 0   3
1907    PF05000 PF04563 7.413090    2.993391    0.000000    0.000000    0.000000    2   351 1   3
1908    PF00533 PF00069 7.410265    2.637600    0.000000    0.000000    5.731830    0   0   0   2
1909    PF00046 PF00010 7.410265    1.372170    0.000000    0.000000    5.483772    0   0   0   2
1910    PF02779 PF00198 7.368870    0.000000    0.000000    0.000000    1.000000    7   0   0   2
1911    PF01363 PF01363 7.368870    0.000000    0.000000    0.000000    1.336878    2   0   1   2
1912    PF01094 PF01094 7.368870    0.000000    0.000000    0.000000    1.935780    1   0   1   2
1913    PF00135 PF00135 7.368870    0.000000    0.000000    0.000000    1.381695    6   0   1   2
1914    PF02196 PF00640 7.368870    0.000000    0.000000    0.000000    1.350570    4   0   0   2
1915    PF00036 PF03098 7.287889    0.000000    0.000000    2.475000    1.291588    17  0   0   3
1916    PF01214 PF00069 7.193899    5.376210    0.000000    0.000000    2.730802    0   0   1   2
1917    PF00400 PF01912 7.193899    5.542212    0.000000    0.000000    1.303764    0   0   0   2
1918    PF00620 PF00620 7.166682    0.000000    0.000000    0.000000    2.593690    1   0   1   2
1919    PF00621 PF00069 7.166682    0.000000    0.000000    0.000000    2.108700    4   0   0   2
1920    PF00616 PF00018 7.166682    0.000000    0.000000    0.000000    1.965540    7   0   0   2
1921    PF00096 PF00439 7.166682    0.000000    0.000000    0.000000    1.229206    4   0   0   2
1922    PF00856 PF00856 7.166682    0.000000    0.000000    0.000000    1.639575    1   0   1   2
1923    PF00621 PF00564 7.166682    0.000000    0.000000    0.000000    1.286395    3   0   0   2
1924    PF00105 PF00069 7.166682    0.000000    0.000000    0.000000    2.747842    1   0   0   2
1925    PF00627 PF00085 7.166682    0.000000    0.000000    0.000000    1.289760    1   0   0   2
1926    PF01979 PF01979 7.166682    0.000000    0.000000    0.000000    1.331775    7   0   1   2
1927    PF00249 PF00170 7.166682    0.000000    0.000000    0.000000    1.418640    1   0   0   2
1928    PF00632 PF00627 7.138836    0.000000    0.000000    0.000000    1.270080    7   0   0   2
1929    PF02845 PF02845 7.138836    0.000000    0.000000    0.000000    2.664834    1   0   1   2
1930    PF00062 PF00062 7.138836    0.000000    0.000000    0.000000    1.331775    1   0   1   2
1931    PF00071 PF00023 7.138836    0.000000    0.000000    0.000000    1.427538    7   0   0   2
1932    PF00400 PF00012 7.132412    7.175064    0.000000    0.000000    1.191366    0   0   0   2
1933    PF00097 PF00023 7.044129    0.000000    0.000000    4.023180    0.000000    10  0   0   2
1934    PF00456 PF00456 7.038684    1.406430    0.000000    0.000000    0.000000    14  0   1   2
1935    PF01575 PF00109 7.038684    1.000000    0.000000    0.000000    0.000000    10  0   0   2
1936    PF00400 PF00439 7.038684    1.454544    0.000000    0.000000    0.000000    11  0   0   2
1937    PF00080 PF00403 7.003978    1.406430    0.000000    0.000000    0.000000    12  0   0   2
1938    PF00018 PF00071 6.904480    0.000000    0.000000    3.188352    7.424444    0   0   0   2
1939    PF05739 PF01602 6.871063    3.319326    0.000000    0.000000    1.242054    0   0   0   2
1940    PF00017 PF02262 6.835325    0.000000    0.000000    0.000000    9.225240    0   0   0   1
1941    PF03921 PF00362 6.835325    0.000000    0.000000    0.000000    9.273460    0   0   0   1
1942    PF00625 PF00625 6.835325    0.000000    0.000000    0.000000    10.913265   0   0   1   1
1943    PF00058 PF00045 6.835325    0.000000    0.000000    0.000000    10.539914   0   0   0   1
1944    PF00595 PF03166 6.835325    0.000000    0.000000    0.000000    9.328914    0   0   0   1
1945    PF03166 PF00400 6.835325    0.000000    0.000000    0.000000    9.670584    0   0   0   1
1946    PF00433 PF00017 6.835325    0.000000    0.000000    0.000000    9.670395    0   0   0   1
1947    PF03166 PF00046 6.796355    0.000000    2.968736    0.000000    7.995771    0   1596    0   3
1948    PF01590 PF00672 6.773812    0.000000    0.000000    0.000000    0.000000    21  0   0   1
1949    PF05203 PF00006 6.773812    0.000000    0.000000    0.000000    0.000000    28  0   1   1
1950    PF00696 PF00583 6.773812    0.000000    0.000000    0.000000    0.000000    23  0   0   1
1951    PF00640 PF00397 6.773812    0.000000    0.000000    0.000000    0.000000    21  0   0   1
1952    PF02136 PF00076 6.773812    0.000000    0.000000    0.000000    0.000000    25  0   0   1
1953    PF01855 PF02780 6.773812    0.000000    0.000000    0.000000    0.000000    24  0   0   1
1954    PF00616 PF00169 6.773812    0.000000    0.000000    0.000000    0.000000    25  0   0   1
1955    PF01590 PF00069 6.773812    0.000000    0.000000    0.000000    0.000000    21  0   0   1
1956    PF00059 PF00047 6.773812    0.000000    0.000000    0.000000    0.000000    24  0   0   1
1957    PF00291 PF00571 6.773812    0.000000    0.000000    0.000000    0.000000    29  0   0   1
1958    PF06026 PF00455 6.773812    0.000000    0.000000    0.000000    0.000000    23  0   1   1
1959    PF00161 PF00652 6.773812    0.000000    0.000000    0.000000    0.000000    29  0   1   1
1960    PF01833 PF02806 6.773812    0.000000    0.000000    0.000000    0.000000    27  0   1   1
1961    PF00435 PF00397 6.773812    0.000000    0.000000    0.000000    0.000000    25  0   0   1
1962    PF00659 PF00659 6.773812    0.000000    0.000000    0.000000    0.000000    28  0   1   1
1963    PF04692 PF00341 6.773812    0.000000    0.000000    0.000000    0.000000    27  0   1   1
1964    PF00041 PF02839 6.773812    0.000000    0.000000    0.000000    0.000000    21  0   0   1
1965    PF02896 PF01590 6.773812    0.000000    0.000000    0.000000    0.000000    26  0   0   1
1966    PF00092 PF00008 6.773812    0.000000    0.000000    0.000000    0.000000    27  0   0   1
1967    PF00090 PF00007 6.773812    0.000000    0.000000    0.000000    0.000000    27  0   0   1
1968    PF00498 PF00169 6.773812    0.000000    0.000000    0.000000    0.000000    20  0   0   1
1969    PF02896 PF00381 6.773812    0.000000    0.000000    0.000000    0.000000    20  0   0   1
1970    PF00102 PF00373 6.773812    0.000000    0.000000    0.000000    0.000000    21  0   0   1
1971    PF05409 PF01661 6.773812    0.000000    0.000000    0.000000    0.000000    24  0   0   1
1972    PF00147 PF00041 6.773812    0.000000    0.000000    0.000000    0.000000    28  0   0   1
1973    PF01568 PF00037 6.773812    0.000000    0.000000    0.000000    0.000000    29  0   1   1
1974    PF00618 PF00788 6.773812    0.000000    0.000000    0.000000    0.000000    25  0   0   1
1975    PF02787 PF00117 6.773812    0.000000    0.000000    0.000000    0.000000    29  0   1   1
1976    PF04857 PF00069 6.726815    1.409205    0.000000    0.000000    6.274980    0   0   0   2
1977    PF00400 PF00515 6.687439    0.000000    0.000000    0.000000    1.118007    8   0   0   2
1978    PF00036 PF03372 6.687439    0.000000    0.000000    0.000000    1.119870    3   0   0   2
1979    PF00625 PF00560 6.687439    0.000000    0.000000    0.000000    1.067640    2   0   0   2
1980    PF00646 PF00514 6.687439    0.000000    0.000000    0.000000    1.560429    4   0   0   2
1981    PF00439 PF00004 6.687439    0.000000    0.000000    0.000000    1.181400    6   0   0   2
1982    PF03171 PF03171 6.687439    0.000000    0.000000    0.000000    1.000000    3   0   1   2
1983    PF00020 PF00069 6.687439    0.000000    0.000000    0.000000    2.692746    4   0   0   2
1984    PF00787 PF00071 6.687439    0.000000    0.000000    0.000000    2.033395    1   0   0   2
1985    PF00053 PF00050 6.687439    0.000000    0.000000    0.000000    1.384630    5   0   0   2
1986    PF00646 PF02984 6.687439    0.000000    0.000000    0.000000    1.829880    7   0   0   2
1987    PF00957 PF00804 6.643989    4.273500    0.000000    0.000000    8.235290    0   0   0   2
1988    PF04151 PF00082 6.485243    0.000000    0.000000    0.000000    0.000000    38  0   0   1
1989    PF00109 PF00668 6.485243    0.000000    0.000000    0.000000    0.000000    34  0   0   1
1990    PF00045 PF00040 6.485243    0.000000    0.000000    0.000000    0.000000    30  0   0   1
1991    PF00027 PF00023 6.485243    0.000000    0.000000    0.000000    0.000000    38  0   0   1
1992    PF06434 PF00330 6.485243    0.000000    0.000000    0.000000    0.000000    31  0   1   1
1993    PF03489 PF00026 6.485243    0.000000    0.000000    0.000000    0.533019    36  0   0   1
1994    PF00073 PF05408 6.485243    0.000000    0.000000    0.000000    0.000000    36  0   0   1
1995    PF00095 PF00095 6.485243    0.000000    0.000000    0.000000    0.000000    31  0   0   1
1996    PF06817 PF00692 6.485243    0.000000    0.000000    0.000000    0.000000    35  0   0   1
1997    PF05189 PF01137 6.485243    0.000000    0.000000    0.000000    0.000000    38  0   1   1
1998    PF00560 PF00008 6.485243    0.000000    0.000000    0.000000    0.000000    30  0   0   1
1999    PF04023 PF01325 6.485243    0.000000    0.000000    0.000000    0.000000    39  0   1   1
2000    PF05184 PF00026 6.485243    0.000000    0.000000    0.000000    0.533019    38  0   0   1
2001    PF01568 PF00111 6.485243    0.000000    0.000000    0.000000    0.000000    35  0   0   1
2002    PF03933 PF00040 6.485243    0.000000    0.000000    0.000000    0.000000    30  0   0   1
2003    PF02256 PF02906 6.485243    0.000000    0.000000    0.000000    0.000000    36  0   1   1
2004    PF00037 PF00005 6.485243    0.000000    0.000000    0.000000    0.000000    32  0   0   1
2005    PF00433 PF02185 6.485243    0.000000    0.000000    0.000000    0.000000    35  0   0   1
2006    PF02801 PF00501 6.485243    0.000000    0.000000    0.000000    0.000000    39  0   0   1
2007    PF02368 PF02368 6.485243    0.000000    0.000000    0.000000    0.000000    34  0   0   1
2008    PF02518 PF00165 6.457425    0.000000    0.000000    0.000000    0.000000    34  0   0   1
2009    PF00785 PF00027 6.457425    0.000000    0.000000    0.000000    0.000000    35  0   0   1
2010    PF01096 PF02150 6.457425    0.000000    0.000000    0.000000    0.000000    36  0   1   1
2011    PF00754 PF00431 6.457425    0.000000    0.000000    0.000000    0.000000    35  0   0   1
2012    PF00787 PF00018 6.457425    0.000000    0.000000    0.000000    0.000000    38  0   0   1
2013    PF03098 PF03098 6.457425    0.000000    0.000000    0.000000    0.000000    34  0   1   1
2014    PF00794 PF00454 6.457425    0.000000    0.000000    0.000000    0.000000    35  0   1   1
2015    PF00090 PF00057 6.457425    0.000000    0.000000    0.000000    0.000000    35  0   0   1
2016    PF00388 PF00169 6.457425    0.000000    0.000000    0.000000    0.205143    36  0   0   1
2017    PF00680 PF05408 6.457425    0.000000    0.000000    0.000000    0.000000    31  0   0   1
2018    PF02018 PF02018 6.457425    0.000000    0.000000    0.000000    0.000000    31  0   1   1
2019    PF02210 PF00008 6.457425    0.000000    0.000000    0.000000    0.000000    30  0   0   1
2020    PF00387 PF00169 6.457425    0.000000    0.000000    0.000000    0.205143    31  0   0   1
2021    PF00240 PF00097 6.406479    0.000000    2.632830    4.751866    0.000000    2   0   0   3
2022    PF00183 PF00515 6.321372    12.345332   2.994240    0.000000    2.729985    0   0   0   3
2023    PF03810 PF00125 6.319603    5.372424    0.000000    0.000000    2.646744    0   0   0   2
2024    PF01556 PF00012 6.319603    6.043752    0.000000    0.000000    2.255886    0   0   0   2
2025    PF00595 PF00812 6.297395    0.000000    0.000000    0.000000    9.416722    0   0   0   1
2026    PF00621 PF00595 6.262650    0.000000    3.925260    4.797360    0.000000    16  0   0   3
2027    PF00498 PF00069 6.178311    0.000000    0.000000    2.344320    0.000000    21  0   0   2
2028    PF02174 PF00169 6.086517    0.000000    0.000000    0.000000    0.000000    36  0   1   1
2029    PF00271 PF00097 6.086517    0.000000    0.000000    0.000000    0.000000    36  0   0   1
2030    PF00084 PF00092 6.086517    0.000000    0.000000    0.000000    0.000000    36  0   0   1
2031    PF04055 PF00583 6.086517    0.000000    0.000000    0.000000    0.000000    30  0   0   1
2032    PF01336 PF00270 6.086517    0.983808    0.000000    0.000000    0.000000    31  0   0   1
2033    PF00659 PF00069 6.086517    0.932400    0.000000    0.000000    0.000000    33  0   0   1
2034    PF00552 PF00692 6.086517    0.000000    0.000000    0.000000    0.000000    35  0   0   1
2035    PF02022 PF00692 6.086517    0.000000    0.000000    0.000000    0.000000    36  0   0   1
2036    PF01473 PF01510 6.086517    0.000000    0.000000    0.000000    0.000000    38  0   0   1
2037    PF00090 PF00219 6.086517    0.000000    0.000000    0.000000    0.000000    30  0   0   1
2038    PF01582 PF00047 6.086517    0.000000    0.000000    0.000000    0.995718    30  0   0   1
2039    PF00035 PF00271 6.086517    0.000000    0.000000    0.000000    0.000000    31  0   0   1
2040    PF01030 PF00041 6.086517    0.000000    0.000000    0.000000    0.000000    30  0   0   1
2041    PF00794 PF00792 6.086517    0.000000    0.000000    0.000000    0.000000    36  0   1   1
2042    PF00754 PF00008 6.086517    0.000000    0.000000    0.000000    0.000000    36  0   0   1
2043    PF02801 PF00668 6.086517    0.000000    0.000000    0.000000    0.000000    33  0   0   1
2044    PF00294 PF01467 6.086517    0.000000    0.000000    0.000000    0.000000    31  0   0   1
2045    PF00627 PF00097 5.986255    1.295203    0.000000    0.000000    0.000000    11  0   0   2
2046    PF01575 PF02801 5.986255    1.000000    0.000000    0.000000    0.000000    10  0   0   2
2047    PF00307 PF00612 5.965277    0.000000    0.000000    0.000000    0.000000    22  0   0   1
2048    PF00397 PF00307 5.965277    0.000000    0.000000    0.000000    0.000000    20  0   0   1
2049    PF01035 PF00165 5.965277    0.000000    0.000000    0.000000    0.000000    24  0   0   1
2050    PF04253 PF02225 5.965277    0.000000    0.000000    0.000000    0.000000    29  0   1   1
2051    PF02420 PF02420 5.965277    0.000000    0.000000    0.000000    0.000000    23  0   1   1
2052    PF01571 PF01266 5.965277    0.000000    0.000000    0.000000    0.000000    29  0   1   1
2053    PF00086 PF00050 5.965277    0.000000    0.000000    0.000000    0.000000    25  0   0   1
2054    PF00863 PF00270 5.965277    0.000000    0.000000    0.000000    0.000000    23  0   0   1
2055    PF00988 PF02142 5.965277    0.000000    0.000000    0.000000    0.000000    25  0   1   1
2056    PF01833 PF00128 5.965277    0.000000    0.000000    0.000000    0.000000    27  0   1   1
2057    PF01403 PF00047 5.965277    0.000000    0.000000    0.000000    0.000000    24  0   1   1
2058    PF00117 PF04715 5.965277    0.000000    0.000000    0.000000    0.000000    27  0   1   1
2059    PF00785 PF01627 5.965277    0.000000    0.000000    0.000000    0.000000    21  0   0   1
2060    PF00158 PF01842 5.965277    0.000000    0.000000    0.000000    0.000000    21  0   0   1
2061    PF00621 PF00307 5.965277    0.000000    0.000000    0.000000    0.000000    20  0   0   1
2062    PF00644 PF00533 5.965277    0.000000    0.000000    0.000000    0.000000    21  0   0   1
2063    PF00779 PF00169 5.965277    0.000000    0.000000    0.000000    0.000000    29  0   1   1
2064    PF01462 PF00008 5.965277    0.000000    0.000000    0.000000    0.000000    25  0   0   1
2065    PF05209 PF03775 5.965277    0.000000    0.000000    0.000000    0.000000    26  0   1   1
2066    PF01488 PF01487 5.965277    0.000000    0.000000    0.000000    0.000000    20  0   0   1
2067    PF05524 PF01590 5.965277    0.000000    0.000000    0.000000    0.000000    26  0   0   1
2068    PF00036 PF00387 5.965277    0.000000    0.000000    0.000000    0.000000    28  0   1   1
2069    PF00899 PF00581 5.965277    0.000000    0.000000    0.000000    0.000000    25  0   0   1
2070    PF00351 PF01842 5.965277    0.000000    0.000000    0.000000    0.000000    27  0   1   1
2071    PF06441 PF00561 5.965277    0.000000    0.000000    0.000000    0.000000    22  0   0   1
2072    PF00595 PF00168 5.965277    0.000000    0.000000    0.000000    0.000000    23  0   0   1
2073    PF03775 PF02984 5.945988    0.000000    0.000000    0.000000    0.000000    0   15  0   1
2074    PF00763 PF00809 5.945988    0.000000    0.000000    0.000000    0.000000    0   10  0   1
2075    PF04052 PF03550 5.945988    0.000000    0.000000    0.000000    0.000000    0   10  0   1
2076    PF02984 PF02984 5.945988    0.000000    0.000000    0.000000    0.000000    0   15  1   1
2077    PF04814 PF05247 5.945988    0.000000    0.000000    0.000000    0.000000    0   10  0   1
2078    PF00292 PF06384 5.945988    0.000000    0.000000    0.000000    0.000000    0   10  0   1
2079    PF00885 PF00926 5.945988    0.000000    0.000000    0.000000    0.000000    0   10  0   1
2080    PF00404 PF01373 5.945988    0.000000    0.000000    0.000000    0.000000    0   10  0   1
2081    PF00433 PF00757 5.945988    0.000000    0.000000    0.000000    0.000000    0   10  0   1
2082    PF00763 PF01288 5.945988    0.000000    0.000000    0.000000    0.000000    0   10  0   1
2083    PF01993 PF02783 5.945988    0.000000    0.000000    0.000000    0.000000    0   15  0   1
2084    PF06384 PF06384 5.945988    0.000000    0.000000    0.000000    0.000000    0   10  0   1
2085    PF02882 PF02882 5.945988    0.000000    0.000000    0.000000    0.000000    0   10  1   1
2086    PF00871 PF00871 5.945988    0.000000    0.000000    0.000000    0.000000    0   15  1   1
2087    PF00809 PF00809 5.945988    0.000000    0.000000    0.000000    0.000000    0   10  1   1
2088    PF01180 PF01180 5.945988    0.000000    0.000000    0.000000    0.000000    0   10  1   1
2089    PF05697 PF03550 5.945988    0.000000    0.000000    0.000000    0.000000    0   10  0   1
2090    PF02189 PF02761 5.945988    0.000000    0.000000    0.000000    0.000000    0   10  0   1
2091    PF02959 PF04814 5.945988    0.000000    0.000000    0.000000    0.000000    0   10  0   1
2092    PF02882 PF00809 5.945988    0.000000    0.000000    0.000000    0.000000    0   10  0   1
2093    PF02816 PF00069 5.945988    0.000000    0.000000    0.000000    0.000000    0   10  0   1
2094    PF06574 PF00926 5.945988    0.000000    0.000000    0.000000    0.000000    0   10  0   1
2095    PF01007 PF02214 5.945988    0.000000    0.000000    0.000000    0.000000    0   10  0   1
2096    PF02350 PF00908 5.945988    0.000000    0.000000    0.000000    0.000000    0   10  0   1
2097    PF01131 PF00204 5.945988    0.000000    0.000000    0.000000    0.000000    0   10  0   1
2098    PF02556 PF04052 5.945988    0.000000    0.000000    0.000000    0.000000    0   10  0   1
2099    PF06969 PF02602 5.945988    0.000000    0.000000    0.000000    0.000000    0   10  0   1
2100    PF04052 PF04052 5.945988    0.000000    0.000000    0.000000    0.000000    0   10  0   1
2101    PF06971 PF04857 5.945988    0.000000    0.000000    0.000000    0.000000    0   15  0   1
2102    PF06613 PF06613 5.945988    0.000000    0.000000    0.000000    0.000000    0   15  1   1
2103    PF02909 PF06971 5.945988    0.000000    0.000000    0.000000    0.000000    0   15  0   1
2104    PF02240 PF02745 5.945988    0.000000    0.000000    0.000000    0.000000    0   15  1   1
2105    PF06971 PF06613 5.945988    0.000000    0.000000    0.000000    0.000000    0   15  0   1
2106    PF01202 PF02774 5.945988    0.000000    0.000000    0.000000    0.000000    0   10  0   1
2107    PF01326 PF01326 5.945988    0.000000    0.000000    0.000000    0.000000    0   15  0   1
2108    PF03275 PF02348 5.945988    0.000000    0.000000    0.000000    0.000000    0   10  0   1
2109    PF02882 PF01288 5.945988    0.000000    0.000000    0.000000    0.000000    0   10  0   1
2110    PF05697 PF05697 5.945988    0.000000    0.000000    0.000000    0.000000    0   10  1   1
2111    PF01817 PF01817 5.945988    0.000000    0.000000    0.000000    0.000000    0   15  1   1
2112    PF05367 PF02022 5.945988    0.000000    0.000000    0.000000    0.000000    0   15  0   1
2113    PF00646 PF00023 5.850215    0.000000    0.000000    2.031120    2.905686    7   0   0   3
2114    PF00665 PF00692 5.833005    0.000000    0.000000    0.000000    0.000000    37  0   0   1
2115    PF00617 PF00169 5.833005    0.000000    0.000000    0.000000    0.000000    30  0   0   1
2116    PF00413 PF00040 5.833005    0.000000    0.000000    0.000000    0.000000    34  0   0   1
2117    PF00018 PF00168 5.833005    0.000000    0.000000    0.000000    0.000000    32  0   0   1
2118    PF00117 PF00425 5.833005    0.000000    0.000000    0.000000    0.000000    34  0   1   1
2119    PF00023 PF00612 5.833005    0.000000    0.000000    0.000000    0.000000    37  0   0   1
2120    PF00613 PF00794 5.833005    0.000000    0.000000    0.000000    0.000000    35  0   1   1
2121    PF03717 PF05223 5.833005    0.000000    0.000000    0.000000    0.000000    32  0   1   1
2122    PF02295 PF00035 5.833005    0.000000    0.000000    0.000000    0.000000    37  0   0   1
2123    PF00632 PF00168 5.833005    0.000000    0.000000    0.000000    0.000000    34  0   0   1
2124    PF00078 PF00692 5.833005    0.000000    0.000000    0.000000    0.000000    38  0   0   1
2125    PF00018 PF00023 5.833005    0.000000    0.000000    0.000000    0.000000    34  0   0   1
2126    PF00092 PF01839 5.833005    0.000000    0.000000    0.000000    0.000000    34  0   0   1
2127    PF00018 PF00063 5.833005    0.000000    0.000000    0.000000    0.000000    36  0   0   1
2128    PF00175 PF00042 5.833005    0.000000    0.000000    0.000000    0.000000    39  0   1   1
2129    PF00075 PF00692 5.833005    0.000000    0.000000    0.000000    0.000000    35  0   0   1
2130    PF00742 PF00742 5.829944    0.000000    0.000000    0.000000    0.000000    0   10  1   1
2131    PF02984 PF03234 5.829944    0.000000    0.000000    0.000000    0.000000    0   15  0   1
2132    PF02774 PF00742 5.829944    0.000000    0.000000    0.000000    0.000000    0   10  0   1
2133    PF02909 PF06613 5.829944    0.000000    0.000000    0.000000    0.000000    0   15  0   1
2134    PF01670 PF00963 5.829944    0.000000    0.000000    0.000000    0.000000    0   10  0   1
2135    PF02262 PF02262 5.829944    0.000000    0.000000    0.000000    0.274488    0   10  0   1
2136    PF01085 PF01085 5.829944    0.000000    0.000000    0.000000    0.533019    0   10  0   1
2137    PF01079 PF06384 5.829944    0.000000    0.000000    0.000000    0.000000    0   10  0   1
2138    PF02319 PF03234 5.829944    0.000000    0.000000    0.000000    0.000000    0   15  0   1
2139    PF03965 PF03965 5.829944    0.000000    0.000000    0.000000    0.000000    0   15  1   1
2140    PF05793 PF05247 5.829944    0.000000    0.000000    0.000000    0.000000    0   10  0   1
2141    PF02919 PF00204 5.829944    0.000000    0.000000    0.000000    0.000000    0   10  0   1
2142    PF02254 PF01007 5.829944    0.000000    0.000000    0.000000    0.000000    0   10  0   1
2143    PF01687 PF00885 5.829944    0.000000    0.000000    0.000000    0.000000    0   10  0   1
2144    PF02909 PF04857 5.829944    0.000000    0.000000    0.000000    0.000000    0   15  0   1
2145    PF01085 PF00292 5.829944    0.000000    0.000000    0.000000    0.000000    0   10  0   1
2146    PF03275 PF00908 5.829944    0.000000    0.000000    0.000000    0.000000    0   10  0   1
2147    PF01761 PF01761 5.829944    0.000000    0.000000    0.000000    0.000000    0   15  1   1
2148    PF03775 PF00134 5.829944    0.000000    0.000000    0.000000    0.000000    0   15  0   1
2149    PF02022 PF02022 5.829944    0.000000    0.000000    0.000000    0.000000    0   15  1   1
2150    PF02748 PF02748 5.829944    0.000000    0.000000    0.000000    0.000000    0   10  1   1
2151    PF02783 PF02783 5.829944    0.000000    0.000000    0.000000    0.000000    0   15  1   1
2152    PF06574 PF06574 5.829944    0.000000    0.000000    0.000000    0.000000    0   10  0   1
2153    PF01761 PF01817 5.829944    0.000000    0.000000    0.000000    0.000000    0   15  0   1
2154    PF02348 PF02348 5.829944    0.000000    0.000000    0.000000    0.000000    0   10  1   1
2155    PF01379 PF06969 5.687946    0.000000    0.000000    0.000000    0.000000    0   10  0   1
2156    PF02189 PF02262 5.687946    0.000000    0.000000    0.000000    0.000000    0   10  0   1
2157    PF02270 PF02268 5.687946    0.000000    0.000000    0.000000    0.000000    0   15  0   1
2158    PF01993 PF01993 5.687946    0.000000    0.000000    0.000000    0.000000    0   15  1   1
2159    PF04719 PF04719 5.687946    0.000000    0.000000    0.000000    0.000000    0   10  0   1
2160    PF05793 PF02959 5.687946    0.000000    0.000000    0.000000    0.000000    0   10  0   1
2161    PF01993 PF02241 5.687946    0.000000    0.000000    0.000000    0.000000    0   15  0   1
2162    PF03275 PF03275 5.687946    0.000000    0.000000    0.000000    0.000000    0   10  1   1
2163    PF01993 PF02745 5.687946    0.000000    0.000000    0.000000    0.000000    0   15  0   1
2164    PF04719 PF02820 5.687946    0.000000    0.000000    0.000000    0.000000    0   10  0   1
2165    PF00134 PF03234 5.687946    0.000000    0.000000    0.000000    0.000000    0   15  0   1
2166    PF02270 PF03153 5.687946    0.000000    0.000000    0.000000    0.000000    0   15  0   1
2167    PF02914 PF02022 5.687946    0.000000    0.000000    0.000000    0.000000    0   15  0   1
2168    PF00433 PF02816 5.687946    0.000000    0.000000    0.000000    0.000000    0   10  0   1
2169    PF02899 PF02914 5.687946    0.000000    0.000000    0.000000    0.000000    0   15  0   1
2170    PF00763 PF00763 5.687946    0.000000    0.000000    0.000000    0.000000    0   10  0   1
2171    PF02254 PF02214 5.687946    0.000000    0.000000    0.000000    0.000000    0   10  0   1
2172    PF02959 PF05247 5.687946    0.000000    0.000000    0.000000    0.000000    0   10  0   1
2173    PF03900 PF06969 5.687946    0.000000    0.000000    0.000000    0.000000    0   10  0   1
2174    PF00589 PF02914 5.687946    0.000000    0.000000    0.000000    0.000000    0   15  0   1
2175    PF02080 PF01007 5.687946    0.000000    0.000000    0.000000    0.000000    0   10  0   1
2176    PF00963 PF01373 5.687946    0.000000    0.000000    0.000000    0.000000    0   10  0   1
2177    PF01220 PF01487 5.687946    0.000000    0.000000    0.000000    0.000000    0   15  0   1
2178    PF06574 PF00885 5.687946    0.000000    0.000000    0.000000    0.000000    0   10  0   1
2179    PF01264 PF01817 5.687946    0.000000    0.000000    0.000000    0.000000    0   15  0   1
2180    PF01670 PF01670 5.687946    0.000000    0.000000    0.000000    0.000000    0   10  1   1
2181    PF01220 PF01264 5.687946    0.000000    0.000000    0.000000    0.000000    0   15  0   1
2182    PF02748 PF00215 5.687946    0.000000    0.000000    0.000000    0.000000    0   10  0   1
2183    PF02240 PF02240 5.687946    0.000000    0.000000    0.000000    0.000000    0   15  0   1
2184    PF02748 PF01180 5.687946    0.000000    0.000000    0.000000    0.000000    0   10  0   1
2185    PF02241 PF02241 5.687946    0.000000    0.000000    0.000000    0.000000    0   15  1   1
2186    PF00885 PF00885 5.687946    0.000000    0.000000    0.000000    0.000000    0   10  1   1
2187    PF02820 PF00554 5.687946    0.000000    0.000000    0.000000    0.000000    0   10  0   1
2188    PF01220 PF01220 5.687946    0.000000    0.000000    0.000000    0.000000    0   15  1   1
2189    PF01288 PF01288 5.687946    0.000000    0.000000    0.000000    0.000000    0   10  1   1
2190    PF01202 PF01202 5.687946    0.000000    0.000000    0.000000    0.000000    0   10  1   1
2191    PF02556 PF03550 5.687946    0.000000    0.000000    0.000000    0.000000    0   10  0   1
2192    PF01948 PF01180 5.687946    0.000000    0.000000    0.000000    0.000000    0   10  0   1
2193    PF01948 PF00215 5.687946    0.000000    0.000000    0.000000    0.000000    0   10  0   1
2194    PF02820 PF00010 5.687946    0.000000    0.000000    0.000000    0.000000    0   10  0   1
2195    PF00248 PF00248 5.532651    2.774772    0.000000    0.000000    0.000000    1   0   1   2
2196    PF00013 PF00270 5.532651    1.378650    0.000000    0.000000    0.000000    3   0   0   2
2197    PF02852 PF00198 5.532651    1.405160    0.000000    0.000000    0.000000    1   0   0   2
2198    PF00077 PF00240 5.532651    1.405160    0.000000    0.000000    0.000000    7   0   0   2
2199    PF00515 PF00023 5.494570    0.000000    0.000000    1.780240    0.000000    21  0   0   2
2200    PF00595 PF00560 5.494570    0.000000    0.000000    1.297890    0.594762    21  0   0   2
2201    PF02745 PF02745 5.481267    0.000000    0.000000    0.000000    0.000000    0   15  1   1
2202    PF01761 PF01264 5.481267    0.000000    0.000000    0.000000    0.000000    0   15  0   1
2203    PF01085 PF06384 5.481267    0.000000    0.000000    0.000000    0.000000    0   10  0   1
2204    PF02240 PF02241 5.481267    0.000000    0.000000    0.000000    0.000000    0   15  1   1
2205    PF01687 PF00926 5.481267    0.000000    0.000000    0.000000    0.000000    0   10  0   1
2206    PF00391 PF00871 5.481267    0.000000    0.000000    0.000000    0.000000    0   15  0   1
2207    PF01487 PF01264 5.481267    0.000000    0.000000    0.000000    0.000000    0   15  0   1
2208    PF01487 PF01487 5.481267    0.000000    0.000000    0.000000    0.000000    0   15  1   1
2209    PF00391 PF00288 5.481267    0.000000    0.000000    0.000000    0.000000    0   15  0   1
2210    PF03775 PF03775 5.481267    0.000000    0.000000    0.000000    0.000000    0   15  1   1
2211    PF02761 PF02761 5.481267    0.000000    0.000000    0.000000    0.274488    0   10  1   1
2212    PF03775 PF02319 5.481267    0.000000    0.000000    0.000000    0.000000    0   15  0   1
2213    PF00292 PF00292 5.481267    0.000000    0.000000    0.000000    0.000000    0   10  0   1
2214    PF01220 PF01761 5.481267    0.000000    0.000000    0.000000    0.000000    0   15  0   1
2215    PF02350 PF02350 5.481267    0.000000    0.000000    0.000000    0.000000    0   10  1   1
2216    PF02816 PF02816 5.481267    0.000000    0.000000    0.000000    0.000000    0   10  1   1
2217    PF00908 PF02348 5.481267    0.000000    0.000000    0.000000    0.000000    0   10  0   1
2218    PF06613 PF04857 5.481267    0.000000    0.000000    0.000000    0.000000    0   15  0   1
2219    PF00215 PF00215 5.481267    0.000000    0.003491    0.000000    0.000000    0   10  1   1
2220    PF03775 PF03234 5.481267    0.000000    0.000000    0.000000    0.000000    0   15  0   1
2221    PF01220 PF01817 5.481267    0.000000    0.000000    0.000000    0.000000    0   15  0   1
2222    PF03275 PF02350 5.481267    0.000000    0.000000    0.000000    0.000000    0   10  0   1
2223    PF00757 PF02816 5.481267    0.000000    0.000000    0.000000    0.000000    0   10  0   1
2224    PF01379 PF02602 5.481267    0.000000    0.000000    0.000000    0.000000    0   10  0   1
2225    PF02270 PF02751 5.481267    0.000000    0.000000    0.000000    0.000000    0   15  0   1
2226    PF02909 PF03965 5.481267    0.000000    0.000000    0.000000    0.000000    0   15  0   1
2227    PF05793 PF04814 5.481267    0.000000    0.000000    0.000000    0.000000    0   10  0   1
2228    PF01670 PF00404 5.481267    0.000000    0.000000    0.000000    0.000000    0   10  0   1
2229    PF00589 PF02022 5.481267    0.000000    0.000000    0.000000    0.000000    0   15  0   1
2230    PF02350 PF02348 5.481267    0.000000    0.000000    0.000000    0.000000    0   10  0   1
2231    PF02899 PF02022 5.481267    0.000000    0.000000    0.000000    0.000000    0   15  0   1
2232    PF01379 PF01379 5.481267    0.000000    0.000000    0.000000    0.000000    0   10  0   1
2233    PF03900 PF03900 5.481267    0.000000    0.000000    0.000000    0.000000    0   10  0   1
2234    PF03900 PF02602 5.481267    0.000000    0.000000    0.000000    0.000000    0   10  0   1
2235    PF01202 PF00742 5.481267    0.000000    0.000000    0.000000    0.000000    0   10  0   1
2236    PF00788 PF00096 5.462314    0.000000    0.000000    11.326784   0.000000    0   0   0   1
2237    PF00164 PF00096 5.462314    0.000000    0.000000    12.668748   0.000000    0   0   0   1
2238    PF01363 PF00071 5.450116    1.283300    0.000000    2.505792    6.328104    0   0   0   3
2239    PF00090 PF00047 5.424524    0.000000    0.000000    0.000000    0.000000    38  0   0   1
2240    PF01509 PF01472 5.424524    0.000000    0.000000    0.000000    0.000000    39  0   1   1
2241    PF01641 PF01625 5.424524    0.000000    0.000000    0.000000    0.000000    33  0   0   1
2242    PF00431 PF00059 5.424524    0.000000    0.000000    0.000000    0.000000    33  0   0   1
2243    PF00053 PF00008 5.424524    0.000000    0.000000    0.000000    0.000000    36  0   0   1
2244    PF01330 PF00633 5.424524    0.000000    0.000000    0.000000    0.000000    35  0   1   1
2245    PF04092 PF04092 5.424524    0.000000    0.000000    0.000000    0.000000    33  0   1   1
2246    PF00153 PF00036 5.424524    0.000000    0.000000    0.000000    0.000000    36  0   0   1
2247    PF02833 PF01368 5.424524    0.000000    0.000000    0.000000    0.000000    35  0   1   1
2248    PF00023 PF00008 5.424524    0.000000    0.000000    0.000000    0.000000    32  0   0   1
2249    PF00041 PF00560 5.424524    0.000000    0.000000    0.000000    0.000000    35  0   0   1
2250    PF04879 PF00037 5.424524    0.000000    0.000000    0.000000    0.000000    34  0   0   1
2251    PF00435 PF00169 5.424524    0.000000    0.000000    0.000000    0.000000    36  0   0   1
2252    PF00616 PF00168 5.424524    0.000000    0.000000    0.000000    0.000000    37  0   0   1
2253    PF00036 PF00388 5.424524    0.000000    0.000000    0.000000    0.000000    33  0   1   1
2254    PF00397 PF00168 5.424524    0.000000    0.000000    0.000000    0.000000    38  0   0   1
2255    PF00017 PF02761 5.420934    0.000000    0.000000    0.000000    9.225240    0   0   0   1
2256    PF02196 PF00017 5.420934    0.000000    0.000000    0.000000    10.258920   0   0   0   1
2257    PF00046 PF00319 5.416734    1.391205    0.000000    0.000000    4.040820    0   1596    1   3
2258    PF00012 PF02179 5.371431    0.000000    3.028240    0.000000    6.656076    0   0   1   2
2259    PF00018 PF00307 5.364740    0.000000    0.000000    2.305270    0.000000    38  0   0   2
2260    PF00788 PF00169 5.364740    0.000000    0.000000    2.387616    0.000000    39  0   0   2
2261    PF00605 PF00605 5.281523    0.000000    0.000000    0.000000    6.639264    0   1596    1   2
2262    PF00850 PF00400 5.197691    3.933774    0.000000    0.000000    1.180410    0   0   0   2
2263    PF00096 PF00389 5.175172    0.000000    0.000000    4.913286    4.709852    0   0   0   2
2264    PF00595 PF00071 5.166160    2.788750    3.387888    0.000000    1.854307    0   0   0   3
2265    PF00627 PF00004 5.127600    1.775172    0.000000    0.000000    0.000000    2   0   0   2
2266    PF00856 PF00023 5.127600    1.321390    0.000000    0.000000    0.000000    7   0   0   2
2267    PF00069 PF02736 5.127600    1.281420    0.000000    0.000000    0.000000    1   0   0   2
2268    PF05739 PF02933 5.109283    1.398816    0.000000    0.000000    4.539249    0   0   0   2
2269    PF01398 PF00076 5.109283    1.306178    0.000000    0.000000    3.756984    0   0   0   2
2270    PF00235 PF00022 5.109283    1.392468    0.000000    0.000000    3.986928    0   0   0   2
2271    PF00856 PF00096 5.095990    1.283300    0.000000    1.392923    0.000000    15  0   0   3
2272    PF00307 PF00169 5.044301    0.000000    0.000000    2.304016    0.000000    37  0   0   2
2273    PF00595 PF00769 5.008711    0.000000    3.134988    0.000000    7.721763    0   0   0   2
2274    PF01217 PF01602 4.958155    4.200264    0.000000    2.000000    4.142985    0   0   1   3
2275    PF05697 PF04052 4.946151    0.000000    0.000000    0.000000    0.000000    0   10  0   1
2276    PF02899 PF05367 4.946151    0.000000    0.000000    0.000000    0.000000    0   15  0   1
2277    PF00696 PF00696 4.946151    0.000000    0.000000    0.000000    0.000000    0   10  1   1
2278    PF05697 PF02556 4.946151    0.000000    0.000000    0.000000    0.000000    0   10  0   1
2279    PF05367 PF02914 4.946151    0.000000    0.000000    0.000000    0.000000    0   15  0   1
2280    PF04857 PF04857 4.946151    0.000000    0.000000    0.000000    0.000000    0   15  1   1
2281    PF02240 PF02783 4.946151    0.000000    0.000000    0.000000    0.000000    0   15  1   1
2282    PF01264 PF01264 4.946151    0.000000    0.000000    0.000000    0.000000    0   15  1   1
2283    PF02909 PF02909 4.946151    0.000000    0.000000    0.000000    0.000000    0   15  1   1
2284    PF01948 PF01948 4.946151    0.000000    0.000000    0.000000    0.000000    0   10  1   1
2285    PF02783 PF02745 4.946151    0.000000    0.000000    0.000000    0.000000    0   15  1   1
2286    PF00589 PF05367 4.946151    0.000000    0.000000    0.000000    0.000000    0   15  0   1
2287    PF00215 PF01180 4.946151    0.000000    0.000000    0.000000    0.000000    0   10  0   1
2288    PF00288 PF00871 4.946151    0.000000    0.000000    0.000000    0.000000    0   15  0   1
2289    PF03965 PF04857 4.946151    0.000000    0.000000    0.000000    0.000000    0   15  0   1
2290    PF02189 PF02762 4.946151    0.000000    0.000000    0.000000    0.000000    0   10  0   1
2291    PF03965 PF06613 4.946151    0.000000    0.000000    0.000000    0.000000    0   15  0   1
2292    PF01202 PF00696 4.946151    0.000000    0.000000    0.000000    0.000000    0   10  0   1
2293    PF03550 PF03550 4.946151    0.000000    0.000000    0.000000    0.000000    0   10  1   1
2294    PF05247 PF05247 4.946151    0.000000    0.000000    0.000000    0.000000    0   10  1   1
2295    PF02745 PF02241 4.946151    0.000000    0.000000    0.000000    0.000000    0   15  1   1
2296    PF04719 PF00010 4.946151    0.000000    0.000000    0.000000    0.000000    0   10  0   1
2297    PF02774 PF02774 4.946151    0.000000    0.000000    0.000000    0.000000    0   10  1   1
2298    PF02959 PF02959 4.946151    0.000000    0.000000    0.000000    0.000000    0   10  0   1
2299    PF04719 PF00554 4.946151    0.000000    0.000000    0.000000    0.000000    0   10  0   1
2300    PF02896 PF00288 4.946151    0.000000    0.000000    0.000000    0.000000    0   15  0   1
2301    PF00908 PF00908 4.946151    0.000000    0.000000    0.000000    0.000000    0   10  1   1
2302    PF01079 PF01079 4.946151    0.000000    0.000000    0.000000    0.533019    0   10  0   1
2303    PF02914 PF02914 4.946151    0.000000    0.000000    0.000000    0.000000    0   15  1   1
2304    PF00926 PF00926 4.946151    0.000000    0.000000    0.000000    0.000000    0   10  1   1
2305    PF06969 PF06969 4.946151    0.000000    0.000000    0.000000    0.000000    0   10  0   1
2306    PF01993 PF02240 4.946151    0.000000    0.000000    0.000000    0.000000    0   15  0   1
2307    PF01028 PF00204 4.946151    0.000000    0.000000    0.000000    0.000000    0   10  0   1
2308    PF01670 PF01373 4.946151    0.000000    0.000000    0.000000    0.000000    0   10  0   1
2309    PF02896 PF00871 4.946151    0.000000    0.000000    0.000000    0.000000    0   15  0   1
2310    PF01326 PF00871 4.946151    0.000000    0.000000    0.000000    0.000000    0   15  0   1
2311    PF06971 PF06971 4.946151    0.000000    0.000000    0.000000    0.000000    0   15  1   1
2312    PF02080 PF02214 4.946151    0.000000    0.000000    0.000000    0.000000    0   10  0   1
2313    PF01079 PF00292 4.946151    0.000000    0.000000    0.000000    0.000000    0   10  0   1
2314    PF06971 PF03965 4.946151    0.000000    0.000000    0.000000    0.000000    0   15  0   1
2315    PF01326 PF00288 4.946151    0.000000    0.000000    0.000000    0.000000    0   15  0   1
2316    PF02762 PF02762 4.946151    0.000000    0.000000    0.000000    0.274488    0   10  1   1
2317    PF02319 PF00134 4.946151    0.000000    0.000000    0.000000    0.000000    0   15  0   1
2318    PF00806 PF00076 4.941674    2.620064    0.000000    0.000000    0.000000    4   0   0   2
2319    PF00018 PF01412 4.941674    1.713600    0.000000    0.000000    0.000000    5   0   0   2
2320    PF00225 PF00069 4.896390    3.430980    0.000000    0.000000    1.122084    0   0   0   2
2321    PF00076 PF03143 4.896390    3.583605    0.000000    0.000000    1.188000    0   0   0   2
2322    PF00632 PF00400 4.868353    1.113138    0.000000    0.000000    0.000000    1   0   0   2
2323    PF00415 PF00069 4.868353    1.277010    0.000000    0.000000    0.000000    6   0   0   2
2324    PF00787 PF00615 4.868353    1.428024    0.000000    0.000000    0.000000    4   0   0   2
2325    PF02838 PF03174 4.847707    0.000000    0.000000    0.000000    0.000000    13  1540    1   2
2326    PF02282 PF02282 4.847707    0.000000    0.000000    0.000000    0.000000    14  276 1   2
2327    PF00158 PF00874 4.847707    0.000000    0.000000    0.000000    0.000000    15  1596    0   2
2328    PF00497 PF00497 4.847707    0.000000    0.000000    0.000000    0.000000    11  300 1   2
2329    PF00788 PF00388 4.847707    0.000000    0.000000    0.000000    0.000000    11  136 0   2
2330    PF02627 PF02627 4.847707    0.000000    0.000000    0.000000    0.000000    10  45  1   2
2331    PF00246 PF00246 4.843938    0.000000    0.000000    0.000000    0.000000    10  1431    1   2
2332    PF02878 PF02878 4.843938    0.000000    0.000000    0.000000    0.000000    10  1540    1   2
2333    PF03150 PF00034 4.843938    0.000000    0.000000    0.000000    0.000000    10  5671    0   2
2334    PF01575 PF00106 4.843938    0.000000    0.000000    0.000000    0.000000    18  1275    0   2
2335    PF00788 PF00387 4.843938    0.000000    0.000000    0.000000    0.000000    12  136 0   2
2336    PF00178 PF00178 4.822933    0.000000    0.000000    0.000000    5.510016    0   1596    1   2
2337    PF00025 PF00025 4.792411    1.397550    0.000000    0.000000    0.000000    1   0   1   2
2338    PF00485 PF00156 4.792411    1.398816    0.000000    0.000000    0.000000    3   0   0   2
2339    PF00675 PF00675 4.792411    1.422960    0.000000    0.000000    0.447804    4   0   1   2
2340    PF00249 PF01398 4.792411    1.374688    0.000000    0.000000    0.000000    1   0   0   2
2341    PF00618 PF00069 4.792411    2.778300    0.000000    0.000000    0.418758    1   0   0   2
2342    PF02839 PF00150 4.780077    0.000000    0.000000    0.000000    0.000000    10  1540    0   2
2343    PF02256 PF00111 4.780077    0.000000    0.000000    0.000000    0.000000    16  5671    1   2
2344    PF01144 PF01144 4.780077    0.000000    0.000000    0.000000    0.000000    15  1275    1   2
2345    PF01011 PF00034 4.780077    0.000000    0.000000    0.000000    0.000000    11  5671    0   2
2346    PF00096 PF02826 4.765843    0.000000    0.000000    4.913286    4.709852    0   0   0   2
2347    PF00653 PF00069 4.738678    1.277010    0.000000    0.000000    4.730730    0   0   0   2
2348    PF00118 PF00022 4.738678    2.731610    0.000000    0.000000    3.970116    0   0   0   2
2349    PF00244 PF00244 4.738678    2.816670    0.000000    0.000000    3.984120    0   0   1   2
2350    PF00400 PF01363 4.656182    1.027104    0.000000    2.382480    0.000000    18  0   0   3
2351    PF00036 PF00612 4.633665    0.000040    2.947476    4.891392    0.000000    7   0   1   3
2352    PF00076 PF00627 4.624247    0.000000    0.000000    8.627760    0.000000    5   0   0   2
2353    PF00728 PF03174 4.581091    0.000000    0.000000    0.000000    0.000000    13  1540    1   2
2354    PF02790 PF00034 4.581091    0.000000    0.000000    0.000000    0.000000    18  5671    0   2
2355    PF01361 PF01361 4.581091    0.000000    0.000000    0.000000    0.000000    14  45  1   2
2356    PF01077 PF00355 4.581091    0.000000    0.000000    0.000000    0.000000    10  5671    0   2
2357    PF00704 PF00704 4.581091    0.000000    0.000000    0.000000    0.000000    16  1540    1   2
2358    PF03063 PF00037 4.581091    0.000000    0.000000    0.000000    0.000000    13  5671    0   2
2359    PF00067 PF00175 4.581091    0.000000    0.000000    0.000000    0.000000    11  5671    0   2
2360    PF00942 PF00942 4.581091    0.000000    0.000000    0.000000    0.000000    13  1540    1   2
2361    PF00232 PF00232 4.581091    0.000000    0.000000    0.000000    0.000000    18  1540    1   2
2362    PF00595 PF00373 4.430605    0.000000    3.134988    0.000000    0.000000    16  0   0   2
2363    PF03166 PF00104 4.368449    0.000000    0.000000    0.000000    5.371821    0   1596    0   2
2364    PF00178 PF00170 4.368449    0.000000    0.000000    0.000000    5.954304    0   1596    0   2
2365    PF00009 PF00009 4.347374    0.000000    2.240070    0.000000    0.000000    6   1225    1   3
2366    PF00019 PF00019 4.298680    0.000000    0.000000    0.000000    10.794399   0   0   1   1
2367    PF00870 PF00069 4.298680    0.000000    0.000000    0.000000    9.490854    0   0   0   1
2368    PF00917 PF00531 4.291051    0.000000    2.955225    0.000000    6.909752    0   0   0   2
2369    PF00155 PF00155 4.284388    2.793819    0.000000    0.000000    1.320570    0   136 1   3
2370    PF00240 PF00004 4.253137    14.901712   2.739100    0.000000    0.000000    0   0   0   2
2371    PF00957 PF00835 4.229996    0.000000    0.000000    0.000000    9.882348    0   0   1   1
2372    PF00017 PF02762 4.229996    0.000000    0.000000    0.000000    9.225240    0   0   0   1
2373    PF02196 PF00433 4.229996    0.000000    0.000000    0.000000    9.261840    0   0   0   1
2374    PF00415 PF00638 4.225423    3.000000    0.000000    0.000000    2.659820    0   0   0   2
2375    PF00241 PF00022 4.225423    4.204053    0.000000    0.000000    2.652336    0   0   0   2
2376    PF06481 PF00116 4.200153    0.000000    0.000000    0.000000    0.000000    14  5671    0   2
2377    PF00037 PF01565 4.200153    0.000000    0.000000    0.000000    0.000000    18  5671    0   2
2378    PF02233 PF01262 4.200153    0.000000    0.000000    0.000000    0.000000    19  5671    1   2
2379    PF02817 PF02817 4.200153    0.000000    0.000000    0.000000    0.000000    11  1275    0   2
2380    PF00033 PF00033 4.200153    0.000000    0.000000    0.000000    0.000000    16  5671    1   2
2381    PF02922 PF02922 4.200153    0.000000    0.000000    0.000000    0.000000    18  1540    0   2
2382    PF02239 PF00034 4.200153    0.000000    0.000000    0.000000    0.000000    11  5671    1   2
2383    PF00702 PF01842 4.200153    0.003540    0.000000    0.000000    0.000000    11  1275    0   2
2384    PF03785 PF01364 4.200153    0.000000    0.000000    0.000000    0.000000    16  1431    1   2
2385    PF00595 PF00307 4.148061    0.000000    0.000000    3.106620    0.000000    1   0   0   2
2386    PF00097 PF00560 4.148061    0.000000    0.000000    3.822951    0.000000    6   0   0   2
2387    PF00581 PF00069 4.105474    2.774625    0.000000    1.273888    0.000000    2   0   0   3
2388    PF01412 PF00071 4.105474    1.251625    0.000000    2.521188    0.000000    7   0   0   3
2389    PF00617 PF00036 4.101928    0.000000    2.977212    0.000000    0.000000    12  0   0   2
2390    PF02864 PF02864 4.083102    0.000000    1.000000    0.000000    0.761859    1   136 0   3
2391    PF00105 PF03143 4.001894    0.000000    1.543650    1.352172    8.575712    0   0   0   3
2392    PF00620 PF00069 3.976856    3.251745    2.851824    4.923248    0.691540    0   0   0   3
2393    PF00076 PF03144 3.960847    6.532530    1.304310    0.000000    0.000000    0   0   0   2
2394    PF00157 PF00352 3.953839    1.282052    0.000000    0.000000    1.167704    0   1596    0   3
2395    PF02852 PF02852 3.919306    1.406430    0.000000    0.000000    1.331775    0   5671    1   3
2396    PF04096 PF04096 3.919306    2.812860    0.000000    0.000000    1.000000    0   300 1   3
2397    PF02996 PF02996 3.919306    1.402626    0.000000    0.000000    1.328976    0   55  0   3
2398    PF00352 PF00170 3.919306    1.395012    0.000000    0.000000    2.123616    0   1596    0   3
2399    PF00076 PF04857 3.883801    1.358207    2.813580    0.000000    2.545884    0   0   0   3
2400    PF00046 PF00352 3.759452    1.750110    0.000000    0.000000    1.469853    0   1596    0   3
2401    PF00317 PF00317 3.759452    2.708712    0.000000    0.000000    1.000000    0   276 1   3
2402    PF04423 PF04423 3.759452    1.000000    0.000000    0.000000    1.000000    0   276 1   3
2403    PF00270 PF00069 3.740438    12.736080   0.000000    0.000000    0.000000    0   0   0   1
2404    PF00136 PF00069 3.727595    1.212750    0.000000    1.235872    0.535056    1   0   0   3
2405    PF00515 PF00755 3.705726    1.367072    0.000000    5.064444    0.000000    0   0   0   2
2406    PF00079 PF01413 3.702468    0.000000    0.000000    0.000000    7.906572    0   0   0   1
2407    PF00020 PF00017 3.702468    0.000000    0.000000    0.000000    7.631001    0   0   0   1
2408    PF00435 PF00022 3.702468    0.000000    0.000000    0.000000    7.723548    0   0   0   1
2409    PF07679 PF00769 3.702468    0.000000    0.000000    0.000000    7.183032    0   0   0   1
2410    PF00129 PF00664 3.702468    0.000000    0.000000    0.000000    7.579450    0   0   0   1
2411    PF02196 PF00244 3.702468    0.000000    0.000000    0.000000    8.827230    0   0   0   1
2412    PF00788 PF00018 3.689722    0.000000    0.000000    4.983776    0.000000    3   0   0   2
2413    PF00076 PF02985 3.681281    14.444136   0.000000    0.000000    0.000000    0   0   0   1
2414    PF00069 PF00149 3.681281    12.382650   0.000000    0.000000    0.000000    0   0   0   1
2415    PF00806 PF00069 3.681281    11.252640   0.000000    0.000000    0.000000    0   0   0   1
2416    PF00560 PF00612 3.665962    0.000000    2.966601    0.000000    0.000000    12  0   0   2
2417    PF03061 PF03061 3.665962    0.000000    1.000000    0.000000    0.000000    14  0   1   2
2418    PF00575 PF00017 3.574134    0.000000    3.015490    0.000000    0.000000    7   0   0   2
2419    PF02931 PF00046 3.574134    0.000000    3.008240    0.000000    0.000000    1   0   0   2
2420    PF00907 PF00046 3.554071    0.000000    0.000000    5.083440    1.216908    0   1596    0   3
2421    PF00804 PF00995 3.510423    4.247100    0.000000    2.562260    2.659820    0   0   1   3
2422    PF01007 PF00625 3.507601    0.000000    0.000000    0.000000    6.607510    0   0   0   1
2423    PF00020 PF00619 3.507601    0.000000    0.000000    0.000000    6.456996    0   0   0   1
2424    PF00105 PF00850 3.507601    0.000000    0.000000    0.000000    6.499975    0   0   0   1
2425    PF00024 PF00031 3.507601    0.000000    0.000000    0.000000    5.010304    0   0   0   1
2426    PF02319 PF00096 3.507601    0.000000    0.000000    0.000000    6.452476    0   0   0   1
2427    PF01858 PF02984 3.507601    0.000000    0.000000    0.000000    5.850480    0   0   0   1
2428    PF00625 PF02214 3.507601    0.000000    0.000000    0.000000    6.158040    0   0   0   1
2429    PF00036 PF00191 3.507601    0.000000    0.000000    0.000000    5.001304    0   0   0   1
2430    PF00103 PF00041 3.507601    0.000000    0.000000    0.000000    5.145210    0   0   1   1
2431    PF02984 PF02234 3.507601    0.000000    0.000000    0.000000    6.666180    0   0   0   1
2432    PF00060 PF00017 3.507601    0.000000    0.000000    0.000000    5.958056    0   0   0   1
2433    PF00352 PF00096 3.496661    1.359480    0.000000    0.000000    3.085936    0   0   0   2
2434    PF01259 PF00731 3.479859    0.000000    1.000000    1.000000    0.000000    10  0   0   3
2435    PF00036 PF00022 3.468771    1.321390    2.858184    0.000000    1.179486    0   0   0   3
2436    PF00058 PF00625 3.446664    0.000000    0.000000    0.000000    7.226010    0   0   0   1
2437    PF00594 PF00594 3.446664    0.000000    0.000000    0.000000    7.053696    0   0   0   1
2438    PF00339 PF00001 3.446664    0.000000    0.000000    0.000000    7.164816    0   0   0   1
2439    PF00178 PF00069 3.446664    0.000000    0.000000    0.000000    7.586208    0   0   0   1
2440    PF00341 PF07679 3.446664    0.000000    0.000000    0.000000    8.851066    0   0   0   1
2441    PF02318 PF00790 3.409400    0.000000    0.000000    0.000000    0.000000    0   36  0   1
2442    PF00438 PF00670 3.409400    0.000000    0.000000    0.000000    0.000000    0   36  0   1
2443    PF00438 PF02741 3.409400    0.000000    0.000000    0.000000    0.000000    0   36  0   1
2444    PF01913 PF00670 3.409400    0.000000    0.000000    0.000000    0.000000    0   36  0   1
2445    PF02318 PF01217 3.409400    0.000000    0.000000    0.000000    0.000000    0   36  0   1
2446    PF02741 PF00670 3.409400    0.000000    0.000000    0.000000    0.000000    0   36  0   1
2447    PF01749 PF02883 3.409400    0.000000    0.000000    0.000000    0.000000    0   36  0   1
2448    PF00183 PF03234 3.363274    1.407700    2.000000    0.000000    1.331775    0   0   0   3
2449    PF00319 PF00069 3.363274    1.010520    2.911355    0.000000    2.138520    0   0   0   3
2450    PF00006 PF00006 3.362512    0.872620    0.000000    0.000000    0.000000    1   45  1   2
2451    PF04542 PF00196 3.362512    0.000000    0.000000    0.000000    0.000000    1   1596    0   2
2452    PF00501 PF00106 3.362512    0.000000    0.000000    0.000000    0.000000    3   1275    0   2
2453    PF00070 PF00111 3.362512    0.000000    0.000000    0.000000    0.000000    6   5671    0   2
2454    PF00148 PF00142 3.362512    0.000000    0.000000    0.000000    0.000000    1   5671    1   2
2455    PF00593 PF00593 3.362512    0.000000    0.000000    0.000000    0.000000    7   300 1   2
2456    PF01324 PF02763 3.362512    0.000000    0.000000    0.000000    0.000000    4   231 1   2
2457    PF01374 PF02839 3.362512    0.000000    0.000000    0.000000    0.000000    1   1540    0   2
2458    PF01056 PF01056 3.362512    0.000000    0.000000    0.000000    0.000000    2   1596    0   2
2459    PF01642 PF01642 3.362512    0.000000    0.000000    0.000000    0.000000    1   1275    1   2
2460    PF00766 PF02770 3.362512    0.000000    0.000000    0.000000    0.000000    2   5671    0   2
2461    PF00355 PF01593 3.362512    0.000000    0.000000    0.000000    0.000000    2   5671    0   2
2462    PF00342 PF00342 3.362512    0.000000    0.000000    0.000000    0.000000    2   105 1   2
2463    PF00116 PF00115 3.362512    0.000000    0.000000    0.000000    0.000000    2   5671    1   2
2464    PF00160 PF00254 3.362512    0.000000    0.000000    0.000000    0.000000    2   55  0   2
2465    PF00085 PF00462 3.362512    0.000000    0.000000    0.000000    0.000000    2   5671    0   2
2466    PF01029 PF01029 3.362512    0.000000    0.000000    0.000000    0.000000    2   1596    1   2
2467    PF00465 PF00465 3.362512    0.000000    0.000000    0.000000    0.000000    1   1275    1   2
2468    PF00881 PF00037 3.362512    0.000000    0.000000    0.000000    0.000000    6   5671    0   2
2469    PF02011 PF00759 3.362512    0.000000    0.000000    0.000000    0.000000    2   1540    0   2
2470    PF00884 PF00884 3.362512    0.000000    0.000000    0.000000    0.000000    1   1275    1   2
2471    PF01341 PF00942 3.362512    0.000000    0.000000    0.000000    0.000000    1   1540    0   2
2472    PF00355 PF00111 3.362512    0.000000    0.000000    0.000000    0.000000    2   5671    0   2
2473    PF00890 PF01266 3.362512    0.000000    0.000000    0.000000    0.000000    1   5671    0   2
2474    PF00301 PF00070 3.349303    0.000000    0.000000    0.000000    0.000000    3   5671    0   2
2475    PF00970 PF00890 3.349303    0.000000    0.000000    0.000000    0.000000    1   5671    0   2
2476    PF00766 PF02771 3.349303    0.000000    0.000000    0.000000    0.000000    2   5671    0   2
2477    PF00465 PF00171 3.349303    0.000000    0.000000    0.000000    0.000000    2   1275    0   2
2478    PF02839 PF00331 3.349303    0.000000    0.000000    0.000000    0.000000    1   1540    0   2
2479    PF00766 PF00766 3.349303    0.000000    0.000000    0.000000    0.000000    1   5671    1   2
2480    PF00148 PF00148 3.349303    0.000000    0.000000    0.000000    0.000000    7   5671    1   2
2481    PF00077 PF00077 3.349303    0.000000    0.000000    0.000000    0.000000    2   1431    1   2
2482    PF00085 PF00070 3.349303    0.000000    0.000000    0.000000    0.000000    6   5671    0   2
2483    PF00562 PF00562 3.349303    0.000000    0.000000    0.000000    0.000000    2   351 1   2
2484    PF00759 PF00759 3.349303    0.000000    0.000000    0.000000    0.000000    2   1540    1   2
2485    PF01397 PF01397 3.349303    0.000000    0.000000    0.000000    0.000000    2   1275    0   2
2486    PF02764 PF02763 3.349303    0.000000    0.000000    0.000000    0.000000    4   231 1   2
2487    PF02263 PF02263 3.349303    0.000000    0.000000    0.000000    0.000000    1   55  0   2
2488    PF00648 PF00648 3.349303    0.000000    0.000000    0.000000    0.000000    3   1431    1   2
2489    PF02915 PF06397 3.349303    0.000000    0.000000    0.000000    0.000000    2   5671    0   2
2490    PF02085 PF02085 3.349303    0.000000    0.000000    0.000000    0.000000    2   5671    1   2
2491    PF01557 PF01557 3.349303    0.000000    0.000000    0.000000    0.000000    6   1275    1   2
2492    PF01266 PF00355 3.349303    0.000000    0.000000    0.000000    0.000000    3   5671    0   2
2493    PF02910 PF01266 3.349303    0.000000    0.000000    0.000000    0.000000    1   5671    0   2
2494    PF00150 PF00150 3.349303    0.000000    0.000000    0.000000    0.000000    5   1540    1   2
2495    PF00282 PF00282 3.349303    0.000000    0.000000    0.000000    0.000000    1   45  1   2
2496    PF02875 PF02875 3.349303    0.000000    0.000000    0.000000    0.000000    1   136 1   2
2497    PF00724 PF00890 3.349303    0.000000    0.000000    0.000000    0.000000    1   5671    0   2
2498    PF02239 PF02239 3.349303    0.000000    0.000000    0.000000    0.000000    2   5671    1   2
2499    PF01022 PF01022 3.349303    0.000000    0.000000    0.000000    0.000000    2   1596    1   2
2500    PF00989 PF01339 3.349303    0.000000    0.000000    0.000000    0.000000    4   136 0   2
2501    PF01483 PF02225 3.349303    0.000000    0.000000    0.000000    0.000000    1   1431    0   2
2502    PF00483 PF00155 3.349303    0.000000    0.000000    0.000000    0.000000    1   136 0   2
2503    PF00126 PF00126 3.349303    0.000000    0.000000    0.000000    0.000000    8   1596    1   2
2504    PF04539 PF04539 3.349303    0.000000    0.000000    0.000000    0.000000    3   1596    1   2
2505    PF01053 PF01053 3.349303    0.000000    0.000000    0.000000    0.000000    1   45  1   2
2506    PF02746 PF01081 3.349303    0.000000    0.000000    0.000000    0.000000    1   1275    0   2
2507    PF01077 PF01855 3.349303    0.000000    0.000000    0.000000    0.000000    1   5671    0   2
2508    PF04616 PF04616 3.349303    0.000000    0.000000    0.000000    0.000000    5   1540    1   2
2509    PF02225 PF02225 3.349303    0.000000    0.000000    0.000000    0.000000    3   1431    1   2
2510    PF01575 PF00171 3.349303    0.000000    0.000000    0.000000    0.000000    7   1275    0   2
2511    PF00064 PF00064 3.349303    0.000000    0.000000    0.000000    0.000000    1   1540    1   2
2512    PF00150 PF00331 3.337272    0.000000    0.000000    0.000000    0.000000    3   1540    0   2
2513    PF02790 PF02790 3.337272    0.000000    0.000000    0.000000    0.000000    2   5671    1   2
2514    PF00037 PF01266 3.337272    0.000000    0.000000    0.000000    0.000000    1   5671    0   2
2515    PF00330 PF00330 3.337272    0.000000    0.000000    0.000000    0.000000    1   1275    1   2
2516    PF00233 PF00989 3.337272    0.000000    0.000000    0.000000    0.000000    8   136 0   2
2517    PF06481 PF02790 3.337272    0.000000    0.000000    0.000000    0.000000    6   5671    0   2
2518    PF02011 PF00942 3.337272    0.000000    0.000000    0.000000    0.000000    4   1540    0   2
2519    PF00032 PF00032 3.337272    0.000000    0.000000    0.000000    0.000000    1   5671    0   2
2520    PF02852 PF00462 3.337272    0.000000    0.000000    0.000000    0.000000    8   5671    0   2
2521    PF00070 PF00462 3.337272    0.000000    0.000000    0.000000    0.000000    8   5671    0   2
2522    PF00722 PF00722 3.337272    0.000000    0.000000    0.000000    0.000000    1   1540    1   2
2523    PF00694 PF00694 3.337272    0.000000    0.000000    0.000000    0.000000    1   1275    0   2
2524    PF00378 PF00501 3.337272    0.000000    0.000000    0.000000    0.000000    1   1275    0   2
2525    PF00158 PF00165 3.337272    0.000000    0.000000    0.000000    0.000000    1   1596    0   2
2526    PF00301 PF00441 3.337272    0.000000    0.000000    0.000000    0.000000    2   5671    0   2
2527    PF00574 PF00574 3.337272    0.000000    0.000000    0.000000    0.000000    2   1431    1   2
2528    PF02196 PF02188 3.337272    0.000000    0.000000    0.000000    0.000000    8   136 0   2
2529    PF01077 PF00111 3.337272    0.000000    0.000000    0.000000    0.000000    1   5671    0   2
2530    PF02983 PF02983 3.337272    0.000000    0.000000    0.000000    0.000000    3   1431    1   2
2531    PF00486 PF00196 3.337272    0.000000    0.000000    0.000000    0.000000    1   1596    0   2
2532    PF00874 PF00455 3.337272    0.000000    0.000000    0.000000    0.000000    5   1596    0   2
2533    PF00142 PF00142 3.337272    0.000000    0.000000    0.000000    0.000000    2   5671    1   2
2534    PF00380 PF00572 3.337272    0.000000    0.000000    0.000000    0.000000    1   1225    0   2
2535    PF01346 PF01346 3.337272    0.000000    0.000000    0.000000    0.000000    1   55  1   2
2536    PF00175 PF00355 3.337272    0.000000    0.000000    0.000000    0.000000    2   5671    0   2
2537    PF00177 PF00177 3.337272    0.000000    0.000000    0.000000    0.000000    1   1225    0   2
2538    PF00623 PF00623 3.337272    0.000000    0.000000    0.000000    0.000000    1   351 0   2
2539    PF04983 PF04983 3.337272    0.000000    0.000000    0.000000    0.000000    1   351 0   2
2540    PF05649 PF05649 3.337272    0.000000    0.000000    0.000000    0.000000    1   1431    0   2
2541    PF00450 PF00450 3.337272    0.000000    0.000000    0.000000    0.000000    3   1431    1   2
2542    PF00175 PF00175 3.337272    0.000000    0.000000    0.000000    0.000000    1   5671    1   2
2543    PF00440 PF00440 3.337272    0.000000    0.000000    0.000000    0.000000    5   1596    1   2
2544    PF02146 PF02146 3.337272    0.000000    0.000000    0.000000    0.000000    1   1596    1   2
2545    PF01401 PF01401 3.337272    0.000000    0.000000    0.000000    0.000000    9   1431    1   2
2546    PF02515 PF02515 3.337272    0.000000    0.000000    0.000000    0.000000    2   1275    1   2
2547    PF00301 PF06397 3.337272    0.000000    0.000000    0.000000    0.000000    2   5671    0   2
2548    PF00440 PF01402 3.337272    0.000000    0.000000    0.000000    0.000000    1   1596    0   2
2549    PF00175 PF00070 3.337272    0.000000    0.000000    0.000000    0.000000    1   5671    0   2
2550    PF02276 PF02276 3.337272    0.000000    0.000000    0.000000    0.000000    1   5671    0   2
2551    PF00447 PF00072 3.337272    0.000000    0.000000    0.000000    0.000000    4   1596    0   2
2552    PF01855 PF00175 3.337272    0.000000    0.000000    0.000000    0.000000    2   5671    0   2
2553    PF01558 PF00175 3.337272    0.000000    0.000000    0.000000    0.000000    2   5671    0   2
2554    PF00026 PF00026 3.337272    0.000000    0.000000    0.000000    0.000000    2   1431    1   2
2555    PF01017 PF01017 3.337272    0.000000    0.000000    0.000000    0.761859    1   136 0   2
2556    PF01880 PF06397 3.337272    0.000000    0.000000    0.000000    0.000000    8   5671    1   2
2557    PF02927 PF00942 3.322555    0.000000    0.000000    0.000000    0.000000    1   1540    0   2
2558    PF00301 PF02771 3.322555    0.000000    0.000000    0.000000    0.000000    2   5671    0   2
2559    PF00942 PF00331 3.322555    0.000000    0.000000    0.000000    0.000000    6   1540    0   2
2560    PF00722 PF00457 3.322555    0.000000    0.000000    0.000000    0.000000    2   1540    1   2
2561    PF00116 PF00116 3.322555    0.000000    0.000000    0.000000    0.000000    4   5671    0   2
2562    PF00667 PF00037 3.322555    0.000000    0.000000    0.000000    0.000000    2   5671    0   2
2563    PF01493 PF00310 3.322555    0.000000    0.000000    0.000000    0.000000    3   1275    0   2
2564    PF02167 PF00033 3.322555    0.000000    0.000000    0.000000    0.000000    1   5671    1   2
2565    PF01483 PF01447 3.322555    0.000000    0.000000    0.000000    0.000000    1   1431    0   2
2566    PF01074 PF01074 3.322555    0.000000    0.000000    0.000000    0.000000    1   1540    1   2
2567    PF00457 PF00331 3.322555    0.000000    0.000000    0.000000    0.000000    1   1540    0   2
2568    PF00970 PF00970 3.322555    0.000000    0.000000    0.000000    0.000000    1   5671    0   2
2569    PF00712 PF00712 3.322555    0.000000    0.000000    0.000000    0.000000    1   276 0   2
2570    PF04542 PF00072 3.322555    0.000000    0.000000    0.000000    0.000000    1   1596    0   2
2571    PF01494 PF01494 3.322555    0.000000    0.000000    0.000000    0.000000    3   45  1   2
2572    PF00306 PF00306 3.322555    0.872620    0.000000    0.000000    0.000000    1   45  1   2
2573    PF00331 PF00331 3.322555    0.000000    0.000000    0.000000    0.000000    7   1540    1   2
2574    PF00034 PF02738 3.322555    0.000000    0.000000    0.000000    0.000000    2   5671    0   2
2575    PF00392 PF00392 3.322555    0.000000    0.000000    0.000000    0.000000    3   1596    1   2
2576    PF02790 PF00115 3.322555    0.000000    0.000000    0.000000    0.000000    2   5671    1   2
2577    PF00175 PF00037 3.322555    0.000000    0.000000    0.000000    0.000000    4   5671    0   2
2578    PF00853 PF00170 3.318010    0.000000    0.000000    0.000000    3.240288    0   1596    0   2
2579    PF03166 PF00319 3.318010    0.000000    0.000000    0.000000    3.977568    0   1596    0   2
2580    PF00917 PF00023 3.315781    0.000000    0.000000    10.072944   0.000000    0   0   0   1
2581    PF02985 PF00227 3.308083    12.266016   0.000000    0.000000    0.000000    0   0   0   1
2582    PF00571 PF00069 3.308083    13.169730   0.000000    0.000000    0.000000    0   0   0   1
2583    PF00125 PF00097 3.308083    11.544156   0.000000    0.000000    0.000000    0   0   0   1
2584    PF01423 PF03764 3.308083    14.383248   0.000000    0.000000    0.000000    0   0   0   1
2585    PF00227 PF00149 3.308083    18.068400   0.000000    0.000000    0.000000    0   0   0   1
2586    PF00632 PF00069 3.278155    0.000000    2.374691    0.000000    0.000000    1   0   0   2
2587    PF00057 PF00059 3.278155    0.000000    2.909220    0.000000    0.000000    8   0   0   2
2588    PF02188 PF00096 3.277388    0.000000    0.000000    9.578589    0.000000    0   0   0   1
2589    PF00105 PF00554 3.274836    0.000000    0.000000    0.000000    5.209304    0   0   0   1
2590    PF01403 PF00625 3.274836    0.000000    0.000000    0.000000    5.214100    0   0   0   1
2591    PF00053 PF00147 3.274836    0.000000    0.000000    0.000000    6.540105    0   0   0   1
2592    PF00354 PF00386 3.274836    0.000000    0.000000    0.000000    5.315904    0   0   0   1
2593    PF00017 PF00812 3.274836    0.000000    0.000000    0.000000    5.445405    0   0   0   1
2594    PF01023 PF00191 3.274836    0.000000    0.000000    0.000000    6.771408    0   0   0   1
2595    PF01393 PF01393 3.274836    0.000000    0.000000    0.000000    5.332710    0   0   1   1
2596    PF00917 PF00656 3.274836    0.000000    0.000000    0.000000    5.199280    0   0   0   1
2597    PF00079 PF00112 3.274836    0.000000    0.000000    0.000000    6.588810    0   0   0   1
2598    PF02180 PF00071 3.274836    0.000000    0.000000    0.000000    5.223441    0   0   0   1
2599    PF00625 PF00135 3.274836    0.000000    0.000000    0.000000    5.169300    0   0   0   1
2600    PF00102 PF07686 3.274836    0.000000    0.000000    0.000000    5.068620    0   0   0   1
2601    PF00102 PF02174 3.274836    0.000000    0.000000    0.000000    6.367878    0   0   0   1
2602    PF01669 PF00069 3.274836    0.000000    0.000000    0.000000    5.206714    0   0   0   1
2603    PF00246 PF00754 3.229040    0.000000    0.000000    0.000000    0.000000    10  0   0   1
2604    PF00057 PF00047 3.229040    0.000000    0.000000    0.000000    0.000000    10  0   0   1
2605    PF00790 PF01363 3.229040    0.000000    0.000000    0.000000    0.000000    14  0   1   1
2606    PF03623 PF00069 3.229040    0.000000    0.000000    0.000000    0.000000    18  0   0   1
2607    PF00051 PF00040 3.229040    0.000000    0.000000    0.000000    0.000000    11  0   0   1
2608    PF00051 PF01392 3.229040    0.000000    0.000000    0.000000    0.000000    16  0   0   1
2609    PF02729 PF00289 3.229040    0.000000    0.000000    0.000000    0.000000    11  0   0   1
2610    PF01636 PF02770 3.229040    0.000000    0.000000    0.000000    0.000000    10  0   0   1
2611    PF00018 PF00388 3.229040    0.000000    0.000000    0.000000    0.000000    17  0   0   1
2612    PF00027 PF00571 3.229040    0.000000    0.000000    0.000000    0.000000    17  0   0   1
2613    PF01702 PF01472 3.229040    0.000000    0.000000    0.000000    0.000000    10  0   1   1
2614    PF00018 PF00241 3.229040    0.000000    0.000000    0.000000    0.000000    18  0   0   1
2615    PF00595 PF00027 3.229040    0.000000    0.000000    0.000000    0.000000    11  0   0   1
2616    PF00185 PF00289 3.229040    0.000000    0.000000    0.000000    0.000000    11  0   0   1
2617    PF00621 PF00533 3.229040    0.000000    0.000000    0.000000    0.000000    13  0   0   1
2618    PF00620 PF00168 3.229040    0.000000    0.000000    0.000000    0.000000    11  0   0   1
2619    PF00788 PF00027 3.229040    0.000000    0.000000    0.000000    0.000000    12  0   0   1
2620    PF00018 PF00779 3.229040    0.000000    0.000000    0.000000    0.000000    12  0   0   1
2621    PF01735 PF00168 3.229040    0.000000    0.000000    0.000000    0.000000    13  0   1   1
2622    PF02542 PF01128 3.229040    0.000000    0.000000    0.000000    0.000000    15  0   0   1
2623    PF00620 PF00788 3.229040    0.000000    0.000000    0.000000    0.000000    16  0   0   1
2624    PF00787 PF00614 3.229040    0.000000    0.000000    0.000000    0.000000    13  0   0   1
2625    PF02870 PF00165 3.229040    0.000000    0.000000    0.000000    0.000000    10  0   0   1
2626    PF06715 PF06715 3.229040    0.000000    0.000000    0.000000    0.000000    12  0   1   1
2627    PF01437 PF00069 3.229040    0.000000    0.000000    0.000000    0.000000    13  0   0   1
2628    PF00665 PF01140 3.229040    0.000000    0.000000    0.000000    0.000000    15  0   0   1
2629    PF02887 PF00391 3.229040    0.000000    0.000000    0.000000    0.000000    19  0   0   1
2630    PF01436 PF01082 3.229040    0.000000    0.000000    0.000000    0.000000    14  0   0   1
2631    PF00211 PF00560 3.229040    0.000000    0.000000    0.000000    0.000000    19  0   0   1
2632    PF00651 PF00071 3.229040    0.000000    0.000000    0.000000    0.000000    11  0   0   1
2633    PF00154 PF03951 3.229040    0.000000    0.000000    0.000000    0.000000    14  0   0   1
2634    PF01493 PF00070 3.229040    0.000000    0.000000    0.000000    0.000000    15  0   0   1
2635    PF05203 PF00306 3.229040    0.000000    0.000000    0.000000    0.000000    16  0   0   1
2636    PF02878 PF00483 3.229040    0.000000    0.000000    0.000000    0.000000    10  0   0   1
2637    PF01582 PF01462 3.229040    0.000000    0.000000    0.000000    0.000000    16  0   0   1
2638    PF00616 PF00612 3.229040    0.000000    0.000000    0.000000    0.000000    11  0   0   1
2639    PF00581 PF02852 3.229040    0.000000    0.000000    0.000000    0.000000    15  0   0   1
2640    PF00271 PF00439 3.229040    0.000000    0.000000    0.000000    0.000000    18  0   0   1
2641    PF02018 PF00759 3.229040    0.000000    0.000000    0.000000    0.000000    10  0   0   1
2642    PF00531 PF01833 3.229040    0.000000    0.000000    0.000000    0.000000    10  0   0   1
2643    PF00086 PF00058 3.229040    0.000000    0.000000    0.000000    0.000000    12  0   0   1
2644    PF02188 PF00515 3.229040    0.000000    0.000000    0.000000    0.000000    14  0   0   1
2645    PF05204 PF02874 3.229040    0.000000    0.000000    0.000000    0.000000    15  0   0   1
2646    PF00359 PF02896 3.229040    0.000000    0.000000    0.000000    0.000000    17  0   0   1
2647    PF00699 PF01979 3.229040    0.000000    0.000000    0.000000    0.000000    11  0   1   1
2648    PF00515 PF00097 3.229040    0.000000    0.000000    0.000000    0.000000    13  0   0   1
2649    PF00362 PF00008 3.229040    0.000000    0.000000    0.000000    0.000000    12  0   0   1
2650    PF00607 PF00692 3.229040    0.000000    0.000000    0.000000    0.000000    17  0   0   1
2651    PF00636 PF00270 3.229040    0.000000    0.000000    0.000000    0.542090    10  0   0   1
2652    PF00515 PF00149 3.229040    0.000000    0.000000    0.000000    0.000000    19  0   0   1
2653    PF01049 PF00008 3.229040    0.000000    0.000000    0.000000    0.000000    10  0   0   1
2654    PF02895 PF00072 3.229040    0.000000    0.000000    0.000000    0.000000    18  0   0   1
2655    PF00075 PF03372 3.229040    0.000000    0.000000    0.000000    0.000000    13  0   0   1
2656    PF01033 PF01223 3.229040    0.000000    0.000000    0.000000    0.000000    10  0   0   1
2657    PF00078 PF01140 3.229040    0.000000    0.000000    0.000000    0.000000    15  0   0   1
2658    PF00035 PF00270 3.229040    0.000000    0.000000    0.000000    0.000000    10  0   0   1
2659    PF00107 PF00106 3.229040    0.000000    0.000000    0.000000    0.000000    13  0   0   1
2660    PF00619 PF00653 3.229040    0.000000    0.000000    0.000000    0.000000    13  0   0   1
2661    PF05239 PF03967 3.229040    0.000000    0.000000    0.000000    0.000000    10  0   1   1
2662    PF01033 PF00045 3.229040    0.000000    0.000000    0.000000    0.000000    16  0   0   1
2663    PF00122 PF00122 3.229040    0.000000    0.000000    0.000000    0.000000    11  0   1   1
2664    PF00404 PF00942 3.229040    0.000000    0.000000    0.000000    0.000000    13  0   0   1
2665    PF00075 PF01140 3.229040    0.000000    0.000000    0.000000    0.000000    15  0   0   1
2666    PF02518 PF00069 3.229040    0.000000    0.000000    0.000000    0.000000    17  0   0   1
2667    PF00788 PF00017 3.229040    0.000000    0.000000    0.000000    0.000000    16  0   0   1
2668    PF00293 PF00293 3.227644    0.000000    3.015490    0.000000    0.000000    3   0   1   2
2669    PF02878 PF00132 3.219492    0.000000    0.000000    0.000000    0.000000    10  0   0   1
2670    PF02729 PF00988 3.219492    0.000000    0.000000    0.000000    0.000000    11  0   0   1
2671    PF00397 PF00169 3.219492    0.000000    0.000000    0.000000    0.000000    11  0   0   1
2672    PF02729 PF02786 3.219492    0.000000    0.000000    0.000000    0.000000    11  0   0   1
2673    PF01462 PF00041 3.219492    0.000000    0.000000    0.000000    0.000000    11  0   0   1
2674    PF00057 PF01392 3.219492    0.000000    0.000000    0.000000    0.000000    10  0   0   1
2675    PF01266 PF00036 3.219492    0.000000    0.000000    0.000000    0.000000    10  0   0   1
2676    PF02871 PF02317 3.219492    0.000000    0.000000    0.000000    0.000000    18  0   1   1
2677    PF06394 PF06394 3.219492    0.000000    0.000000    0.000000    0.000000    10  0   1   1
2678    PF02037 PF00097 3.219492    0.000000    0.000000    0.000000    0.000000    19  0   0   1
2679    PF00185 PF02786 3.219492    0.000000    0.000000    0.000000    0.000000    11  0   0   1
2680    PF00041 PF00097 3.219492    0.000000    0.000000    0.000000    0.000000    19  0   0   1
2681    PF02822 PF02822 3.219492    0.000000    0.000000    0.000000    0.000000    17  0   0   1
2682    PF00041 PF00194 3.219492    0.000000    0.000000    0.000000    0.000000    15  0   0   1
2683    PF01441 PF00921 3.219492    0.000000    0.000000    0.000000    0.000000    12  0   0   1
2684    PF00595 PF02185 3.219492    0.000000    0.000000    0.000000    0.000000    12  0   0   1
2685    PF00169 PF00612 3.219492    0.000000    0.000000    0.000000    0.000000    15  0   0   1
2686    PF00084 PF00057 3.219492    0.000000    0.000000    0.000000    0.000000    14  0   0   1
2687    PF00173 PF00063 3.219492    0.000000    0.000000    0.000000    0.000000    11  0   0   1
2688    PF01462 PF00001 3.219492    0.000000    0.000000    0.000000    0.000000    18  0   0   1
2689    PF02037 PF03731 3.219492    0.000000    0.000000    0.000000    0.000000    11  0   1   1
2690    PF00215 PF00156 3.219492    0.000000    0.006636    0.000000    0.000000    18  0   0   1
2691    PF02196 PF00615 3.219492    0.000000    0.000000    0.000000    0.000000    15  0   0   1
2692    PF00185 PF00988 3.219492    0.000000    0.000000    0.000000    0.000000    11  0   0   1
2693    PF00165 PF06029 3.219492    0.000000    0.000000    0.000000    0.000000    12  0   0   1
2694    PF00097 PF00533 3.219492    0.000000    0.000000    0.000000    0.000000    17  0   0   1
2695    PF05204 PF00306 3.219492    0.000000    0.000000    0.000000    0.000000    15  0   0   1
2696    PF00111 PF03473 3.219492    0.000000    0.000000    0.000000    0.000000    12  0   0   1
2697    PF00531 PF00554 3.219492    0.000000    0.000000    0.000000    0.000000    10  0   0   1
2698    PF01436 PF03712 3.219492    0.000000    0.000000    0.000000    0.000000    14  0   0   1
2699    PF00125 PF01661 3.219492    0.000000    0.000000    0.000000    0.000000    15  0   0   1
2700    PF00095 PF00014 3.219492    0.000000    0.000000    0.000000    0.000000    18  0   0   1
2701    PF00515 PF00085 3.219492    0.000000    0.000000    0.000000    0.000000    11  0   0   1
2702    PF00627 PF00179 3.219492    0.000000    0.000000    0.000000    0.000000    12  0   0   1
2703    PF00652 PF01117 3.219492    0.000000    0.000000    0.000000    0.000000    17  0   0   1
2704    PF00620 PF00397 3.219492    0.000000    0.000000    0.000000    0.000000    12  0   0   1
2705    PF04897 PF00070 3.219492    0.000000    0.000000    0.000000    0.000000    13  0   0   1
2706    PF02080 PF00392 3.219492    0.000000    0.000000    0.000000    0.000000    11  0   0   1
2707    PF00617 PF00027 3.219492    0.000000    0.000000    0.000000    0.000000    17  0   0   1
2708    PF00154 PF00120 3.219492    0.000000    0.000000    0.000000    0.000000    14  0   0   1
2709    PF01336 PF01368 3.219492    0.000000    0.000000    0.000000    0.000000    10  0   0   1
2710    PF00753 PF01613 3.219492    0.000000    0.000000    0.000000    0.000000    12  0   0   1
2711    PF00013 PF00753 3.219492    0.000000    0.000000    0.000000    0.000000    11  0   0   1
2712    PF02233 PF05222 3.219492    0.000000    0.000000    0.000000    0.000000    19  0   1   1
2713    PF00090 PF00014 3.219492    0.000000    0.000000    0.000000    0.000000    16  0   0   1
2714    PF01437 PF00008 3.219492    0.000000    0.000000    0.000000    0.000000    10  0   0   1
2715    PF04960 PF00023 3.219492    0.000000    0.000000    0.000000    0.000000    17  0   0   1
2716    PF00359 PF00391 3.219492    0.000000    0.000000    0.000000    0.000000    17  0   0   1
2717    PF01453 PF01453 3.219492    0.000000    0.000000    0.000000    0.000000    18  0   1   1
2718    PF00090 PF01826 3.219492    0.000000    0.000000    0.000000    0.000000    10  0   0   1
2719    PF00533 PF00023 3.219492    0.000000    0.000000    0.000000    0.000000    16  0   0   1
2720    PF01437 PF00053 3.219492    0.000000    0.000000    0.000000    0.000000    12  0   0   1
2721    PF00723 PF00686 3.219492    0.000000    0.000000    0.000000    0.000000    12  0   0   1
2722    PF00097 PF02762 3.219492    0.000000    0.000000    0.000000    0.000000    19  0   0   1
2723    PF00989 PF01842 3.219492    0.000000    0.000000    0.000000    0.000000    12  0   0   1
2724    PF05552 PF05552 3.219492    0.000000    0.000000    0.000000    0.000000    12  0   1   1
2725    PF00078 PF00096 3.219492    0.000000    0.000000    0.000000    0.000000    12  0   0   1
2726    PF00168 PF00779 3.219492    0.000000    0.000000    0.000000    0.000000    14  0   0   1
2727    PF01855 PF00667 3.209164    0.000000    0.000000    0.000000    0.000000    2   5671    0   2
2728    PF00301 PF01613 3.209164    0.000000    0.000000    0.000000    0.000000    1   5671    0   2
2729    PF00301 PF00766 3.209164    0.000000    0.000000    0.000000    0.000000    2   5671    0   2
2730    PF01067 PF01067 3.209164    0.000000    0.000000    0.000000    0.000000    5   1431    0   2
2731    PF01558 PF00667 3.209164    0.000000    0.000000    0.000000    0.000000    2   5671    0   2
2732    PF02764 PF01324 3.209164    0.000000    0.000000    0.000000    0.000000    4   231 1   2
2733    PF01584 PF01584 3.209164    0.000000    0.000000    0.000000    0.000000    3   136 0   2
2734    PF00318 PF00318 3.209164    0.000000    0.000000    0.000000    0.000000    1   1225    1   2
2735    PF02136 PF02136 3.209164    0.000000    0.000000    0.000000    0.000000    1   300 1   2
2736    PF00590 PF00590 3.209164    0.000000    0.000000    0.000000    0.000000    1   1275    1   2
2737    PF00766 PF00441 3.209164    0.000000    0.000000    0.000000    0.000000    2   5671    0   2
2738    PF01614 PF01614 3.209164    0.000000    0.000000    0.000000    0.000000    2   1596    1   2
2739    PF00124 PF00124 3.209164    0.000000    0.000000    0.000000    0.000000    1   78  1   2
2740    PF00772 PF00772 3.209164    0.000000    0.000000    0.000000    0.000000    1   276 1   2
2741    PF02167 PF00032 3.209164    0.000000    0.000000    0.000000    0.000000    1   5671    1   2
2742    PF00510 PF00510 3.209164    0.000000    0.000000    0.000000    0.000000    8   5671    0   2
2743    PF00301 PF02770 3.209164    0.000000    0.000000    0.000000    0.000000    2   5671    0   2
2744    PF02903 PF02806 3.209164    0.000000    0.000000    0.000000    0.000000    4   1540    1   2
2745    PF00510 PF00115 3.209164    0.000000    0.000000    0.000000    0.000000    8   5671    1   2
2746    PF01012 PF00766 3.209164    0.000000    0.000000    0.000000    0.000000    3   5671    1   2
2747    PF00970 PF00355 3.209164    0.000000    0.000000    0.000000    0.000000    1   5671    0   2
2748    PF00238 PF00238 3.209164    0.000000    0.000000    0.000000    0.000000    1   1225    0   2
2749    PF00301 PF00301 3.209164    0.000000    0.000000    0.000000    0.000000    3   5671    1   2
2750    PF00310 PF00310 3.209164    0.000000    0.000000    0.000000    0.000000    1   1275    1   2
2751    PF00940 PF00940 3.209164    0.000000    0.000000    0.000000    0.000000    1   351 1   2
2752    PF01395 PF01395 3.209164    0.000000    0.000000    0.000000    0.000000    7   300 1   2
2753    PF00034 PF01315 3.209164    0.000000    0.000000    0.000000    0.000000    2   5671    0   2
2754    PF00266 PF00266 3.209164    0.000000    0.000000    0.000000    0.000000    1   1275    1   2
2755    PF01188 PF01188 3.209164    0.000000    0.000000    0.000000    0.000000    2   1275    1   2
2756    PF00457 PF00457 3.209164    0.000000    0.000000    0.000000    0.000000    5   1540    1   2
2757    PF02910 PF02910 3.209164    0.000000    0.000000    0.000000    0.000000    1   5671    1   2
2758    PF00890 PF00175 3.209164    0.000000    0.000000    0.000000    0.000000    1   5671    0   2
2759    PF00476 PF00476 3.209164    0.000000    0.000000    0.000000    0.000000    1   276 1   2
2760    PF01025 PF00254 3.209164    0.000000    0.000000    0.000000    0.000000    1   55  0   2
2761    PF00127 PF00127 3.209164    0.000000    0.000000    0.000000    0.000000    1   5671    1   2
2762    PF01402 PF00072 3.209164    0.000000    0.000000    0.000000    0.000000    1   1596    0   2
2763    PF01483 PF03413 3.209164    0.000000    0.000000    0.000000    0.000000    1   1431    0   2
2764    PF01431 PF01431 3.209164    0.000000    0.000000    0.000000    0.000000    1   1431    0   2
2765    PF00702 PF00702 3.209164    0.000000    0.000000    0.000000    0.000000    9   1275    1   2
2766    PF01188 PF01081 3.209164    0.000000    0.000000    0.000000    0.000000    1   1275    0   2
2767    PF00067 PF00970 3.209164    0.000000    0.000000    0.000000    0.000000    1   5671    0   2
2768    PF01333 PF01333 3.209164    0.000000    0.000000    0.000000    0.000000    1   5671    1   2
2769    PF02868 PF01483 3.209164    0.000000    0.000000    0.000000    0.000000    1   1431    0   2
2770    PF00332 PF00332 3.209164    0.000000    0.000000    0.000000    0.000000    1   1540    1   2
2771    PF01614 PF00325 3.209164    0.000000    0.000000    0.000000    0.000000    1   1596    0   2
2772    PF01857 PF02984 3.180028    0.000000    0.000000    0.000000    5.850480    0   0   0   1
2773    PF00965 PF00413 3.180028    0.000000    0.000000    0.000000    6.945640    0   0   1   1
2774    PF00167 PF00167 3.180028    0.000000    0.000000    0.000000    6.611220    0   0   1   1
2775    PF00085 PF07654 3.180028    0.000000    0.000000    0.000000    5.789960    0   0   0   1
2776    PF00071 PF05351 3.180028    0.000000    0.000000    0.000000    5.261694    0   0   0   1
2777    PF01840 PF00433 3.180028    0.000000    0.000000    0.000000    5.130174    0   0   0   1
2778    PF00639 PF00069 3.180028    0.000000    0.000000    0.000000    5.149204    0   0   0   1
2779    PF05706 PF00069 3.180028    0.000000    0.000000    0.000000    5.205720    0   0   1   1
2780    PF01221 PF00022 3.180028    0.000000    0.000000    0.000000    5.321502    0   0   0   1
2781    PF00615 PF01412 3.180028    0.000000    0.000000    0.000000    5.051052    0   0   0   1
2782    PF00243 PF01462 3.180028    0.000000    0.000000    0.000000    5.293488    0   0   0   1
2783    PF02469 PF01413 3.180028    0.000000    0.000000    0.000000    5.332710    0   0   0   1
2784    PF00965 PF03933 3.180028    0.000000    0.000000    0.000000    6.945640    0   0   0   1
2785    PF03623 PF00018 3.180028    0.000000    0.000000    0.000000    6.700108    0   0   0   1
2786    PF00400 PF00362 3.180028    0.000000    0.000000    0.000000    5.635014    0   0   0   1
2787    PF04811 PF01217 3.177051    0.000000    0.000000    0.000000    0.000000    0   36  0   1
2788    PF04815 PF01749 3.177051    0.000000    0.000000    0.000000    0.000000    0   36  0   1
2789    PF04815 PF00928 3.177051    0.000000    0.000000    0.000000    0.000000    0   36  0   1
2790    PF04815 PF02883 3.177051    0.000000    0.000000    0.000000    0.000000    0   36  0   1
2791    PF00790 PF01217 3.177051    0.000000    0.000000    0.000000    0.000000    0   36  0   1
2792    PF02741 PF02741 3.177051    0.000000    0.000000    0.000000    0.000000    0   36  1   1
2793    PF03166 PF00515 3.173634    0.000000    0.000000    0.000000    5.186937    0   0   0   1
2794    PF00036 PF00010 3.173634    0.000000    0.000000    0.000000    6.732468    0   0   0   1
2795    PF01248 PF00069 3.173634    0.000000    0.000000    0.000000    6.142920    0   0   0   1
2796    PF00850 PF00319 3.173634    0.000000    0.000000    0.000000    5.319640    0   0   0   1
2797    PF00835 PF00804 3.173634    0.000000    0.000000    0.000000    5.004670    0   0   0   1
2798    PF00341 PF00341 3.173634    0.000000    0.000000    0.000000    6.768076    0   0   1   1
2799    PF00595 PF00664 3.173634    0.000000    0.000000    0.000000    5.736675    0   0   0   1
2800    PF00249 PF02984 3.173634    0.000000    0.000000    0.000000    6.536850    0   0   0   1
2801    PF06617 PF00244 3.173634    0.000000    0.000000    0.000000    6.656076    0   0   0   1
2802    PF00659 PF00227 3.173634    0.000000    0.000000    0.000000    5.315904    0   0   0   1
2803    PF00017 PF00244 3.173634    0.000000    0.000000    0.000000    5.099724    0   0   0   1
2804    PF00058 PF00151 3.173634    0.000000    0.000000    0.000000    5.307489    0   0   0   1
2805    PF01582 PF00340 3.173634    0.000000    0.000000    0.000000    5.102340    0   0   0   1
2806    PF01590 PF00211 3.134968    0.000000    0.000000    0.000000    0.000000    10  0   0   1
2807    PF00077 PF01140 3.134968    0.000000    0.000000    0.000000    0.000000    16  0   0   1
2808    PF00571 PF03061 3.134968    0.000000    0.000000    0.000000    0.000000    11  0   0   1
2809    PF00571 PF01842 3.134968    0.000000    0.000000    0.000000    0.000000    13  0   0   1
2810    PF00704 PF02018 3.134968    0.000000    0.000000    0.000000    0.000000    12  0   0   1
2811    PF00614 PF00169 3.134968    0.000000    0.000000    0.000000    0.000000    11  0   0   1
2812    PF01850 PF00013 3.134968    0.000000    0.000000    0.000000    0.000000    13  0   0   1
2813    PF00621 PF00612 3.134968    0.000000    0.000000    0.000000    0.000000    11  0   0   1
2814    PF00532 PF00392 3.134968    0.000000    0.000000    0.000000    0.000000    16  0   0   1
2815    PF00185 PF02142 3.134968    0.000000    0.000000    0.000000    0.000000    12  0   0   1
2816    PF03460 PF00355 3.134968    0.000000    0.000000    0.000000    0.000000    10  0   0   1
2817    PF02729 PF02142 3.134968    0.000000    0.000000    0.000000    0.000000    12  0   0   1
2818    PF00051 PF00047 3.134968    0.000000    0.000000    0.000000    0.000000    15  0   0   1
2819    PF00793 PF01817 3.134968    0.000000    0.000000    0.000000    0.000000    13  0   0   1
2820    PF00632 PF00612 3.134968    0.000000    0.000000    0.000000    0.000000    13  0   0   1
2821    PF00086 PF00008 3.134968    0.000000    0.000000    0.000000    0.000000    13  0   0   1
2822    PF00595 PF00498 3.134968    0.000000    0.000000    0.000000    0.000000    16  0   0   1
2823    PF00652 PF00030 3.134968    0.000000    0.000000    0.000000    0.000000    12  0   0   1
2824    PF00097 PF02262 3.134968    0.000000    0.000000    0.000000    0.000000    18  0   1   1
2825    PF04151 PF04151 3.134968    0.000000    0.000000    0.000000    0.000000    19  0   1   1
2826    PF00728 PF03173 3.134968    0.000000    0.000000    0.000000    0.000000    16  0   1   1
2827    PF00625 PF00397 3.134968    0.000000    0.000000    0.000000    0.000000    15  0   0   1
2828    PF01985 PF01985 3.134968    0.000000    0.000000    0.000000    0.000000    15  0   1   1
2829    PF00497 PF00072 3.134968    0.000000    0.000000    0.000000    0.000000    13  0   0   1
2830    PF00568 PF00786 3.134968    0.000000    0.000000    0.000000    0.000000    12  0   0   1
2831    PF00654 PF02080 3.134968    0.000000    0.000000    0.000000    0.000000    18  0   0   1
2832    PF00547 PF01979 3.134968    0.000000    0.000000    0.000000    0.000000    10  0   0   1
2833    PF00069 PF00612 3.134968    0.000000    0.000000    0.000000    0.000000    17  0   0   1
2834    PF00050 PF00008 3.134968    0.000000    0.000000    0.000000    0.000000    14  0   0   1
2835    PF05203 PF02874 3.134968    0.000000    0.000000    0.000000    0.000000    16  0   0   1
2836    PF00050 PF00047 3.134968    0.000000    0.000000    0.000000    0.000000    18  0   0   1
2837    PF00636 PF00271 3.134968    0.000000    0.000000    0.000000    0.000000    15  0   0   1
2838    PF00443 PF00917 3.134968    0.000000    0.000000    0.000000    0.000000    16  0   0   1
2839    PF00107 PF00107 3.134968    0.000000    0.000000    0.000000    0.000000    12  0   1   1
2840    PF03435 PF01262 3.134968    0.000000    0.000000    0.000000    0.000000    12  0   0   1
2841    PF00090 PF00008 3.134968    0.000000    0.000000    0.000000    0.000000    15  0   0   1
2842    PF00697 PF00117 3.134968    0.000000    0.000000    0.000000    0.000000    13  0   0   1
2843    PF00560 PF03372 3.134968    0.000000    0.000000    0.000000    0.000000    18  0   0   1
2844    PF00088 PF00088 3.134968    0.000000    0.000000    0.000000    0.000000    17  0   1   1
2845    PF00730 PF06029 3.134968    0.000000    0.000000    0.000000    0.000000    16  0   1   1
2846    PF02296 PF01602 3.134968    0.000000    0.000000    0.000000    0.000000    14  0   0   1
2847    PF01979 PF02142 3.134968    0.000000    0.000000    0.000000    0.000000    11  0   0   1
2848    PF00699 PF00449 3.134968    0.000000    0.000000    0.000000    0.000000    12  0   1   1
2849    PF00618 PF00027 3.134968    0.000000    0.000000    0.000000    0.000000    17  0   0   1
2850    PF02037 PF02735 3.134968    0.000000    0.000000    0.000000    0.000000    11  0   0   1
2851    PF00092 PF00097 3.134968    0.000000    0.000000    0.000000    0.000000    18  0   0   1
2852    PF01392 PF00047 3.134968    0.000000    0.000000    0.000000    0.000000    19  0   0   1
2853    PF00018 PF00387 3.134968    0.000000    0.000000    0.000000    0.000000    18  0   0   1
2854    PF02210 PF00092 3.134968    0.000000    0.000000    0.000000    0.000000    13  0   0   1
2855    PF01033 PF01663 3.134968    0.000000    0.000000    0.000000    0.000000    13  0   0   1
2856    PF01468 PF01468 3.134968    0.000000    0.000000    0.000000    0.000000    15  0   0   1
2857    PF01764 PF00353 3.134968    0.000000    0.000000    0.000000    0.000000    13  0   0   1
2858    PF00788 PF00612 3.134968    0.000000    0.000000    0.000000    0.000000    14  0   0   1
2859    PF02821 PF02821 3.134968    0.000000    0.000000    0.000000    0.000000    14  0   1   1
2860    PF00028 PF00069 3.134968    0.000000    0.000000    0.000000    0.000000    15  0   0   1
2861    PF00620 PF03372 3.134968    0.000000    0.000000    0.000000    0.000000    10  0   0   1
2862    PF02318 PF00168 3.134968    0.000000    0.000000    0.000000    0.000000    16  0   0   1
2863    PF01202 PF01488 3.134968    0.000000    0.000000    0.000000    0.000000    10  0   0   1
2864    PF00788 PF00560 3.134968    0.000000    0.000000    0.000000    0.000000    16  0   0   1
2865    PF00630 PF00097 3.134968    0.000000    0.000000    0.000000    0.000000    10  0   0   1
2866    PF01365 PF00036 3.134968    0.000000    0.000000    0.000000    0.000000    12  0   0   1
2867    PF00618 PF00169 3.134968    0.000000    0.000000    0.000000    0.000000    18  0   0   1
2868    PF00581 PF00070 3.134968    0.000000    0.000000    0.000000    0.000000    15  0   0   1
2869    PF00240 PF02179 3.134968    0.000000    0.000000    0.000000    0.000000    12  0   0   1
2870    PF00498 PF01360 3.134968    0.000000    0.000000    0.000000    0.000000    14  0   0   1
2871    PF01869 PF01869 3.134968    0.000000    0.000000    0.000000    0.000000    13  0   1   1
2872    PF00551 PF00586 3.134968    0.000000    0.000000    0.000000    0.000000    13  0   0   1
2873    PF02815 PF00036 3.134968    0.000000    0.000000    0.000000    0.000000    12  0   0   1
2874    PF00076 PF00036 3.110330    0.000000    0.000000    4.190784    0.000000    1   0   0   2
2875    PF01556 PF00069 3.110330    0.702660    0.000000    4.908112    0.000000    1   0   0   2
2876    PF02752 PF00001 3.108330    0.000000    0.000000    0.000000    7.164816    0   0   0   1
2877    PF00405 PF00219 3.108330    0.000000    0.000000    0.000000    7.990650    0   0   0   1
2878    PF00917 PF00619 3.108330    0.000000    0.000000    0.000000    8.048256    0   0   0   1
2879    PF02234 PF00069 3.108330    0.000000    0.000000    0.000000    7.570872    0   0   1   1
2880    PF02318 PF01749 3.080129    0.000000    0.000000    0.000000    0.000000    0   36  0   1
2881    PF02773 PF05221 3.080129    0.000000    0.000000    0.000000    0.000000    0   36  0   1
2882    PF02773 PF01913 3.080129    0.000000    0.000000    0.000000    0.000000    0   36  0   1
2883    PF02318 PF04815 3.080129    0.000000    0.000000    0.000000    0.000000    0   36  0   1
2884    PF02773 PF02773 3.080129    0.000000    0.000000    0.000000    0.000000    0   36  1   1
2885    PF01749 PF01217 3.080129    0.000000    0.000000    0.000000    0.000000    0   36  0   1
2886    PF05221 PF05221 3.080129    0.000000    0.000000    0.000000    0.000000    0   36  1   1
2887    PF02773 PF00194 3.080129    0.000000    0.000000    0.000000    0.000000    0   36  0   1
2888    PF04811 PF00790 3.080129    0.000000    0.000000    0.000000    0.000000    0   36  0   1
2889    PF00194 PF05221 3.080129    0.000000    0.000000    0.000000    0.000000    0   36  0   1
2890    PF02772 PF05221 3.047324    0.000000    0.000000    0.000000    0.000000    0   36  0   1
2891    PF04815 PF01217 3.047324    0.000000    0.000000    0.000000    0.000000    0   36  0   1
2892    PF02318 PF00928 3.047324    0.000000    0.000000    0.000000    0.000000    0   36  0   1
2893    PF02318 PF02883 3.047324    0.000000    0.000000    0.000000    0.000000    0   36  0   1
2894    PF02772 PF01913 3.047324    0.000000    0.000000    0.000000    0.000000    0   36  0   1
2895    PF00194 PF00670 3.047324    0.000000    0.000000    0.000000    0.000000    0   36  0   1
2896    PF02773 PF00670 3.047324    0.000000    0.000000    0.000000    0.000000    0   36  0   1
2897    PF02773 PF02741 3.047324    0.000000    0.000000    0.000000    0.000000    0   36  0   1
2898    PF02772 PF00194 3.047324    0.000000    0.000000    0.000000    0.000000    0   36  0   1
2899    PF02318 PF04811 3.047324    0.000000    0.000000    0.000000    0.000000    0   36  0   1
2900    PF00415 PF01363 3.020568    0.000000    0.000000    0.000000    0.000000    14  0   0   1
2901    PF00415 PF00651 3.020568    0.000000    0.000000    0.000000    0.000000    10  0   0   1
2902    PF00787 PF00169 3.020568    0.000000    0.000000    0.000000    0.000000    13  0   0   1
2903    PF00631 PF00615 3.020568    0.000000    0.000000    0.000000    0.000000    19  0   0   1
2904    PF00415 PF00632 3.020568    0.000000    0.000000    0.000000    0.000000    17  0   0   1
2905    PF05239 PF05239 3.020568    0.000000    0.000000    0.000000    0.000000    13  0   1   1
2906    PF01288 PF02152 3.020568    0.000000    0.000000    0.000000    0.000000    12  0   0   1
2907    PF00621 PF00168 3.020568    0.000000    0.000000    0.000000    0.000000    13  0   0   1
2908    PF00433 PF00564 3.020568    0.000000    0.000000    0.000000    0.000000    14  0   0   1
2909    PF00182 PF02839 3.020568    0.000000    0.000000    0.000000    0.000000    12  0   0   1
2910    PF00443 PF00627 3.020568    0.000000    0.000000    0.000000    0.000000    15  0   0   1
2911    PF02295 PF02295 3.020568    0.000000    0.000000    0.000000    0.000000    18  0   1   1
2912    PF00061 PF00014 3.020568    0.000000    0.000000    0.000000    0.000000    13  0   0   1
2913    PF02463 PF04423 3.020568    0.000000    0.000000    0.000000    0.000000    11  0   0   1
2914    PF00293 PF00633 3.020568    0.000000    0.000000    0.000000    0.000000    10  0   0   1
2915    PF01965 PF00199 3.020568    0.000000    0.000000    0.000000    0.000000    12  0   0   1
2916    PF00498 PF00097 3.020568    0.000000    0.000000    0.000000    0.000000    17  0   0   1
2917    PF02574 PF02219 3.020568    0.000000    0.000000    0.000000    0.000000    15  0   0   1
2918    PF02906 PF00111 3.020568    0.000000    0.000000    0.000000    0.000000    17  0   0   1
2919    PF00633 PF00270 3.020568    0.000000    0.000000    0.000000    0.000000    17  0   0   1
2920    PF02185 PF00169 3.020568    0.000000    0.000000    0.000000    0.000000    11  0   0   1
2921    PF00084 PF01033 3.020568    0.000000    0.000000    0.000000    0.000000    13  0   0   1
2922    PF02729 PF01979 3.020568    0.000000    0.000000    0.000000    0.000000    11  0   0   1
2923    PF00173 PF00173 3.020568    0.000000    0.000000    0.000000    0.000000    13  0   1   1
2924    PF02151 PF00270 3.020568    0.000000    0.000000    0.000000    0.000000    12  0   0   1
2925    PF00627 PF02762 3.020568    0.000000    0.000000    0.000000    0.000000    10  0   0   1
2926    PF00547 PF00449 3.020568    0.000000    0.000000    0.000000    0.000000    10  0   0   1
2927    PF04898 PF00070 3.020568    0.000000    0.000000    0.000000    0.000000    13  0   0   1
2928    PF00630 PF00307 3.020568    0.000000    0.000000    0.000000    0.000000    18  0   0   1
2929    PF00051 PF00069 3.020568    0.000000    0.000000    0.000000    0.000000    19  0   0   1
2930    PF01381 PF00515 3.020568    0.000000    0.000000    0.000000    0.000000    11  0   0   1
2931    PF00185 PF01979 3.020568    0.000000    0.000000    0.000000    0.000000    11  0   0   1
2932    PF01663 PF01223 3.020568    0.000000    0.000000    0.000000    0.000000    11  0   0   1
2933    PF04151 PF03413 3.020568    0.000000    0.000000    0.000000    0.000000    17  0   0   1
2934    PF02927 PF02018 3.020568    0.000000    0.000000    0.000000    0.000000    10  0   0   1
2935    PF00249 PF00271 3.020568    0.000000    0.000000    0.000000    0.000000    14  0   0   1
2936    PF00551 PF02769 3.020568    0.000000    0.000000    0.000000    0.000000    13  0   0   1
2937    PF01437 PF00059 3.020568    0.000000    0.000000    0.000000    0.000000    10  0   0   1
2938    PF00225 PF00169 3.020568    0.000000    0.000000    0.000000    0.000000    14  0   0   1
2939    PF01645 PF00070 3.020568    0.000000    0.000000    0.000000    0.000000    14  0   0   1
2940    PF00218 PF00117 3.020568    0.000000    0.000000    0.000000    0.000000    15  0   0   1
2941    PF00575 PF01336 3.020568    0.000000    0.000000    0.000000    0.000000    11  0   0   1
2942    PF00158 PF00785 3.020568    0.000000    0.000000    0.000000    0.000000    10  0   0   1
2943    PF01833 PF00612 3.020568    0.000000    0.000000    0.000000    0.000000    12  0   0   1
2944    PF02469 PF00008 3.020568    0.000000    0.000000    0.000000    0.000000    15  0   0   1
2945    PF00090 PF00531 3.020568    0.000000    0.000000    0.000000    0.000000    16  0   0   1
2946    PF00754 PF00069 3.020568    0.000000    0.000000    0.000000    0.000000    12  0   0   1
2947    PF03174 PF03173 3.020568    0.000000    0.000000    0.000000    0.000000    13  0   1   1
2948    PF00018 PF00627 3.020568    0.000000    0.000000    0.000000    0.000000    10  0   0   1
2949    PF00404 PF02018 3.020568    0.000000    0.000000    0.000000    0.000000    11  0   0   1
2950    PF00040 PF00059 3.020568    0.000000    0.000000    0.000000    0.000000    14  0   0   1
2951    PF03435 PF05222 3.020568    0.000000    0.000000    0.000000    0.000000    12  0   0   1
2952    PF01225 PF01225 3.020568    0.000000    0.000000    0.000000    0.000000    13  0   1   1
2953    PF00516 PF00516 3.020568    0.000000    0.000000    0.000000    0.000000    16  0   0   1
2954    PF00040 PF00089 3.020568    0.000000    0.000000    0.000000    0.000000    11  0   0   1
2955    PF00037 PF02913 3.020568    0.000000    0.000000    0.000000    0.000000    17  0   0   1
2956    PF03166 PF02319 3.003668    0.000000    0.000000    0.000000    3.977568    0   1596    0   2
2957    PF01423 PF01798 2.946190    14.041440   0.000000    0.000000    0.000000    0   0   0   1
2958    PF02985 PF00004 2.946190    11.842656   0.000000    0.000000    0.000000    0   0   0   1
2959    PF00400 PF00118 2.946190    65.909220   0.000000    0.000000    0.000000    0   0   0   1
2960    PF00076 PF00097 2.934856    0.000000    1.792840    0.000000    0.000000    2   0   0   2
2961    PF00091 PF00091 2.934856    0.489410    1.077120    0.000000    0.923160    6   0   1   2
2962    PF00675 PF00069 2.934231    6.622350    1.401250    2.454408    0.000000    0   0   0   3
2963    PF02198 PF02198 2.912072    0.000000    0.000000    0.000000    6.060610    0   0   1   1
2964    PF00615 PF00036 2.912072    0.000000    0.000000    0.000000    5.750460    0   0   0   1
2965    PF01044 PF00435 2.912072    0.000000    0.000000    0.000000    5.312160    0   0   0   1
2966    PF00605 PF00554 2.912072    0.000000    0.000000    0.000000    5.278528    0   0   0   1
2967    PF00096 PF00554 2.912072    0.000000    0.000000    0.000000    5.897640    0   0   0   1
2968    PF01624 PF00533 2.912072    0.000000    0.000000    0.000000    5.341122    0   0   0   1
2969    PF00129 PF07686 2.912072    0.000000    0.000000    0.000000    5.373450    0   0   1   1
2970    PF00170 PF00554 2.912072    0.000000    0.000000    0.000000    6.289536    0   0   1   1
2971    PF00051 PF01413 2.912072    0.000000    0.000000    0.000000    5.128380    0   0   0   1
2972    PF00167 PF00069 2.912072    0.000000    0.000000    0.000000    5.309238    0   0   0   1
2973    PF00018 PF05351 2.912072    0.000000    0.000000    0.000000    5.629584    0   0   0   1
2974    PF01582 PF02845 2.912072    0.000000    0.000000    0.000000    5.315790    0   0   0   1
2975    PF00058 PF01442 2.912072    0.000000    0.000000    0.000000    5.317774    0   0   0   1
2976    PF00178 PF00554 2.912072    0.000000    0.000000    0.000000    5.277120    0   0   0   1
2977    PF00229 PF00917 2.912072    0.000000    0.000000    0.000000    5.233648    0   0   0   1
2978    PF00105 PF00249 2.912072    0.000000    0.000000    0.000000    6.537345    0   0   0   1
2979    PF00059 PF00129 2.912072    0.000000    0.000000    0.000000    6.433180    0   0   1   1
2980    PF00102 PF00059 2.912072    0.000000    0.000000    0.000000    6.679686    0   0   0   1
2981    PF01398 PF03166 2.894969    0.000000    3.019736    0.000000    3.964506    0   0   0   2
2982    PF00595 PF00615 2.854473    0.000000    0.000000    1.296690    0.526838    10  0   0   2
2983    PF01363 PF00560 2.851184    0.000000    2.953192    0.000000    0.000000    1   0   0   2
2984    PF00076 PF00240 2.851184    0.000000    2.292850    0.000000    0.000000    1   0   0   2
2985    PF00888 PF00179 2.845377    1.382326    0.000000    0.000000    1.502904    0   0   0   2
2986    PF00788 PF01423 2.845377    1.369632    0.000000    0.000000    1.201057    0   0   0   2
2987    PF00638 PF02985 2.845377    1.441584    0.000000    0.000000    2.203960    0   0   0   2
2988    PF01920 PF01920 2.845377    1.397550    0.000000    0.000000    1.331775    0   0   0   2
2989    PF02747 PF00004 2.845377    2.959068    0.000000    0.000000    1.752855    0   0   0   2
2990    PF04695 PF00400 2.845377    1.311258    0.000000    0.000000    1.303764    0   0   0   2
2991    PF03143 PF00736 2.845377    1.406430    0.000000    0.000000    1.327104    0   0   1   2
2992    PF00097 PF01749 2.845377    1.413152    0.000000    0.000000    2.531096    0   0   0   2
2993    PF00648 PF00096 2.842098    0.000000    0.000000    17.475924   0.000000    0   0   0   1
2994    PF00435 PF00041 2.819114    0.000000    3.028240    0.000000    0.000000    1   0   0   2
2995    PF00059 PF00069 2.750424    0.000000    1.495650    0.000000    0.000000    3   0   0   2
2996    PF00097 PF00439 2.750424    0.000000    2.955982    0.000000    0.000000    2   0   0   2
2997    PF00097 PF00036 2.750424    0.000000    2.471406    0.000000    0.000000    1   0   0   2
2998    PF00560 PF00059 2.711698    0.000000    2.990130    0.000000    0.000000    8   0   0   2
2999    PF00076 PF00313 2.711698    0.000000    2.887920    0.000000    0.000000    1   0   0   2
3000    PF03921 PF00047 2.711322    0.000000    0.000000    0.000000    0.000000    14  0   0   1
3001    PF00097 PF02761 2.711322    0.000000    0.000000    0.000000    0.000000    18  0   0   1
3002    PF00975 PF00107 2.711322    0.000000    0.000000    0.000000    0.000000    17  0   0   1
3003    PF00150 PF03424 2.711322    0.000000    0.000000    0.000000    0.000000    11  0   1   1
3004    PF00540 PF00540 2.711322    0.000000    0.000000    0.000000    0.000000    15  0   1   1
3005    PF00053 PF00047 2.711322    0.000000    0.000000    0.000000    0.000000    10  0   0   1
3006    PF00467 PF00467 2.711322    0.000000    0.000000    0.000000    0.000000    15  0   1   1
3007    PF00095 PF00041 2.711322    0.000000    0.000000    0.000000    0.000000    12  0   0   1
3008    PF00014 PF00047 2.711322    0.000000    0.000000    0.000000    0.000000    10  0   0   1
3009    PF02729 PF02787 2.711322    0.000000    0.000000    0.000000    0.000000    11  0   0   1
3010    PF03440 PF01117 2.711322    0.000000    0.000000    0.000000    0.000000    15  0   1   1
3011    PF02729 PF00117 2.711322    0.000000    0.000000    0.000000    0.000000    11  0   0   1
3012    PF00036 PF03992 2.711322    0.000000    0.000000    0.000000    0.000000    10  0   0   1
3013    PF00185 PF02787 2.711322    0.000000    0.000000    0.000000    0.000000    11  0   0   1
3014    PF01437 PF00431 2.711322    0.000000    0.000000    0.000000    0.000000    11  0   0   1
3015    PF04151 PF01447 2.711322    0.000000    0.000000    0.000000    0.000000    19  0   0   1
3016    PF02037 PF03730 2.711322    0.000000    0.000000    0.000000    0.000000    11  0   1   1
3017    PF02018 PF06964 2.711322    0.000000    0.000000    0.000000    0.000000    12  0   0   1
3018    PF00086 PF00036 2.711322    0.000000    0.000000    0.983847    0.000000    12  0   0   1
3019    PF00779 PF00069 2.711322    0.000000    0.000000    0.000000    0.000000    14  0   0   1
3020    PF00097 PF00619 2.711322    0.000000    0.000000    0.000000    0.000000    12  0   0   1
3021    PF00249 PF00538 2.711322    0.000000    0.000000    0.000000    0.000000    15  0   0   1
3022    PF00018 PF00397 2.711322    0.000000    0.000000    0.000000    0.000000    10  0   0   1
3023    PF00069 PF00063 2.711322    0.000000    0.000000    0.000000    0.000000    19  0   0   1
3024    PF00404 PF00150 2.711322    0.000000    0.000000    0.000000    0.000000    14  0   0   1
3025    PF00533 PF00004 2.711322    0.000000    0.000000    0.000000    0.000000    14  0   0   1
3026    PF00615 PF00169 2.711322    0.000000    0.000000    0.000000    0.000000    17  0   0   1
3027    PF02883 PF02296 2.711322    0.000000    0.000000    0.000000    0.000000    14  0   1   1
3028    PF00185 PF00117 2.711322    0.000000    0.000000    0.000000    0.000000    11  0   0   1
3029    PF00575 PF01368 2.711322    0.000000    0.000000    0.000000    0.000000    10  0   0   1
3030    PF00790 PF00018 2.711322    0.000000    0.000000    0.000000    0.000000    15  0   0   1
3031    PF02973 PF02012 2.711322    0.000000    0.000000    0.000000    0.000000    11  0   1   1
3032    PF00532 PF00165 2.711322    0.000000    0.000000    0.000000    0.000000    10  0   0   1
3033    PF00397 PF00106 2.711322    0.000000    0.000000    0.000000    0.000000    11  0   0   1
3034    PF01403 PF00069 2.711322    0.000000    0.000000    0.000000    0.000000    13  0   0   1
3035    PF00017 PF00307 2.711322    0.000000    0.000000    0.000000    0.000000    15  0   0   1
3036    PF01336 PF00149 2.711322    0.000000    0.000000    0.000000    0.000000    15  0   0   1
3037    PF02877 PF00533 2.711322    0.000000    0.000000    0.000000    0.000000    18  0   0   1
3038    PF05552 PF00924 2.711322    0.000000    0.000000    0.000000    0.000000    17  0   1   1
3039    PF04863 PF04864 2.711322    0.000000    0.000000    0.000000    0.000000    19  0   1   1
3040    PF00595 PF00564 2.711322    0.000000    0.000000    0.000000    0.000000    11  0   0   1
3041    PF00618 PF00621 2.711322    0.000000    0.000000    0.000000    0.000000    17  0   0   1
3042    PF00041 PF02018 2.711322    0.000000    0.000000    0.000000    0.000000    15  0   0   1
3043    PF00595 PF00050 2.711322    0.000000    0.000000    0.000000    0.000000    10  0   0   1
3044    PF00037 PF00248 2.711322    0.000000    0.000000    0.000000    0.000000    16  0   0   1
3045    PF00616 PF00779 2.711322    0.000000    0.000000    0.000000    0.000000    14  0   0   1
3046    PF00293 PF00730 2.711322    0.000000    0.000000    0.000000    0.000000    10  0   0   1
3047    PF00090 PF02210 2.711322    0.000000    0.000000    0.000000    0.000000    12  0   0   1
3048    PF00788 PF00063 2.711322    0.000000    0.000000    0.000000    0.000000    14  0   0   1
3049    PF00295 PF00041 2.711322    0.000000    0.000000    0.000000    0.000000    12  0   0   1
3050    PF01833 PF00069 2.711322    0.000000    0.000000    0.000000    0.000000    13  0   0   1
3051    PF00754 PF00041 2.711322    0.000000    0.000000    0.000000    0.000000    10  0   0   1
3052    PF02884 PF02278 2.711322    0.000000    0.000000    0.000000    0.000000    18  0   1   1
3053    PF00616 PF00307 2.711322    0.000000    0.000000    0.000000    0.000000    11  0   0   1
3054    PF00435 PF00621 2.711322    0.000000    0.000000    0.000000    0.000000    14  0   0   1
3055    PF01058 PF00037 2.711322    0.000000    0.000000    0.000000    0.000000    12  0   0   1
3056    PF00788 PF00168 2.711322    0.000000    0.000000    0.000000    0.000000    12  0   0   1
3057    PF01202 PF01487 2.711322    0.000000    0.000000    0.000000    0.000000    10  0   0   1
3058    PF00581 PF00753 2.711322    0.000000    0.000000    0.000000    0.000000    12  0   0   1
3059    PF00788 PF00211 2.711322    0.000000    0.000000    0.000000    0.000000    16  0   0   1
3060    PF00633 PF00271 2.711322    0.000000    0.000000    0.000000    0.000000    19  0   0   1
3061    PF00638 PF00638 2.711322    0.000000    0.000000    0.000000    0.000000    10  0   0   1
3062    PF01965 PF06628 2.711322    0.000000    0.000000    0.000000    0.000000    12  0   0   1
3063    PF01436 PF00097 2.711322    0.000000    0.000000    0.000000    0.000000    13  0   0   1
3064    PF00639 PF00397 2.711322    0.000000    0.000000    0.000000    0.000000    12  0   1   1
3065    PF00497 PF02518 2.711322    0.000000    0.000000    0.000000    0.000000    16  0   0   1
3066    PF02838 PF03173 2.711322    0.000000    0.000000    0.000000    0.000000    15  0   1   1
3067    PF02216 PF02216 2.711322    0.000000    0.000000    0.000000    0.000000    13  0   1   1
3068    PF00497 PF00989 2.711322    0.000000    0.000000    0.000000    0.000000    10  0   0   1
3069    PF00076 PF00085 2.695461    2.560245    0.000000    6.487472    0.000000    0   0   0   2
3070    PF01248 PF00400 2.685865    2.461368    0.000000    0.000000    1.211364    0   0   0   2
3071    PF00076 PF00850 2.685865    1.254108    0.000000    0.000000    2.464660    0   0   0   2
3072    PF00638 PF01749 2.685865    1.406430    0.000000    0.000000    1.315900    0   0   0   2
3073    PF00352 PF00004 2.685865    2.749376    0.000000    0.000000    1.320570    0   0   0   2
3074    PF00249 PF00498 2.685865    1.198680    0.000000    0.000000    2.795625    0   0   0   2
3075    PF01369 PF01369 2.685865    1.402626    0.000000    0.000000    1.326921    0   0   1   2
3076    PF01394 PF02883 2.685865    1.000000    0.000000    0.000000    1.689520    0   0   0   2
3077    PF00013 PF00071 2.685865    1.251625    0.000000    0.000000    1.066492    0   0   0   2
3078    PF00957 PF00071 2.685865    1.283300    0.000000    0.000000    1.066492    0   0   0   2
3079    PF03234 PF00069 2.685865    1.277010    0.000000    0.000000    2.536546    0   0   0   2
3080    PF02985 PF00149 2.685865    2.364480    0.000000    0.000000    1.170400    0   0   0   2
3081    PF00515 PF00018 2.682641    0.000000    0.000000    2.048200    0.825792    17  0   0   2
3082    PF04811 PF01749 2.671772    0.000000    0.000000    0.000000    0.000000    0   36  0   1
3083    PF00790 PF01749 2.671772    0.000000    0.000000    0.000000    0.000000    0   36  0   1
3084    PF00438 PF05221 2.671772    0.000000    0.000000    0.000000    0.000000    0   36  0   1
3085    PF00670 PF00670 2.671772    0.000000    0.000000    0.000000    0.000000    0   36  1   1
3086    PF01913 PF01913 2.671772    0.000000    0.000000    0.000000    0.000000    0   36  1   1
3087    PF01913 PF05221 2.671772    0.000000    0.000000    0.000000    0.000000    0   36  0   1
3088    PF00438 PF01913 2.671772    0.000000    0.000000    0.000000    0.000000    0   36  0   1
3089    PF00438 PF00194 2.671772    0.000000    0.000000    0.000000    0.000000    0   36  0   1
3090    PF01913 PF00194 2.671772    0.000000    0.000000    0.000000    0.000000    0   36  0   1
3091    PF02772 PF02772 2.671772    0.000000    0.000000    0.000000    0.000000    0   36  1   1
3092    PF04815 PF00790 2.671772    0.000000    0.000000    0.000000    0.000000    0   36  0   1
3093    PF04811 PF02883 2.671772    0.000000    0.000000    0.000000    0.000000    0   36  0   1
3094    PF02741 PF05221 2.671772    0.000000    0.000000    0.000000    0.000000    0   36  0   1
3095    PF02741 PF00194 2.671772    0.000000    0.000000    0.000000    0.000000    0   36  0   1
3096    PF02772 PF00670 2.671772    0.000000    0.000000    0.000000    0.000000    0   36  0   1
3097    PF04811 PF00928 2.671772    0.000000    0.000000    0.000000    0.000000    0   36  0   1
3098    PF02772 PF02741 2.671772    0.000000    0.000000    0.000000    0.000000    0   36  0   1
3099    PF00790 PF00928 2.671772    0.000000    0.000000    0.000000    0.000000    0   36  0   1
3100    PF00291 PF00291 2.666129    0.000000    0.000000    1.000000    0.000000    2   1275    1   3
3101    PF00795 PF00795 2.666129    0.000000    0.000000    1.000000    0.000000    1   55  1   3
3102    PF03725 PF01749 2.658703    5.000000    0.000000    0.000000    0.000000    0   0   0   1
3103    PF04096 PF00400 2.658703    6.760962    0.000000    0.000000    0.000000    0   0   0   1
3104    PF00202 PF00069 2.658703    5.241285    0.000000    0.000000    0.000000    0   0   0   1
3105    PF00400 PF01749 2.654434    5.546034    0.000000    0.000000    0.000000    0   0   0   1
3106    PF00400 PF00004 2.636582    6.726720    2.352210    1.828224    0.000000    0   0   0   3
3107    PF00172 PF00319 2.633985    4.112646    0.000000    0.000000    0.000000    0   1596    0   2
3108    PF00491 PF00491 2.606986    1.000000    0.000000    0.000000    1.331775    0   0   1   2
3109    PF02330 PF00076 2.606986    1.358207    0.000000    0.000000    1.293468    0   0   0   2
3110    PF00850 PF00069 2.606986    1.010520    0.000000    0.000000    2.470090    0   0   0   2
3111    PF00433 PF00022 2.606986    1.014349    0.000000    0.000000    2.494422    0   0   0   2
3112    PF00070 PF00149 2.606986    1.512000    0.000000    0.000000    1.312152    0   0   0   2
3113    PF00382 PF00352 2.606986    2.107740    0.000000    0.000000    1.000000    0   0   1   2
3114    PF03810 PF01749 2.606986    1.241562    0.000000    0.000000    1.319632    0   0   0   2
3115    PF01398 PF00400 2.606986    2.623140    0.000000    0.000000    2.484108    0   0   0   2
3116    PF00616 PF00071 2.606986    1.315050    0.000000    0.000000    2.553480    0   0   1   2
3117    PF01462 PF01413 2.604008    0.000000    0.000000    0.000000    8.641632    0   0   0   1
3118    PF00433 PF00244 2.604008    0.000000    0.000000    0.000000    7.827624    0   0   0   1
3119    PF02196 PF00071 2.604008    0.000000    0.000000    0.000000    8.253505    0   0   1   1
3120    PF00787 PF00787 2.600623    0.000000    3.015490    2.525256    0.915375    0   28  1   3
3121    PF02747 PF01624 2.570440    1.823212    0.000000    0.000000    2.000000    0   0   0   2
3122    PF00867 PF02747 2.570440    1.823212    0.000000    0.000000    1.267545    0   0   0   2
3123    PF04695 PF04695 2.570440    1.000000    0.000000    0.000000    1.000000    0   0   0   2
3124    PF00568 PF00241 2.570440    1.523565    0.000000    0.000000    1.327104    0   0   0   2
3125    PF00339 PF00069 2.570440    2.287320    0.000000    0.000000    2.125456    0   0   0   2
3126    PF01269 PF00270 2.570440    1.591968    0.000000    0.000000    1.325240    0   0   0   2
3127    PF02817 PF02780 2.570440    2.812860    0.000000    0.000000    1.000000    0   0   0   2
3128    PF00515 PF03234 2.570440    2.411025    0.000000    0.000000    1.297798    0   0   0   2
3129    PF01119 PF00730 2.570440    1.459400    0.000000    0.000000    1.323372    0   0   0   2
3130    PF00096 PF01749 2.570440    1.384860    0.000000    0.000000    1.114156    0   0   0   2
3131    PF00595 PF00004 2.534337    1.374688    3.108420    4.519200    0.000000    0   0   0   3
3132    PF01472 PF00400 2.507032    5.383872    0.000000    0.000000    0.000000    0   0   0   1
3133    PF01423 PF00664 2.507032    5.498752    0.000000    0.000000    0.000000    0   0   0   1
3134    PF03810 PF00071 2.507032    5.845800    0.000000    0.000000    0.000000    0   0   1   1
3135    PF01423 PF02985 2.507032    5.156352    0.000000    0.000000    0.000000    0   0   0   1
3136    PF00400 PF01798 2.507032    6.845904    0.000000    0.000000    0.000000    0   0   0   1
3137    PF00069 PF00004 2.507032    6.276900    0.000000    0.000000    0.413220    0   0   0   1
3138    PF00334 PF00071 2.506105    1.378500    0.000000    0.000000    1.181292    0   0   0   2
3139    PF00249 PF00352 2.506105    1.609748    0.000000    0.000000    1.322520    0   0   0   2
3140    PF02985 PF00352 2.506105    2.768640    0.000000    0.000000    2.067450    0   0   0   2
3141    PF01227 PF00646 2.506105    1.399100    0.000000    0.000000    1.326168    0   0   0   2
3142    PF01111 PF00069 2.506105    1.277010    0.000000    0.000000    2.403776    0   0   0   2
3143    PF00321 PF00964 2.500667    0.000000    0.000000    0.000000    0.000000    0   28  0   1
3144    PF00849 PF03726 2.500667    0.000000    0.000000    0.000000    0.000000    0   28  0   1
3145    PF00321 PF00555 2.500667    0.000000    0.000000    0.000000    0.000000    0   28  0   1
3146    PF05409 PF05009 2.500667    0.000000    0.000000    0.000000    0.000000    0   21  0   1
3147    PF01509 PF03726 2.500667    0.000000    0.000000    0.000000    0.000000    0   28  0   1
3148    PF02253 PF01764 2.500667    0.000000    0.000000    0.000000    0.000000    0   28  0   1
3149    PF05184 PF00151 2.500667    0.000000    0.000000    0.000000    0.000000    0   28  0   1
3150    PF01739 PF01739 2.500667    0.000000    0.000000    0.000000    0.000000    0   21  0   1
3151    PF05408 PF03337 2.500667    0.000000    0.000000    0.000000    0.000000    0   21  0   1
3152    PF00960 PF00960 2.500667    0.000000    0.000000    0.000000    0.000000    0   28  1   1
3153    PF00787 PF00211 2.500667    0.000000    0.000000    0.000000    0.000000    0   28  0   1
3154    PF00158 PF07475 2.500667    0.000000    0.000000    0.000000    0.000000    0   21  0   1
3155    PF01509 PF00636 2.500667    0.000000    0.000000    0.000000    0.000000    0   28  0   1
3156    PF00555 PF00711 2.500667    0.000000    0.000000    0.000000    0.000000    0   28  0   1
3157    PF00632 PF02237 2.500667    0.000000    0.000000    0.000000    0.000000    0   21  0   1
3158    PF05184 PF02253 2.500667    0.000000    0.000000    0.000000    0.000000    0   28  0   1
3159    PF05184 PF04083 2.500667    0.000000    0.000000    0.000000    0.000000    0   28  0   1
3160    PF05367 PF05408 2.500667    0.000000    0.000000    0.000000    0.000000    0   21  0   1
3161    PF00849 PF00636 2.500667    0.000000    0.000000    0.000000    0.000000    0   28  0   1
3162    PF00617 PF00617 2.500667    0.000000    0.000000    0.000000    0.000000    0   28  0   1
3163    PF02134 PF02237 2.500667    0.000000    0.000000    0.000000    0.000000    0   21  0   1
3164    PF00657 PF04083 2.500667    0.000000    0.000000    0.000000    0.000000    0   28  0   1
3165    PF05367 PF03337 2.500667    0.000000    0.000000    0.000000    0.000000    0   21  0   1
3166    PF00657 PF00151 2.500667    0.000000    0.000000    0.000000    0.000000    0   28  0   1
3167    PF00143 PF00711 2.500667    0.000000    0.000000    0.000000    0.000000    0   28  0   1
3168    PF00960 PF00555 2.500667    0.000000    0.000000    0.000000    0.000000    0   28  0   1
3169    PF00960 PF00964 2.500667    0.000000    0.000000    0.000000    0.000000    0   28  0   1
3170    PF05184 PF00387 2.473734    0.000000    0.000000    0.000000    0.000000    0   28  0   1
3171    PF03830 PF00359 2.473734    0.000000    0.000000    0.000000    0.000000    0   21  0   1
3172    PF00960 PF01441 2.473734    0.000000    0.000000    0.000000    0.000000    0   28  0   1
3173    PF03830 PF00381 2.473734    0.000000    0.000000    0.000000    0.000000    0   21  0   1
3174    PF00240 PF03099 2.473734    0.000000    0.000000    0.000000    0.000000    0   21  0   1
3175    PF00158 PF01627 2.473734    0.000000    0.000000    0.000000    0.000000    0   21  0   1
3176    PF03726 PF03726 2.473734    0.000000    0.000000    0.000000    0.000000    0   28  0   1
3177    PF03099 PF03099 2.473734    0.000000    0.000000    0.000000    0.000000    0   21  0   1
3178    PF00359 PF00358 2.473734    0.000000    0.000000    0.000000    0.000000    0   21  0   1
3179    PF00211 PF00779 2.473734    0.000000    0.000000    0.000000    0.000000    0   28  0   1
3180    PF00143 PF00555 2.473734    0.000000    0.000000    0.000000    0.000000    0   28  0   1
3181    PF00143 PF00964 2.473734    0.000000    0.000000    0.000000    0.000000    0   28  0   1
3182    PF00311 PF03971 2.473734    0.000000    0.000000    0.000000    0.000000    0   21  0   1
3183    PF02255 PF02255 2.473734    0.000000    0.000000    0.000000    0.000000    0   21  1   1
3184    PF03971 PF01127 2.473734    0.000000    0.000000    0.000000    0.000000    0   21  0   1
3185    PF00179 PF03099 2.473734    0.000000    0.000000    0.000000    0.000000    0   21  0   1
3186    PF05009 PF05009 2.473734    0.000000    0.000000    0.000000    0.000000    0   21  0   1
3187    PF03337 PF03337 2.473734    0.000000    0.000000    0.000000    0.000000    0   21  0   1
3188    PF01509 PF01509 2.473734    0.000000    0.000000    0.000000    0.000000    0   28  0   1
3189    PF00588 PF00636 2.473734    0.000000    0.000000    0.000000    0.000000    0   28  0   1
3190    PF00311 PF02967 2.473734    0.000000    0.000000    0.000000    0.000000    0   21  0   1
3191    PF00588 PF03726 2.473734    0.000000    0.000000    0.000000    0.000000    0   28  0   1
3192    PF00321 PF01441 2.473734    0.000000    0.000000    0.000000    0.000000    0   28  0   1
3193    PF00311 PF01127 2.473734    0.000000    0.000000    0.000000    0.000000    0   21  0   1
3194    PF02603 PF00072 2.473734    0.000000    0.000000    0.000000    0.000000    0   21  0   1
3195    PF00657 PF00387 2.473734    0.000000    0.000000    0.000000    0.000000    0   28  0   1
3196    PF03971 PF02967 2.473734    0.000000    0.000000    0.000000    0.000000    0   21  0   1
3197    PF01627 PF07475 2.473734    0.000000    0.000000    0.000000    0.000000    0   21  0   1
3198    PF00849 PF00849 2.473734    0.000000    0.000000    0.000000    0.000000    0   28  1   1
3199    PF00617 PF00779 2.473734    0.000000    0.000000    0.000000    0.000000    0   28  0   1
3200    PF01127 PF06434 2.473734    0.000000    0.000000    0.000000    0.000000    0   21  0   1
3201    PF00211 PF00388 2.473734    0.000000    0.000000    0.000000    0.000000    0   28  0   1
3202    PF02255 PF00381 2.473734    0.000000    0.000000    0.000000    0.000000    0   21  0   1
3203    PF02255 PF00359 2.473734    0.000000    0.000000    0.000000    0.000000    0   21  0   1
3204    PF00105 PF00319 2.453372    0.000000    0.000000    0.000000    3.865464    0   1596    0   2
3205    PF00105 PF00157 2.453372    0.000000    0.000000    0.000000    4.879856    0   1596    0   2
3206    PF02319 PF02319 2.453372    0.000000    0.000000    0.000000    3.994390    0   1596    1   2
3207    PF00969 PF00993 2.453372    0.000000    0.000000    0.000000    3.920608    0   55  1   2
3208    PF00143 PF00143 2.393298    0.000000    0.000000    0.000000    0.000000    0   28  1   1
3209    PF00179 PF02237 2.393298    0.000000    0.000000    0.000000    0.000000    0   21  0   1
3210    PF03830 PF00358 2.393298    0.000000    0.000000    0.000000    0.000000    0   21  0   1
3211    PF02253 PF02253 2.393298    0.000000    0.000000    0.000000    0.000000    0   28  1   1
3212    PF00387 PF04083 2.393298    0.000000    0.000000    0.000000    0.000000    0   28  0   1
3213    PF00960 PF00711 2.393298    0.000000    0.000000    0.000000    0.000000    0   28  0   1
3214    PF05184 PF00657 2.393298    0.000000    0.000000    0.000000    0.000000    0   28  0   1
3215    PF00787 PF00017 2.393298    0.000000    0.000000    0.000000    0.000000    0   28  0   1
3216    PF01441 PF00964 2.393298    0.000000    0.000000    0.000000    0.000000    0   28  0   1
3217    PF02255 PF00358 2.393298    0.000000    0.000000    0.000000    0.000000    0   21  0   1
3218    PF01441 PF00555 2.393298    0.000000    0.000000    0.000000    0.000000    0   28  0   1
3219    PF02253 PF00387 2.393298    0.000000    0.000000    0.000000    0.000000    0   28  0   1
3220    PF01274 PF01274 2.393298    0.000000    0.000000    0.000000    0.000000    0   21  1   1
3221    PF00588 PF00588 2.393298    0.000000    0.000000    0.000000    0.000000    0   28  1   1
3222    PF01274 PF06434 2.393298    0.000000    0.000000    0.000000    0.000000    0   21  0   1
3223    PF02255 PF05524 2.393298    0.000000    0.000000    0.000000    0.000000    0   21  0   1
3224    PF01441 PF01441 2.393298    0.000000    0.000000    0.000000    0.000000    0   28  1   1
3225    PF00588 PF01509 2.393298    0.000000    0.000000    0.000000    0.000000    0   28  0   1
3226    PF06434 PF06434 2.393298    0.000000    0.000000    0.000000    0.000000    0   21  0   1
3227    PF03705 PF03705 2.393298    0.000000    0.000000    0.000000    0.000000    0   21  0   1
3228    PF00787 PF00387 2.393298    0.000000    0.000000    0.000000    0.000000    0   28  0   1
3229    PF03830 PF05524 2.393298    0.000000    0.000000    0.000000    0.000000    0   21  0   1
3230    PF05409 PF00607 2.393298    0.000000    0.000000    0.000000    0.000000    0   21  0   1
3231    PF02967 PF06434 2.393298    0.000000    0.000000    0.000000    0.000000    0   21  0   1
3232    PF00321 PF00321 2.393298    0.000000    0.000000    0.000000    0.000000    0   28  1   1
3233    PF00151 PF00387 2.393298    0.000000    0.000000    0.000000    0.000000    0   28  0   1
3234    PF02237 PF02237 2.393298    0.000000    0.000000    0.000000    0.000000    0   21  1   1
3235    PF00321 PF00711 2.393298    0.000000    0.000000    0.000000    0.000000    0   28  0   1
3236    PF02203 PF03705 2.393298    0.000000    0.000000    0.000000    0.000000    0   21  0   1
3237    PF00486 PF02603 2.393298    0.000000    0.000000    0.000000    0.000000    0   21  0   1
3238    PF00607 PF03337 2.393298    0.000000    0.000000    0.000000    0.000000    0   21  0   1
3239    PF00240 PF02237 2.393298    0.000000    0.000000    0.000000    0.000000    0   21  0   1
3240    PF02895 PF03705 2.393298    0.000000    0.000000    0.000000    0.000000    0   21  0   1
3241    PF00617 PF00211 2.393298    0.000000    0.000000    0.000000    0.000000    0   28  0   1
3242    PF00172 PF00069 2.355090    8.332800    0.000000    0.000000    0.000000    0   0   0   1
3243    PF02985 PF00560 2.355090    7.370640    0.000000    0.000000    0.000000    0   0   0   1
3244    PF00638 PF00071 2.340874    4.135500    3.021865    0.000000    0.000000    0   0   1   2
3245    PF00982 PF00069 2.317844    7.339080    0.000000    0.000000    0.000000    0   0   0   1
3246    PF00788 PF00498 2.280956    0.000000    0.000000    2.542368    0.000000    17  0   0   2
3247    PF00617 PF00621 2.280956    0.000000    0.000000    2.522340    0.000000    18  0   0   2
3248    PF00617 PF00595 2.237664    0.000000    0.000000    2.431950    0.000000    10  0   0   2
3249    PF00443 PF00240 2.237664    0.000000    0.000000    2.401140    0.000000    18  0   1   2
3250    PF01339 PF02518 2.224362    0.000000    0.000000    0.000000    0.000000    1   0   0   1
3251    PF00253 PF00111 2.224362    0.000000    0.000000    0.000000    0.000000    3   0   0   1
3252    PF01547 PF00486 2.224362    0.000000    0.000000    0.000000    0.000000    1   0   0   1
3253    PF00170 PF00651 2.224362    0.000000    0.000000    0.000000    0.000000    4   0   0   1
3254    PF00249 PF00439 2.224362    0.000000    0.000000    0.000000    0.000000    6   0   0   1
3255    PF00514 PF00023 2.224362    0.000000    0.000000    0.000000    0.000000    1   0   0   1
3256    PF00164 PF00249 2.224362    0.000000    0.000000    0.000000    0.000000    1   0   0   1
3257    PF02353 PF01593 2.224362    0.000000    0.000000    0.000000    0.000000    3   0   0   1
3258    PF01039 PF01039 2.224362    0.000000    0.000000    0.000000    0.000000    4   0   1   1
3259    PF00710 PF00023 2.224362    0.000000    0.000000    0.000000    0.000000    8   0   0   1
3260    PF02748 PF00185 2.224362    0.000000    0.000000    0.000000    0.000000    2   0   1   1
3261    PF00057 PF00754 2.224362    0.000000    0.000000    0.000000    0.000000    5   0   0   1
3262    PF00432 PF02790 2.224362    0.000000    0.000000    0.000000    0.000000    1   0   0   1
3263    PF05738 PF01468 2.224362    0.000000    0.000000    0.000000    0.000000    1   0   0   1
3264    PF00425 PF01063 2.224362    0.000000    0.000000    0.000000    0.000000    5   0   0   1
3265    PF00027 PF00583 2.224362    0.000000    0.000000    0.000000    0.000000    2   0   0   1
3266    PF00057 PF02012 2.224362    0.000000    0.000000    0.000000    0.000000    6   0   0   1
3267    PF00102 PF00013 2.224362    0.000000    0.000000    0.000000    0.000000    1   0   0   1
3268    PF05239 PF00571 2.224362    0.000000    0.000000    0.000000    0.000000    1   0   0   1
3269    PF05924 PF00514 2.224362    0.000000    0.000000    0.000000    0.000000    8   0   0   1
3270    PF03460 PF00258 2.224362    0.000000    0.000000    0.000000    0.000000    3   0   0   1
3271    PF05033 PF00009 2.224362    0.000000    0.000000    0.000000    0.000000    7   0   0   1
3272    PF00975 PF00400 2.224362    0.000000    0.000000    0.000000    0.000000    1   0   0   1
3273    PF01152 PF03992 2.224362    0.000000    0.000000    0.000000    0.000000    1   0   0   1
3274    PF01118 PF00650 2.224362    0.000000    0.000000    0.000000    0.000000    1   0   0   1
3275    PF00488 PF01541 2.224362    0.000000    0.000000    0.000000    0.000000    2   0   0   1
3276    PF00724 PF01360 2.224362    0.000000    0.000000    0.000000    0.000000    7   0   0   1
3277    PF00881 PF01047 2.224362    0.000000    0.000000    0.000000    0.000000    1   0   0   1
3278    PF01453 PF00089 2.224362    0.000000    0.000000    0.000000    0.000000    1   0   0   1
3279    PF00454 PF00168 2.224362    0.000000    0.000000    0.000000    0.000000    9   0   0   1
3280    PF01243 PF01381 2.224362    0.000000    0.000000    0.000000    0.000000    2   0   0   1
3281    PF02728 PF01593 2.224362    0.000000    0.000000    0.000000    0.000000    1   0   0   1
3282    PF00289 PF01425 2.224362    0.000000    0.000000    0.000000    0.000000    1   0   0   1
3283    PF00240 PF00560 2.224362    0.000000    0.000000    0.000000    0.936390    1   0   0   1
3284    PF01179 PF01179 2.224362    0.000000    0.000000    0.000000    0.000000    1   0   1   1
3285    PF02786 PF01425 2.224362    0.000000    0.000000    0.000000    0.000000    1   0   0   1
3286    PF00907 PF00010 2.224362    0.000000    0.000000    0.000000    0.000000    1   0   0   1
3287    PF00053 PF00041 2.224362    0.000000    0.000000    0.000000    0.000000    4   0   0   1
3288    PF01077 PF01402 2.224362    0.000000    0.000000    0.000000    0.000000    1   0   0   1
3289    PF02518 PF00571 2.224362    0.000000    0.000000    0.000000    0.000000    9   0   0   1
3290    PF01826 PF00008 2.224362    0.000000    0.000000    0.000000    0.000000    8   0   0   1
3291    PF02880 PF00132 2.224362    0.000000    0.000000    0.000000    0.000000    2   0   0   1
3292    PF01826 PF00092 2.224362    0.000000    0.000000    0.000000    0.000000    4   0   0   1
3293    PF01011 PF00069 2.224362    0.000000    0.000000    0.000000    0.000000    8   0   0   1
3294    PF02728 PF00036 2.224362    0.000000    0.000000    0.000000    0.000000    1   0   0   1
3295    PF03936 PF03936 2.224362    0.000000    0.000000    0.000000    0.000000    5   0   1   1
3296    PF00961 PF00033 2.224362    0.000000    0.000000    0.000000    0.000000    4   0   0   1
3297    PF02150 PF01039 2.224362    0.000000    0.000000    0.000000    0.000000    1   0   0   1
3298    PF00961 PF00115 2.224362    0.000000    0.000000    0.000000    0.000000    9   0   0   1
3299    PF00501 PF00441 2.224362    0.000000    0.000000    0.000000    0.000000    4   0   0   1
3300    PF00121 PF00044 2.224362    0.000000    0.000000    0.000000    0.000000    3   0   0   1
3301    PF00082 PF00664 2.224362    0.000000    0.000000    0.000000    0.000000    4   0   0   1
3302    PF00488 PF01844 2.224362    0.000000    0.000000    0.000000    0.000000    1   0   0   1
3303    PF01011 PF01839 2.224362    0.000000    0.000000    0.000000    0.000000    2   0   0   1
3304    PF00082 PF02368 2.224362    0.000000    0.000000    0.000000    0.000000    2   0   0   1
3305    PF02018 PF00942 2.224362    0.000000    0.000000    0.000000    0.000000    4   0   0   1
3306    PF01077 PF02775 2.224362    0.000000    0.000000    0.000000    0.000000    3   0   0   1
3307    PF00497 PF00069 2.224362    0.000000    0.000000    0.000000    0.000000    1   0   0   1
3308    PF02037 PF03372 2.224362    0.000000    0.000000    0.000000    0.000000    2   0   0   1
3309    PF01470 PF00293 2.224362    0.000000    0.000000    0.000000    0.000000    1   0   0   1
3310    PF04253 PF04253 2.224362    0.000000    0.000000    0.000000    0.000000    1   0   1   1
3311    PF00849 PF00036 2.224362    0.000000    0.000000    0.000000    0.000000    1   0   0   1
3312    PF00020 PF00008 2.224362    0.000000    0.000000    0.000000    0.000000    1   0   0   1
3313    PF00020 PF00754 2.224362    0.000000    0.000000    0.000000    0.000000    1   0   0   1
3314    PF00020 PF00084 2.224362    0.000000    0.000000    0.000000    0.000000    1   0   0   1
3315    PF02884 PF02368 2.224362    0.000000    0.000000    0.000000    0.000000    1   0   0   1
3316    PF00285 PF00549 2.224362    0.000000    0.000000    0.000000    0.000000    1   0   0   1
3317    PF02129 PF00005 2.224362    0.000000    0.000000    0.000000    0.000000    2   0   0   1
3318    PF00635 PF00447 2.224362    0.000000    0.000000    0.000000    0.000000    1   0   0   1
3319    PF00008 PF00005 2.224362    0.000000    0.000000    0.000000    0.000000    1   0   0   1
3320    PF00497 PF00532 2.224362    0.000000    0.000000    0.000000    0.000000    1   0   0   1
3321    PF00501 PF00107 2.224362    0.000000    0.000000    0.000000    0.000000    8   0   0   1
3322    PF00296 PF00501 2.224362    0.000000    0.000000    0.000000    0.000000    2   0   0   1
3323    PF01751 PF00271 2.224362    0.000000    0.000000    0.000000    0.000000    3   0   0   1
3324    PF01378 PF02837 2.224362    0.000000    0.000000    0.000000    0.000000    1   0   0   1
3325    PF01378 PF01378 2.224362    0.000000    0.000000    0.000000    0.000000    7   0   1   1
3326    PF00076 PF03129 2.224362    0.000000    0.000000    0.000000    0.000000    1   0   0   1
3327    PF00282 PF00202 2.224362    0.000000    0.000000    0.000000    0.000000    2   0   0   1
3328    PF03953 PF00001 2.224362    0.000000    0.000000    0.000000    0.325740    1   0   0   1
3329    PF01751 PF02201 2.224362    0.000000    0.000000    0.000000    0.000000    4   0   0   1
3330    PF00373 PF00612 2.224362    0.000000    0.000000    0.000000    0.000000    2   0   0   1
3331    PF00681 PF00018 2.224362    0.000000    0.000000    0.000000    0.000000    4   0   0   1
3332    PF00390 PF01842 2.224362    0.000000    0.000000    0.000000    0.000000    5   0   0   1
3333    PF00293 PF00400 2.224362    0.000000    0.000000    0.000000    0.000000    1   0   0   1
3334    PF00240 PF00069 2.224362    0.000000    0.000000    0.000000    0.000000    3   0   0   1
3335    PF00059 PF02368 2.224362    0.000000    0.000000    0.000000    0.000000    2   0   0   1
3336    PF00139 PF00139 2.224362    0.000000    0.000000    0.000000    0.000000    7   0   1   1
3337    PF00354 PF00008 2.224362    0.000000    0.000000    0.000000    0.000000    1   0   0   1
3338    PF00225 PF00373 2.224362    0.000000    0.000000    0.000000    0.000000    1   0   0   1
3339    PF00293 PF01467 2.224362    0.000000    0.000000    0.000000    0.000000    5   0   0   1
3340    PF05192 PF01844 2.224362    0.000000    0.000000    0.000000    0.000000    1   0   0   1
3341    PF00620 PF00617 2.224362    0.000000    0.000000    0.000000    0.000000    3   0   0   1
3342    PF00334 PF00085 2.224362    0.000000    0.000000    0.000000    0.000000    4   0   0   1
3343    PF00168 PF00626 2.224362    0.000000    0.000000    0.000000    0.000000    1   0   0   1
3344    PF04265 PF00293 2.224362    0.000000    0.000000    0.000000    0.000000    1   0   0   1
3345    PF00961 PF00271 2.224362    0.000000    0.000000    0.000000    0.000000    1   0   0   1
3346    PF00657 PF00404 2.224362    0.000000    0.000000    0.000000    0.000000    2   0   0   1
3347    PF02776 PF02775 2.224362    0.000000    0.000000    0.000000    0.000000    5   0   0   1
3348    PF01483 PF00757 2.224362    0.000000    0.000000    0.000000    0.000000    7   0   0   1
3349    PF03936 PF00078 2.224362    0.000000    0.000000    0.000000    0.000000    1   0   0   1
3350    PF00168 PF00656 2.224362    0.000000    0.000000    0.000000    0.000000    1   0   0   1
3351    PF02884 PF02018 2.224362    0.000000    0.000000    0.000000    0.000000    3   0   0   1
3352    PF03737 PF00180 2.224362    0.000000    0.000000    0.000000    0.000000    1   0   0   1
3353    PF00792 PF00168 2.224362    0.000000    0.000000    0.000000    0.000000    9   0   0   1
3354    PF00785 PF01739 2.224362    0.000000    0.000000    0.000000    0.000000    3   0   0   1
3355    PF00963 PF00942 2.224362    0.000000    0.000000    0.000000    0.000000    7   0   0   1
3356    PF00620 PF00787 2.224362    0.000000    0.000000    0.000000    0.000000    2   0   0   1
3357    PF01609 PF00665 2.224362    0.000000    0.000000    0.000000    0.000000    1   0   0   1
3358    PF02518 PF00196 2.224362    0.000000    0.000000    0.000000    0.000000    3   0   0   1
3359    PF00404 PF02836 2.224362    0.000000    0.000000    0.000000    0.000000    1   0   0   1
3360    PF00575 PF01612 2.224362    0.000000    0.000000    0.000000    0.000000    1   0   0   1
3361    PF00404 PF00331 2.224362    0.000000    0.000000    0.000000    0.000000    3   0   1   1
3362    PF05184 PF00149 2.224362    0.000000    0.000000    0.000000    0.000000    1   0   0   1
3363    PF00749 PF00043 2.224362    0.000000    0.000000    0.000000    0.000000    8   0   0   1
3364    PF00169 PF00578 2.224362    0.000000    0.000000    0.000000    0.000000    1   0   0   1
3365    PF03950 PF03129 2.224362    0.000000    0.000000    0.000000    0.000000    3   0   0   1
3366    PF00785 PF01402 2.224362    0.000000    0.000000    0.000000    0.000000    1   0   0   1
3367    PF00013 PF00633 2.224362    0.000000    0.000000    0.000000    0.000000    1   0   0   1
3368    PF00261 PF00018 2.224362    0.000000    0.000000    0.000000    0.000000    1   0   0   1
3369    PF00620 PF00621 2.224362    0.000000    0.000000    0.000000    0.000000    7   0   0   1
3370    PF02493 PF00069 2.224362    0.000000    0.000000    0.000000    0.000000    3   0   0   1
3371    PF02875 PF00842 2.224362    0.000000    0.000000    0.000000    0.000000    1   0   0   1
3372    PF00261 PF02463 2.224362    0.000000    0.000000    0.000000    0.000000    4   0   0   1
3373    PF00095 PF02822 2.224362    0.000000    0.000000    0.000000    0.000000    4   0   0   1
3374    PF01225 PF02786 2.224362    0.000000    0.000000    0.000000    0.000000    2   0   0   1
3375    PF01225 PF02222 2.224362    0.000000    0.000000    0.000000    0.000000    7   0   0   1
3376    PF02801 PF01360 2.224362    0.000000    0.000000    0.000000    0.000000    1   0   0   1
3377    PF00095 PF00050 2.224362    0.000000    0.000000    0.000000    0.000000    2   0   0   1
3378    PF00187 PF00704 2.224362    0.000000    0.000000    0.000000    0.000000    3   0   0   1
3379    PF01536 PF02784 2.224362    0.000000    0.000000    0.000000    0.000000    3   0   0   1
3380    PF01373 PF02806 2.224362    0.000000    0.000000    0.000000    0.000000    1   0   0   1
3381    PF02142 PF02142 2.224362    0.000000    0.000000    0.000000    0.000000    1   0   1   1
3382    PF00090 PF00089 2.224362    0.000000    0.000000    0.000000    0.000000    3   0   0   1
3383    PF00581 PF01053 2.224362    0.000000    0.000000    0.000000    0.000000    2   0   0   1
3384    PF00578 PF00069 2.224362    0.876960    0.000000    0.000000    0.000000    1   0   0   1
3385    PF00404 PF00704 2.224362    0.000000    0.000000    0.000000    0.000000    1   0   0   1
3386    PF00090 PF00050 2.224362    0.000000    0.000000    0.000000    0.000000    1   0   0   1
3387    PF00291 PF01053 2.224362    0.000000    0.000000    0.000000    0.000000    1   0   0   1
3388    PF00036 PF00047 2.224362    0.000000    0.000000    0.000000    0.000000    7   0   0   1
3389    PF00657 PF01839 2.224362    0.000000    0.000000    0.000000    0.000000    1   0   0   1
3390    PF00109 PF00067 2.224362    0.000000    0.000000    0.000000    0.000000    1   0   0   1
3391    PF01462 PF00069 2.224362    0.000000    0.000000    0.000000    0.000000    9   0   0   1
3392    PF02493 PF00400 2.224362    0.000000    0.000000    0.000000    0.000000    1   0   0   1
3393    PF00291 PF01022 2.224362    0.000000    0.000000    0.000000    0.000000    1   0   0   1
3394    PF01024 PF03515 2.224362    0.000000    0.000000    0.000000    0.000000    1   0   0   1
3395    PF00109 PF01212 2.224362    0.000000    0.000000    0.000000    0.000000    1   0   0   1
3396    PF00787 PF00454 2.224362    0.000000    0.000000    0.000000    0.000000    9   0   0   1
3397    PF00082 PF00353 2.224362    0.000000    0.000000    0.000000    0.000000    3   0   0   1
3398    PF00443 PF00036 2.224362    0.000000    0.000000    0.000000    0.000000    4   0   0   1
3399    PF04263 PF00293 2.224362    0.000000    0.000000    0.000000    0.000000    1   0   0   1
3400    PF01740 PF04960 2.224362    0.000000    0.000000    0.000000    0.000000    2   0   0   1
3401    PF00640 PF02188 2.224362    0.000000    0.000000    0.000000    0.000000    3   0   0   1
3402    PF03167 PF00476 2.224362    0.000000    0.000000    0.000000    0.000000    1   0   0   1
3403    PF00657 PF00457 2.224362    0.000000    0.000000    0.000000    0.000000    1   0   0   1
3404    PF00595 PF00667 2.224362    0.000000    0.000000    0.000000    0.000000    7   0   0   1
3405    PF02246 PF02246 2.224362    0.000000    0.000000    0.000000    0.000000    3   0   1   1
3406    PF03454 PF03205 2.224362    0.000000    0.000000    0.000000    0.000000    4   0   0   1
3407    PF00491 PF03992 2.224362    0.000000    0.000000    0.000000    0.000000    1   0   0   1
3408    PF02770 PF01756 2.224362    0.000000    0.000000    0.000000    0.000000    2   0   0   1
3409    PF02770 PF00702 2.224362    0.000000    0.000000    0.000000    0.000000    4   0   0   1
3410    PF00581 PF01022 2.224362    0.000000    0.000000    0.000000    0.000000    3   0   0   1
3411    PF01739 PF00072 2.224362    0.000000    0.000000    0.000000    0.000000    1   0   0   1
3412    PF02225 PF00404 2.224362    0.000000    0.000000    0.000000    0.000000    1   0   0   1
3413    PF04055 PF00111 2.224362    0.000000    0.000000    0.000000    0.000000    1   0   0   1
3414    PF01981 PF00627 2.224362    0.000000    0.000000    0.000000    0.000000    1   0   0   1
3415    PF06971 PF02629 2.224362    0.000000    0.000000    0.000000    0.000000    2   0   0   1
3416    PF00373 PF00169 2.224362    0.000000    0.000000    0.000000    0.000000    7   0   0   1
3417    PF01441 PF00353 2.224362    0.000000    0.000000    0.000000    0.000000    1   0   0   1
3418    PF00560 PF00462 2.224362    0.000000    0.000000    0.000000    0.000000    1   0   0   1
3419    PF01477 PF00612 2.224362    0.000000    0.000000    0.000000    0.000000    1   0   0   1
3420    PF00612 PF00004 2.224362    0.000000    0.000000    0.000000    0.000000    3   0   0   1
3421    PF03372 PF00149 2.224362    0.000000    0.000000    0.000000    0.000000    1   0   0   1
3422    PF00078 PF01094 2.224362    0.000000    0.000000    0.000000    0.000000    1   0   0   1
3423    PF00595 PF00023 2.224362    0.000000    0.000000    0.000000    0.000000    6   0   0   1
3424    PF01850 PF00437 2.224362    0.000000    0.000000    0.000000    0.000000    1   0   0   1
3425    PF00075 PF00096 2.224362    0.000000    0.000000    0.000000    0.000000    3   0   0   1
3426    PF00580 PF00646 2.224362    0.000000    0.000000    0.000000    0.000000    1   0   0   1
3427    PF01451 PF00149 2.224362    0.000000    0.000000    0.000000    0.000000    1   0   0   1
3428    PF01436 PF00702 2.224362    0.000000    0.000000    0.000000    0.000000    2   0   0   1
3429    PF00078 PF00006 2.224362    0.000000    0.000000    0.000000    0.000000    2   0   0   1
3430    PF00998 PF00240 2.224362    0.000000    0.000000    0.000000    0.000000    1   0   0   1
3431    PF00078 PF00137 2.224362    0.000000    0.000000    0.000000    0.000000    1   0   0   1
3432    PF00560 PF01833 2.224362    0.000000    0.000000    0.000000    0.000000    1   0   0   1
3433    PF00618 PF00415 2.224362    0.000000    0.000000    0.000000    0.000000    1   0   0   1
3434    PF03931 PF02214 2.224362    0.000000    0.000000    0.000000    0.000000    1   0   0   1
3435    PF00788 PF00023 2.224362    0.000000    0.000000    0.000000    0.000000    1   0   0   1
3436    PF00618 PF00595 2.224362    0.000000    0.000000    0.000000    0.000000    8   0   0   1
3437    PF00702 PF00561 2.224362    0.000000    0.000000    0.000000    0.000000    7   0   1   1
3438    PF01331 PF00406 2.224362    0.000000    0.000000    0.000000    0.000000    1   0   0   1
3439    PF02845 PF00168 2.224362    0.000000    0.000000    0.000000    0.000000    5   0   0   1
3440    PF03795 PF03795 2.224362    0.000000    0.000000    0.000000    0.000000    1   0   1   1
3441    PF00564 PF00400 2.224362    0.000000    0.000000    0.000000    0.000000    1   0   0   1
3442    PF00564 PF00627 2.224362    0.000000    0.000000    0.000000    0.000000    1   0   0   1
3443    PF00080 PF00086 2.224362    0.000000    0.000000    0.000000    0.000000    1   0   0   1
3444    PF02845 PF00097 2.224362    0.000000    0.000000    0.000000    0.000000    5   0   0   1
3445    PF00924 PF00036 2.224362    0.000000    0.000000    0.000000    0.000000    2   0   0   1
3446    PF00618 PF00097 2.224362    0.000000    0.000000    0.000000    0.000000    1   0   0   1
3447    PF00788 PF01412 2.224362    0.000000    0.000000    0.000000    0.000000    8   0   0   1
3448    PF00168 PF01412 2.224362    0.000000    0.000000    0.000000    0.000000    8   0   0   1
3449    PF00075 PF01094 2.224362    0.000000    0.000000    0.000000    0.000000    1   0   0   1
3450    PF00989 PF00381 2.224362    0.000000    0.000000    0.000000    0.000000    1   0   0   1
3451    PF00047 PF02816 2.224362    0.000000    0.000000    0.000000    0.000000    5   0   0   1
3452    PF03331 PF03061 2.224362    0.000000    0.000000    0.000000    0.000000    2   0   0   1
3453    PF00047 PF03098 2.224362    0.000000    0.000000    0.000000    0.000000    7   0   0   1
3454    PF02463 PF00435 2.224362    0.000000    0.000000    0.000000    0.000000    1   0   0   1
3455    PF00047 PF00169 2.224362    0.000000    0.000000    0.000000    0.000000    9   0   0   1
3456    PF00593 PF00515 2.224362    0.000000    0.000000    0.000000    0.000000    2   0   0   1
3457    PF00082 PF02781 2.224362    0.000000    0.000000    0.000000    0.000000    1   0   0   1
3458    PF00989 PF02906 2.224362    0.000000    0.000000    0.000000    0.000000    1   0   0   1
3459    PF00172 PF00096 2.224362    0.000000    0.000000    0.000000    0.000000    3   0   0   1
3460    PF00307 PF00560 2.224362    0.000000    0.000000    0.000000    0.000000    9   0   0   1
3461    PF00616 PF00017 2.224362    0.000000    0.000000    0.000000    0.000000    7   0   0   1
3462    PF00564 PF00646 2.224362    0.000000    0.000000    0.000000    0.000000    1   0   0   1
3463    PF00627 PF00270 2.224362    0.000000    0.000000    0.000000    0.000000    1   0   0   1
3464    PF00753 PF00070 2.224362    0.000000    0.000000    0.000000    0.000000    1   0   0   1
3465    PF00178 PF00136 2.224362    0.000000    0.000000    0.000000    0.000000    1   0   0   1
3466    PF00070 PF00072 2.224362    0.000000    0.000000    0.000000    0.000000    1   0   0   1
3467    PF00014 PF00041 2.224362    0.000000    0.000000    0.000000    0.000000    6   0   0   1
3468    PF01728 PF02790 2.224362    0.000000    0.000000    0.000000    0.000000    1   0   0   1
3469    PF00753 PF00753 2.224362    0.000000    0.000000    0.000000    0.000000    1   0   1   1
3470    PF00070 PF00198 2.224362    0.000000    0.000000    0.000000    0.000000    1   0   0   1
3471    PF01323 PF00069 2.224362    0.000000    0.000000    0.000000    0.000000    1   0   0   1
3472    PF00041 PF00128 2.224362    0.000000    0.000000    0.000000    0.000000    9   0   0   1
3473    PF00515 PF00397 2.224362    0.000000    0.000000    0.000000    0.000000    1   0   0   1
3474    PF00040 PF00008 2.224362    0.000000    0.000000    0.000000    0.000000    9   0   0   1
3475    PF00646 PF00106 2.224362    0.000000    0.000000    0.000000    0.000000    1   0   0   1
3476    PF00917 PF00036 2.224362    0.000000    0.000000    0.000000    0.000000    1   0   0   1
3477    PF04851 PF05738 2.224362    0.000000    0.000000    0.000000    0.000000    1   0   0   1
3478    PF02911 PF00171 2.224362    0.000000    0.000000    0.000000    0.000000    9   0   0   1
3479    PF00515 PF00036 2.224362    0.000000    0.000000    0.000000    0.000000    2   0   0   1
3480    PF00632 PF00023 2.224362    0.000000    0.000000    0.000000    0.000000    6   0   0   1
3481    PF00132 PF00005 2.224362    0.000000    0.000000    0.000000    0.000000    1   0   0   1
3482    PF00132 PF00097 2.224362    0.000000    0.000000    0.000000    0.000000    1   0   0   1
3483    PF00551 PF00668 2.224362    0.000000    0.000000    0.000000    0.000000    1   0   0   1
3484    PF00132 PF01817 2.224362    0.000000    0.000000    0.000000    0.000000    1   0   0   1
3485    PF00646 PF00271 2.224362    0.000000    0.000000    0.000000    0.000000    3   0   0   1
3486    PF00132 PF01041 2.224362    0.000000    0.000000    0.000000    0.000000    1   0   0   1
3487    PF00132 PF01408 2.224362    0.000000    0.000000    0.000000    0.000000    1   0   0   1
3488    PF00041 PF00023 2.224362    0.000000    0.000000    0.000000    0.000000    3   0   0   1
3489    PF00665 PF00022 2.224362    0.703584    0.000000    0.000000    0.000000    1   0   0   1
3490    PF00051 PF00594 2.224362    0.000000    0.000000    0.000000    0.000000    7   0   1   1
3491    PF00483 PF01633 2.224362    0.000000    0.000000    0.000000    0.000000    1   0   0   1
3492    PF00775 PF02839 2.224362    0.000000    0.000000    0.000000    0.000000    1   0   0   1
3493    PF03129 PF00069 2.224362    0.877380    0.000000    0.000000    0.000000    9   0   0   1
3494    PF00041 PF00144 2.224362    0.000000    0.000000    0.000000    0.000000    2   0   0   1
3495    PF00051 PF00431 2.224362    0.000000    0.000000    0.000000    0.000000    7   0   0   1
3496    PF00594 PF00069 2.224362    0.000000    0.000000    0.000000    0.000000    1   0   0   1
3497    PF00551 PF00378 2.224362    0.000000    0.000000    0.000000    0.000000    5   0   0   1
3498    PF00037 PF00027 2.224362    0.000000    0.000000    0.000000    0.000000    2   0   0   1
3499    PF00630 PF01833 2.224362    0.000000    0.000000    0.000000    0.000000    1   0   0   1
3500    PF00756 PF00686 2.224362    0.000000    0.000000    0.000000    0.000000    1   0   0   1
3501    PF00037 PF00571 2.224362    0.000000    0.000000    0.000000    0.000000    1   0   0   1
3502    PF00416 PF02518 2.224362    0.000000    0.000000    0.000000    0.000000    1   0   1   1
3503    PF00018 PF00795 2.224362    0.000000    0.000000    0.000000    0.000000    1   0   0   1
3504    PF00141 PF00111 2.224362    0.000000    0.000000    0.000000    0.000000    1   0   0   1
3505    PF02894 PF00107 2.224362    0.000000    0.000000    0.000000    0.000000    5   0   0   1
3506    PF01408 PF00107 2.224362    0.000000    0.000000    0.000000    0.000000    8   0   0   1
3507    PF00627 PF01412 2.224362    0.000000    0.000000    0.000000    0.000000    2   0   0   1
3508    PF00498 PF02518 2.224362    0.000000    0.000000    0.000000    0.000000    2   0   0   1
3509    PF01368 PF00571 2.224362    0.000000    0.000000    0.000000    0.000000    4   0   0   1
3510    PF01363 PF00118 2.224362    0.000000    0.000000    0.000000    0.000000    9   0   0   1
3511    PF00043 PF00626 2.224362    0.000000    0.000000    0.000000    0.000000    1   0   0   1
3512    PF01571 PF02789 2.224362    0.000000    0.000000    0.000000    0.000000    1   0   0   1
3513    PF00041 PF00059 2.224362    0.000000    0.000000    0.000000    0.000000    1   0   0   1
3514    PF00437 PF01590 2.224362    0.000000    0.000000    0.000000    0.000000    1   0   0   1
3515    PF00754 PF02836 2.224362    0.000000    0.000000    0.000000    0.000000    3   0   0   1
3516    PF00397 PF00612 2.224362    0.000000    0.000000    0.000000    0.000000    6   0   0   1
3517    PF01392 PF00431 2.224362    0.000000    0.000000    0.000000    0.000000    4   0   0   1
3518    PF01239 PF00560 2.224362    0.000000    0.000000    0.000000    0.000000    8   0   1   1
3519    PF03441 PF03441 2.224362    0.000000    0.000000    0.000000    0.000000    2   0   1   1
3520    PF00211 PF02518 2.224362    0.000000    0.000000    0.000000    0.000000    4   0   0   1
3521    PF01965 PF00586 2.224362    0.000000    0.000000    0.000000    0.000000    6   0   0   1
3522    PF00340 PF00096 2.224362    0.000000    0.000000    0.000000    0.000000    1   0   0   1
3523    PF04960 PF00018 2.224362    0.000000    0.000000    0.000000    0.000000    1   0   0   1
3524    PF00400 PF03372 2.224362    0.816192    0.000000    0.000000    0.000000    7   0   0   1
3525    PF00270 PF00397 2.224362    0.000000    0.000000    0.000000    0.000000    9   0   0   1
3526    PF02011 PF00041 2.224362    0.000000    0.000000    0.000000    0.000000    2   0   0   1
3527    PF00041 PF00150 2.224362    0.000000    0.000000    0.000000    0.000000    2   0   0   1
3528    PF00271 PF00149 2.224362    0.000000    0.000000    0.000000    0.000000    1   0   0   1
3529    PF01839 PF00041 2.224362    0.000000    0.000000    0.000000    0.000000    2   0   0   1
3530    PF01839 PF00112 2.224362    0.000000    0.000000    0.000000    0.000000    1   0   0   1
3531    PF02943 PF00118 2.224362    0.000000    0.000000    0.000000    0.000000    1   0   0   1
3532    PF00211 PF00027 2.224362    0.000000    0.000000    0.000000    0.000000    1   0   0   1
3533    PF00754 PF00394 2.224362    0.000000    0.000000    0.000000    0.000000    5   0   0   1
3534    PF00903 PF02779 2.224362    0.000000    0.000000    0.000000    0.000000    1   0   0   1
3535    PF00652 PF00703 2.224362    0.000000    0.000000    0.000000    0.000000    1   0   0   1
3536    PF00148 PF04055 2.224362    0.000000    0.000000    0.000000    0.000000    1   0   0   1
3537    PF00652 PF02012 2.224362    0.000000    0.000000    0.000000    0.000000    1   0   0   1
3538    PF02775 PF00667 2.224362    0.000000    0.000000    0.000000    0.000000    2   0   0   1
3539    PF00211 PF00141 2.224362    0.000000    0.000000    0.000000    0.000000    1   0   0   1
3540    PF00092 PF00646 2.224362    0.000000    0.000000    0.000000    0.000000    1   0   0   1
3541    PF00211 PF00515 2.224362    0.000000    0.000000    0.000000    0.000000    7   0   0   1
3542    PF00615 PF00560 2.224362    0.000000    0.000000    0.000000    0.000000    1   0   0   1
3543    PF00271 PF00069 2.224362    0.000000    0.000000    0.000000    0.000000    1   0   0   1
3544    PF00046 PF00014 2.224362    0.000000    0.000000    0.000000    0.000000    1   0   0   1
3545    PF01558 PF02780 2.224362    0.000000    0.000000    0.000000    0.000000    5   0   0   1
3546    PF00615 PF02188 2.224362    0.000000    0.000000    0.000000    0.000000    8   0   0   1
3547    PF00175 PF03473 2.224362    0.000000    0.000000    0.000000    0.000000    5   0   0   1
3548    PF03033 PF01363 2.224362    0.000000    0.000000    0.000000    0.000000    1   0   0   1
3549    PF03633 PF00702 2.224362    0.000000    0.000000    0.000000    0.000000    3   0   0   1
3550    PF00384 PF00175 2.224362    0.000000    0.000000    0.000000    0.000000    2   0   0   1
3551    PF00182 PF00652 2.224362    0.000000    0.000000    0.000000    0.000000    1   0   0   1
3552    PF01590 PF00498 2.224362    0.000000    0.000000    0.000000    0.000000    3   0   0   1
3553    PF00271 PF00240 2.224362    0.000000    0.000000    0.000000    0.000000    6   0   0   1
3554    PF02156 PF03424 2.224362    0.000000    0.000000    0.000000    0.000000    1   0   0   1
3555    PF01402 PF01590 2.224362    0.000000    0.000000    0.000000    0.000000    1   0   0   1
3556    PF01288 PF01227 2.224362    0.000000    0.000000    0.000000    0.000000    2   0   0   1
3557    PF00077 PF00627 2.224362    0.000000    0.000000    0.000000    0.000000    3   0   0   1
3558    PF00722 PF00404 2.224362    0.000000    0.000000    0.000000    0.000000    1   0   0   1
3559    PF00607 PF00069 2.224362    0.000000    0.000000    0.000000    0.000000    1   0   0   1
3560    PF01568 PF00258 2.224362    0.000000    0.000000    0.000000    0.000000    2   0   0   1
3561    PF00353 PF02012 2.224362    0.000000    0.000000    0.000000    0.000000    4   0   0   1
3562    PF00933 PF00144 2.224362    0.000000    0.000000    0.000000    0.000000    1   0   0   1
3563    PF00400 PF00169 2.224362    0.000000    0.000000    0.000000    0.000000    2   0   1   1
3564    PF00400 PF00656 2.224362    0.000000    0.000000    0.000000    0.000000    1   0   0   1
3565    PF00753 PF01842 2.224362    0.000000    0.000000    0.000000    0.000000    1   0   0   1
3566    PF00400 PF00668 2.224362    0.000000    0.000000    0.000000    0.000000    1   0   0   1
3567    PF00794 PF00017 2.211834    0.000000    0.000000    0.000000    4.365292    0   0   0   1
3568    PF00084 PF00017 2.211834    0.000000    0.000000    0.000000    3.602835    0   0   0   1
3569    PF00084 PF00058 2.211834    0.000000    0.000000    0.000000    3.772230    0   0   0   1
3570    PF00681 PF00028 2.211834    0.000000    0.000000    0.000000    3.876432    0   0   0   1
3571    PF05033 PF01393 2.211834    0.000000    0.000000    0.000000    3.995325    0   0   0   1
3572    PF00225 PF00018 2.211834    0.000000    0.000000    0.000000    3.412512    0   0   0   1
3573    PF05076 PF00096 2.211834    0.000000    0.000000    0.000000    3.954593    0   0   0   1
3574    PF00057 PF00049 2.211834    0.000000    0.000000    0.000000    3.948880    0   0   0   1
3575    PF00989 PF00183 2.211834    0.000000    0.000000    0.000000    3.975720    0   0   0   1
3576    PF00102 PF00060 2.211834    0.000000    0.000000    0.000000    3.045783    0   0   0   1
3577    PF00503 PF01049 2.211834    0.000000    0.000000    0.000000    3.890755    0   0   0   1
3578    PF02985 PF00018 2.211834    0.000000    0.000000    0.000000    4.749800    0   0   0   1
3579    PF01248 PF02747 2.211834    0.000000    0.000000    0.000000    3.968136    0   0   0   1
3580    PF00533 PF00554 2.211834    0.000000    0.000000    0.000000    4.442184    0   0   0   1
3581    PF00656 PF02180 2.211834    0.000000    0.000000    0.000000    3.262470    0   0   0   1
3582    PF03143 PF01393 2.211834    0.000000    0.000000    0.000000    3.992532    0   0   0   1
3583    PF00249 PF00850 2.211834    0.000000    0.000000    0.000000    3.266400    0   0   0   1
3584    PF01857 PF02319 2.211834    0.000000    0.000000    0.000000    3.051552    0   0   0   1
3585    PF01858 PF00439 2.211834    0.000000    0.000000    0.000000    3.294852    0   0   0   1
3586    PF00625 PF00689 2.211834    0.000000    0.000000    0.000000    3.530130    0   0   0   1
3587    PF00995 PF00168 2.211834    0.000000    0.000000    0.000000    3.938900    0   0   0   1
3588    PF01202 PF01381 2.200449    0.000000    0.000000    0.000000    0.000000    3   0   0   1
3589    PF01381 PF01381 2.200449    0.000000    0.000000    0.000000    0.000000    3   0   1   1
3590    PF00041 PF00728 2.200449    0.000000    0.000000    0.000000    0.000000    1   0   0   1
3591    PF01381 PF01380 2.200449    0.000000    0.000000    0.000000    0.000000    1   0   0   1
3592    PF01202 PF00291 2.200449    0.000000    0.000000    0.000000    0.000000    3   0   0   1
3593    PF00173 PF00441 2.200449    0.000000    0.000000    0.000000    0.000000    2   0   0   1
3594    PF00047 PF02822 2.200449    0.000000    0.000000    0.000000    0.000000    1   0   0   1
3595    PF01488 PF00275 2.200449    0.000000    0.000000    0.000000    0.000000    7   0   0   1
3596    PF01402 PF02518 2.200449    0.000000    0.000000    0.000000    0.000000    1   0   0   1
3597    PF01202 PF00275 2.200449    0.000000    0.000000    0.000000    0.000000    7   0   0   1
3598    PF02881 PF00515 2.200449    0.000000    0.000000    0.000000    0.000000    1   0   0   1
3599    PF01764 PF00168 2.200449    0.000000    0.000000    0.000000    0.000000    1   0   0   1
3600    PF00538 PF00271 2.200449    0.000000    0.000000    0.000000    0.000000    1   0   0   1
3601    PF00491 PF01168 2.200449    0.000000    0.000000    0.000000    0.000000    1   0   0   1
3602    PF01740 PF01740 2.200449    0.000000    0.000000    0.000000    0.000000    1   0   1   1
3603    PF01564 PF03435 2.200449    0.000000    0.000000    0.000000    0.000000    1   0   0   1
3604    PF06827 PF00271 2.200449    0.000000    0.000000    0.000000    0.000000    1   0   0   1
3605    PF04023 PF04023 2.200449    0.000000    0.000000    0.000000    0.000000    5   0   0   1
3606    PF01202 PF01761 2.200449    0.000000    0.000000    0.000000    0.000000    9   0   0   1
3607    PF01488 PF01761 2.200449    0.000000    0.000000    0.000000    0.000000    7   0   0   1
3608    PF01118 PF00696 2.200449    0.000000    0.000000    0.000000    0.000000    4   0   0   1
3609    PF00057 PF00014 2.200449    0.000000    0.000000    0.000000    0.000000    4   0   0   1
3610    PF02665 PF00384 2.200449    0.000000    0.000000    0.000000    0.000000    2   0   0   1
3611    PF00084 PF00041 2.200449    0.000000    0.000000    0.000000    0.000000    5   0   0   1
3612    PF02629 PF02222 2.200449    0.000000    0.000000    0.000000    0.000000    4   0   1   1
3613    PF01751 PF02463 2.200449    0.000000    0.000000    0.000000    0.000000    1   0   0   1
3614    PF00817 PF00271 2.200449    0.000000    0.000000    0.000000    0.000000    3   0   0   1
3615    PF01488 PF01817 2.200449    0.000000    0.000000    0.000000    0.000000    1   0   0   1
3616    PF04728 PF04728 2.200449    0.000000    0.000000    0.000000    0.000000    7   0   1   1
3617    PF00041 PF02927 2.200449    0.000000    0.000000    0.000000    0.000000    1   0   0   1
3618    PF00562 PF00012 2.200449    0.333801    0.000000    0.000000    0.000000    1   0   0   1
3619    PF01636 PF00441 2.200449    0.000000    0.000000    0.000000    0.000000    8   0   0   1
3620    PF00970 PF03473 2.200449    0.000000    0.000000    0.000000    0.000000    4   0   0   1
3621    PF00085 PF00578 2.200449    0.000000    0.000000    0.000000    0.000000    4   0   0   1
3622    PF00497 PF00060 2.200449    0.000000    0.000000    0.000000    0.000000    3   0   0   1
3623    PF01816 PF01816 2.200449    0.000000    0.000000    0.000000    0.000000    8   0   1   1
3624    PF02210 PF00041 2.200449    0.000000    0.000000    0.000000    0.000000    8   0   0   1
3625    PF03489 PF00657 2.200449    0.000000    0.000000    0.000000    0.000000    3   0   0   1
3626    PF00057 PF00050 2.200449    0.000000    0.000000    0.000000    0.000000    5   0   0   1
3627    PF00092 PF05738 2.200449    0.000000    0.000000    0.000000    0.000000    6   0   0   1
3628    PF02954 PF00381 2.200449    0.000000    0.000000    0.000000    0.000000    1   0   0   1
3629    PF00258 PF00037 2.200449    0.000000    0.000000    0.000000    0.000000    2   0   0   1
3630    PF00384 PF00667 2.200449    0.000000    0.000000    0.000000    0.000000    2   0   0   1
3631    PF00053 PF02012 2.200449    0.000000    0.000000    0.000000    0.000000    2   0   0   1
3632    PF00314 PF00069 2.200449    0.000000    0.000000    0.000000    0.000000    6   0   0   1
3633    PF03810 PF00514 2.200449    0.000000    0.000000    0.000000    0.000000    9   0   0   1
3634    PF00196 PF00561 2.200449    0.000000    0.000000    0.000000    0.000000    1   0   0   1
3635    PF00440 PF00717 2.200449    0.000000    0.000000    0.000000    0.000000    1   0   0   1
3636    PF01381 PF02560 2.200449    0.000000    0.000000    0.000000    0.000000    1   0   0   1
3637    PF01381 PF00571 2.200449    0.000000    0.000000    0.000000    0.000000    8   0   0   1
3638    PF00205 PF02775 2.200449    0.000000    0.000000    0.000000    0.000000    5   0   0   1
3639    PF00754 PF00404 2.200449    0.000000    0.000000    0.000000    0.000000    1   0   0   1
3640    PF01839 PF02012 2.200449    0.000000    0.000000    0.000000    0.000000    2   0   0   1
3641    PF00754 PF00728 2.200449    0.000000    0.000000    0.000000    0.000000    2   0   0   1
3642    PF00225 PF00631 2.200449    0.000000    0.000000    0.000000    0.000000    1   0   0   1
3643    PF00639 PF00581 2.200449    0.000000    0.000000    0.000000    0.000000    3   0   0   1
3644    PF00190 PF00165 2.200449    0.000000    0.000000    0.000000    0.000000    1   0   0   1
3645    PF00041 PF00759 2.200449    0.000000    0.000000    0.000000    0.000000    4   0   0   1
3646    PF00362 PF00041 2.200449    0.000000    0.000000    0.000000    0.000000    2   0   0   1
3647    PF00754 PF02973 2.200449    0.000000    0.000000    0.000000    0.000000    1   0   0   1
3648    PF00225 PF00514 2.200449    0.000000    0.000000    0.000000    0.000000    4   0   0   1
3649    PF00076 PF01593 2.200449    0.000000    0.000000    0.000000    0.000000    1   0   0   1
3650    PF00225 PF00612 2.200449    0.000000    0.000000    0.000000    0.000000    1   0   0   1
3651    PF01462 PF03098 2.200449    0.000000    0.000000    0.000000    0.000000    3   0   0   1
3652    PF00010 PF01661 2.200449    0.000000    0.000000    0.000000    0.000000    1   0   0   1
3653    PF06968 PF00202 2.200449    0.000000    0.000000    0.000000    0.000000    1   0   0   1
3654    PF00580 PF00270 2.200449    0.000000    0.000000    0.000000    0.000000    1   0   0   1
3655    PF00575 PF00627 2.200449    0.000000    0.000000    0.000000    0.000000    1   0   0   1
3656    PF00754 PF02930 2.200449    0.000000    0.000000    0.000000    0.000000    1   0   0   1
3657    PF03853 PF01243 2.200449    0.000000    0.000000    0.000000    0.000000    4   0   0   1
3658    PF00275 PF01761 2.200449    0.000000    0.000000    0.000000    0.000000    7   0   0   1
3659    PF00076 PF00397 2.200449    0.000000    0.000000    0.000000    0.000000    7   0   0   1
3660    PF00300 PF00300 2.200449    0.000000    0.000000    0.000000    0.000000    4   0   1   1
3661    PF00498 PF00005 2.200449    0.000000    0.000000    0.000000    0.000000    8   0   0   1
3662    PF00108 PF00368 2.200449    0.000000    0.000000    0.000000    0.000000    3   0   0   1
3663    PF00407 PF00407 2.200449    0.000000    0.000000    0.000000    0.000000    3   0   1   1
3664    PF03061 PF02737 2.200449    0.000000    0.000000    0.000000    0.000000    1   0   0   1
3665    PF00144 PF00501 2.200449    0.000000    0.000000    0.000000    0.000000    1   0   0   1
3666    PF00575 PF00560 2.200449    0.000000    0.000000    0.000000    0.000000    1   0   0   1
3667    PF03372 PF00702 2.200449    0.000000    0.000000    0.000000    0.000000    1   0   0   1
3668    PF00498 PF00072 2.200449    0.000000    0.000000    0.000000    0.000000    2   0   0   1
3669    PF01138 PF01725 2.200449    0.000000    0.000000    0.000000    0.000000    3   0   0   1
3670    PF00582 PF02080 2.200449    0.000000    0.000000    0.000000    0.000000    1   0   0   1
3671    PF01274 PF00463 2.200449    0.000000    0.000000    0.000000    0.000000    4   0   0   1
3672    PF02984 PF00010 2.200449    0.000000    0.000000    0.000000    0.955980    2   0   0   1
3673    PF03949 PF01842 2.200449    0.000000    0.000000    0.000000    0.000000    4   0   0   1
3674    PF00218 PF00591 2.200449    0.000000    0.000000    0.000000    0.000000    1   0   0   1
3675    PF00023 PF00300 2.200449    0.000000    0.000000    0.000000    0.000000    1   0   0   1
3676    PF00147 PF00754 2.200449    0.000000    0.000000    0.000000    0.000000    3   0   0   1
3677    PF00975 PF00106 2.200449    0.000000    0.000000    0.000000    0.000000    7   0   0   1
3678    PF00756 PF02922 2.200449    0.000000    0.000000    0.000000    0.000000    3   0   0   1
3679    PF00041 PF00533 2.200449    0.000000    0.000000    0.000000    0.000000    2   0   0   1
3680    PF00041 PF02973 2.200449    0.000000    0.000000    0.000000    0.000000    1   0   0   1
3681    PF00756 PF00331 2.200449    0.000000    0.000000    0.000000    0.000000    2   0   0   1
3682    PF00501 PF00202 2.200449    0.000000    0.000000    0.000000    0.000000    7   0   0   1
3683    PF00394 PF00394 2.200449    0.000000    0.000000    0.000000    0.533019    1   0   1   1
3684    PF02801 PF01212 2.200449    0.000000    0.000000    0.000000    0.000000    1   0   0   1
3685    PF01826 PF00147 2.200449    0.000000    0.000000    0.000000    0.000000    1   0   0   1
3686    PF00301 PF00258 2.200449    0.000000    0.000000    0.000000    0.000000    8   0   0   1
3687    PF01826 PF00057 2.200449    0.000000    0.000000    0.000000    0.000000    5   0   0   1
3688    PF02348 PF00702 2.200449    0.000000    0.000000    0.000000    0.000000    3   0   0   1
3689    PF00018 PF01510 2.200449    0.000000    0.000000    0.000000    0.000000    1   0   0   1
3690    PF00225 PF00132 2.200449    0.000000    0.000000    0.000000    0.000000    1   0   0   1
3691    PF00651 PF00514 2.200449    0.000000    0.000000    0.000000    0.000000    2   0   0   1
3692    PF00203 PF00076 2.200449    0.000000    0.000000    0.000000    0.000000    1   0   0   1
3693    PF00501 PF02770 2.200449    0.000000    0.000000    0.000000    0.000000    3   0   0   1
3694    PF00975 PF00296 2.200449    0.000000    0.000000    0.000000    0.000000    1   0   0   1
3695    PF00923 PF00342 2.200449    0.000000    0.000000    0.000000    0.000000    1   0   0   1
3696    PF00483 PF00702 2.200449    0.000000    0.000000    0.000000    0.000000    1   0   0   1
3697    PF01826 PF00086 2.200449    0.000000    0.000000    0.000000    0.000000    2   0   0   1
3698    PF00515 PF00196 2.200449    0.000000    0.000000    0.000000    0.000000    2   0   0   1
3699    PF01826 PF00080 2.200449    0.000000    0.000000    0.000000    0.000000    1   0   0   1
3700    PF00665 PF00141 2.200449    0.000000    0.000000    0.000000    0.000000    1   0   0   1
3701    PF00501 PF00005 2.200449    0.000000    0.000000    0.000000    0.000000    1   0   0   1
3702    PF00665 PF00515 2.200449    0.000000    0.000000    0.000000    0.000000    1   0   0   1
3703    PF00109 PF00072 2.200449    0.000000    0.000000    0.000000    0.000000    1   0   0   1
3704    PF00132 PF00501 2.200449    0.000000    0.000000    0.000000    0.000000    5   0   0   1
3705    PF01582 PF00036 2.200449    0.000000    0.000000    0.000000    0.000000    2   0   0   1
3706    PF00109 PF00023 2.200449    0.000000    0.000000    0.000000    0.000000    1   0   0   1
3707    PF00109 PF00202 2.200449    0.000000    0.000000    0.000000    0.000000    7   0   0   1
3708    PF01042 PF01902 2.200449    0.000000    0.000000    0.000000    0.000000    6   0   0   1
3709    PF02581 PF00294 2.200449    0.000000    0.000000    0.000000    0.000000    5   0   0   1
3710    PF01035 PF00730 2.200449    0.000000    0.000000    0.000000    0.000000    1   0   0   1
3711    PF00891 PF00501 2.200449    0.000000    0.000000    0.000000    0.000000    1   0   0   1
3712    PF00515 PF02518 2.200449    0.000000    0.000000    0.000000    0.000000    5   0   0   1
3713    PF00109 PF00561 2.200449    0.000000    0.000000    0.000000    0.000000    2   0   0   1
3714    PF00515 PF03705 2.200449    0.000000    0.000000    0.000000    0.000000    1   0   0   1
3715    PF00515 PF00027 2.200449    0.000000    0.000000    0.000000    0.000000    1   0   0   1
3716    PF00646 PF00234 2.200449    0.000000    0.000000    0.000000    0.000000    1   0   0   1
3717    PF00627 PF00036 2.200449    0.000000    0.000000    0.000000    0.000000    2   0   0   1
3718    PF00646 PF00022 2.200449    0.000000    0.000000    0.000000    0.000000    2   0   0   1
3719    PF00756 PF00404 2.200449    0.000000    0.000000    0.000000    0.000000    4   0   0   1
3720    PF00234 PF00234 2.200449    0.000000    0.000000    0.000000    0.000000    6   0   1   1
3721    PF00917 PF00008 2.200449    0.000000    0.000000    0.000000    0.000000    7   0   0   1
3722    PF02787 PF01979 2.200449    0.000000    0.000000    0.000000    0.000000    9   0   0   1
3723    PF00486 PF00498 2.200449    0.000000    0.000000    0.000000    0.000000    4   0   0   1
3724    PF00486 PF02518 2.200449    0.000000    0.000000    0.000000    0.000000    1   0   0   1
3725    PF00172 PF00132 2.200449    0.000000    0.000000    0.000000    0.000000    1   0   0   1
3726    PF00076 PF02727 2.200449    0.000000    0.000000    0.000000    0.000000    1   0   0   1
3727    PF00906 PF00906 2.200449    0.000000    0.000000    0.000000    0.000000    7   0   0   1
3728    PF00158 PF00359 2.200449    0.000000    0.000000    0.000000    0.000000    1   0   0   1
3729    PF00172 PF00989 2.200449    0.299739    0.000000    0.000000    0.000000    1   0   0   1
3730    PF00158 PF00381 2.200449    0.000000    0.000000    0.000000    0.000000    1   0   0   1
3731    PF01468 PF02246 2.200449    0.000000    0.000000    0.000000    0.000000    1   0   0   1
3732    PF00078 PF00571 2.200449    0.000000    0.000000    0.000000    0.000000    1   0   0   1
3733    PF00078 PF00115 2.200449    0.000000    0.000000    0.000000    0.000000    4   0   0   1
3734    PF00017 PF00022 2.200449    0.000000    0.000000    0.000000    0.000000    1   0   0   1
3735    PF01128 PF00106 2.200449    0.000000    0.000000    0.000000    0.000000    3   0   0   1
3736    PF00882 PF01477 2.200449    0.000000    0.000000    0.000000    0.000000    3   0   0   1
3737    PF00078 PF00033 2.200449    0.000000    0.000000    0.000000    0.000000    2   0   0   1
3738    PF02803 PF00368 2.200449    0.000000    0.000000    0.000000    0.000000    3   0   0   1
3739    PF00078 PF00917 2.200449    0.000000    0.000000    0.000000    0.000000    1   0   0   1
3740    PF00657 PF00232 2.200449    0.000000    0.000000    0.000000    0.000000    1   0   0   1
3741    PF00014 PF01082 2.200449    0.000000    0.000000    0.000000    0.000000    2   0   0   1
3742    PF01431 PF00047 2.200449    0.000000    0.000000    0.000000    0.000000    1   0   0   1
3743    PF01613 PF00258 2.200449    0.000000    0.000000    0.000000    0.000000    6   0   0   1
3744    PF00353 PF00150 2.200449    0.000000    0.000000    0.000000    0.000000    1   0   0   1
3745    PF00291 PF00697 2.200449    0.000000    0.000000    0.000000    0.000000    1   0   0   1
3746    PF02902 PF00078 2.200449    0.000000    0.000000    0.000000    0.000000    2   0   0   1
3747    PF00753 PF00027 2.200449    0.000000    0.000000    0.000000    0.000000    3   0   0   1
3748    PF02902 PF00665 2.200449    0.000000    0.000000    0.000000    0.000000    1   0   0   1
3749    PF00041 PF01833 2.200449    0.000000    0.000000    0.000000    0.000000    1   0   0   1
3750    PF00353 PF03372 2.200449    0.000000    0.000000    0.000000    0.000000    1   0   0   1
3751    PF00035 PF00069 2.200449    0.000000    0.000000    0.000000    0.000000    8   0   0   1
3752    PF00027 PF00664 2.200449    0.000000    0.000000    0.000000    0.000000    4   0   0   1
3753    PF02597 PF02391 2.200449    0.000000    0.000000    0.000000    0.000000    3   0   1   1
3754    PF03453 PF03205 2.200449    0.000000    0.000000    0.000000    0.000000    4   0   0   1
3755    PF00594 PF01336 2.200449    0.000000    0.000000    0.000000    0.000000    1   0   0   1
3756    PF00168 PF02752 2.200449    0.000000    0.000000    0.000000    0.000000    1   0   0   1
3757    PF00532 PF02518 2.200449    0.000000    0.000000    0.000000    0.000000    2   0   0   1
3758    PF00035 PF00149 2.200449    0.694110    0.000000    0.000000    0.000000    1   0   0   1
3759    PF04879 PF00175 2.200449    0.000000    0.000000    0.000000    0.000000    2   0   0   1
3760    PF00532 PF00989 2.200449    0.000000    0.000000    0.000000    0.000000    1   0   0   1
3761    PF00288 PF00571 2.200449    0.000000    0.000000    0.000000    0.000000    1   0   0   1
3762    PF01541 PF00115 2.200449    0.000000    0.000000    0.000000    0.000000    1   0   0   1
3763    PF00621 PF02736 2.200449    0.000000    0.000000    0.000000    0.000000    1   0   0   1
3764    PF03930 PF05202 2.200449    0.000000    0.000000    0.000000    0.000000    8   0   1   1
3765    PF00856 PF02256 2.200449    0.000000    0.000000    0.000000    0.000000    1   0   0   1
3766    PF01541 PF00033 2.200449    0.000000    0.000000    0.000000    0.000000    1   0   0   1
3767    PF00041 PF00149 2.200449    0.000000    0.000000    0.000000    0.000000    1   0   0   1
3768    PF00397 PF00059 2.200449    0.000000    0.000000    0.000000    0.000000    2   0   0   1
3769    PF00072 PF00571 2.200449    0.000000    0.000000    0.000000    0.000000    3   0   0   1
3770    PF00635 PF00023 2.200449    0.000000    0.000000    0.000000    0.000000    1   0   0   1
3771    PF00072 PF00106 2.200449    0.000000    0.000000    0.000000    0.000000    1   0   0   1
3772    PF00635 PF00097 2.200449    0.000000    0.000000    0.000000    0.000000    1   0   0   1
3773    PF00635 PF00650 2.200449    0.000000    0.000000    0.000000    0.000000    7   0   0   1
3774    PF00036 PF00028 2.200449    0.000000    0.000000    0.000000    0.000000    1   0   0   1
3775    PF01188 PF00561 2.200449    0.000000    0.000000    0.000000    0.000000    1   0   0   1
3776    PF00617 PF00415 2.200449    0.000000    0.000000    0.000000    0.000000    1   0   0   1
3777    PF00924 PF00027 2.200449    0.000000    0.000000    0.000000    0.000000    8   0   0   1
3778    PF01225 PF00702 2.200449    0.000000    0.000000    0.000000    0.000000    1   0   0   1
3779    PF03636 PF00702 2.200449    0.000000    0.000000    0.000000    0.000000    4   0   0   1
3780    PF00095 PF00047 2.200449    0.000000    0.000000    0.000000    0.000000    7   0   0   1
3781    PF02911 PF00501 2.200449    0.000000    0.000000    0.000000    0.000000    1   0   0   1
3782    PF01225 PF01168 2.200449    0.000000    0.000000    0.000000    0.000000    1   0   0   1
3783    PF00069 PF00001 2.200449    0.000000    0.000000    0.000000    0.000000    1   0   0   1
3784    PF00095 PF00405 2.200449    0.000000    0.000000    0.000000    0.000000    1   0   0   1
3785    PF00749 PF00587 2.200449    0.000000    0.000000    0.000000    0.000000    3   0   0   1
3786    PF00551 PF01808 2.200449    0.000000    0.000000    0.000000    0.000000    1   0   0   1
3787    PF00595 PF02188 2.200449    0.000000    0.000000    0.000000    0.000000    3   0   0   1
3788    PF02875 PF02222 2.200449    0.000000    0.000000    0.000000    0.000000    7   0   0   1
3789    PF00241 PF00241 2.200449    0.000000    0.000000    0.000000    0.000000    5   0   1   1
3790    PF00160 PF00702 2.200449    0.000000    0.000000    0.000000    0.000000    8   0   0   1
3791    PF02875 PF02786 2.200449    0.000000    0.000000    0.000000    0.000000    1   0   0   1
3792    PF02899 PF02902 2.200449    0.000000    0.000000    0.000000    0.000000    1   0   0   1
3793    PF00454 PF00240 2.200449    0.000000    0.000000    0.000000    0.000000    7   0   0   1
3794    PF03721 PF02350 2.200449    0.000000    0.000000    0.000000    0.000000    1   0   0   1
3795    PF00617 PF00168 2.200449    0.000000    0.000000    0.000000    0.000000    6   0   0   1
3796    PF00560 PF00626 2.200449    0.000000    0.000000    0.000000    0.000000    5   0   0   1
3797    PF00560 PF00106 2.200449    0.000000    0.000000    0.000000    0.000000    1   0   0   1
3798    PF00560 PF03098 2.200449    0.000000    0.000000    0.000000    0.000000    5   0   0   1
3799    PF00560 PF00514 2.200449    0.000000    0.000000    0.000000    0.000000    1   0   0   1
3800    PF00792 PF00240 2.200449    0.000000    0.000000    0.000000    0.000000    1   0   0   1
3801    PF01182 PF00479 2.200449    0.000000    0.000000    0.000000    0.000000    3   0   0   1
3802    PF00560 PF00169 2.200449    0.000000    0.000000    0.000000    0.000000    5   0   0   1
3803    PF00589 PF01381 2.200449    0.000000    0.000000    0.000000    0.000000    1   0   0   1
3804    PF02931 PF00036 2.200449    0.000000    0.000000    0.000000    0.000000    1   0   0   1
3805    PF00636 PF00149 2.200449    0.694110    0.000000    0.000000    0.000000    1   0   0   1
3806    PF01477 PF00059 2.200449    0.000000    0.000000    0.000000    0.000000    9   0   0   1
3807    PF00640 PF00169 2.200449    0.000000    0.000000    0.000000    0.000000    8   0   0   1
3808    PF01436 PF00085 2.200449    0.000000    0.000000    0.000000    0.000000    1   0   0   1
3809    PF00618 PF00646 2.200449    0.000000    0.000000    0.000000    0.000000    1   0   0   1
3810    PF00618 PF00560 2.200449    0.000000    0.000000    0.000000    0.000000    1   0   0   1
3811    PF00618 PF00612 2.200449    0.000000    0.000000    0.000000    0.000000    8   0   0   1
3812    PF02927 PF00047 2.200449    0.000000    0.000000    0.000000    0.000000    1   0   0   1
3813    PF03950 PF00043 2.200449    0.000000    0.000000    0.000000    0.000000    5   0   0   1
3814    PF01363 PF00096 2.200449    0.000000    0.000000    0.000000    0.000000    4   0   0   1
3815    PF00415 PF00173 2.200449    0.000000    0.000000    0.000000    0.000000    3   0   0   1
3816    PF00400 PF02736 2.200449    0.607932    0.000000    0.000000    0.000000    1   0   0   1
3817    PF00668 PF00583 2.200449    0.000000    0.000000    0.000000    0.000000    1   0   0   1
3818    PF00271 PF00476 2.200449    0.000000    0.000000    0.000000    0.000000    4   0   0   1
3819    PF00881 PF00578 2.200449    0.000000    0.000000    0.000000    0.000000    1   0   0   1
3820    PF02196 PF00621 2.200449    0.000000    0.000000    0.000000    0.000000    7   0   0   1
3821    PF02136 PF00069 2.200449    0.000000    0.000000    0.000000    0.000000    3   0   0   1
3822    PF00668 PF00106 2.200449    0.000000    0.000000    0.000000    0.000000    2   0   0   1
3823    PF00293 PF00702 2.200449    0.000000    0.000000    0.000000    0.000000    1   0   0   1
3824    PF00400 PF00501 2.200449    0.000000    0.000000    0.000000    0.000000    1   0   0   1
3825    PF01406 PF05746 2.200449    0.000000    0.000000    0.000000    0.000000    1   0   0   1
3826    PF00090 PF01437 2.200449    0.000000    0.000000    0.000000    0.000000    7   0   0   1
3827    PF00992 PF00992 2.200449    0.000000    0.000000    0.000000    0.000000    1   0   1   1
3828    PF01018 PF01018 2.200449    0.000000    0.000000    0.000000    0.000000    1   0   1   1
3829    PF01363 PF00085 2.200449    0.000000    0.000000    0.000000    0.000000    1   0   0   1
3830    PF00271 PF01844 2.200449    0.000000    0.000000    0.000000    0.000000    5   0   0   1
3831    PF00638 PF00515 2.200449    0.000000    0.000000    0.000000    0.000000    3   0   0   1
3832    PF00788 PF00787 2.200449    0.000000    0.000000    0.000000    0.000000    5   0   0   1
3833    PF00652 PF00059 2.200449    0.000000    0.000000    0.000000    0.000000    6   0   0   1
3834    PF00788 PF00041 2.200449    0.000000    0.000000    0.000000    0.000000    1   0   0   1
3835    PF00668 PF00296 2.200449    0.000000    0.000000    0.000000    0.000000    2   0   0   1
3836    PF00457 PF02018 2.200449    0.000000    0.000000    0.000000    0.000000    7   0   0   1
3837    PF00788 PF00397 2.200449    0.000000    0.000000    0.000000    0.000000    4   0   0   1
3838    PF01243 PF00293 2.200449    0.000000    0.000000    0.000000    0.000000    1   0   0   1
3839    PF00215 PF03737 2.200449    0.000000    0.000000    0.000000    0.000000    3   0   0   1
3840    PF01243 PF00175 2.200449    0.000000    0.000000    0.000000    0.000000    1   0   0   1
3841    PF00652 PF02836 2.200449    0.000000    0.000000    0.000000    0.000000    1   0   0   1
3842    PF01243 PF00037 2.200449    0.000000    0.000000    0.000000    0.000000    1   0   0   1
3843    PF00652 PF00089 2.200449    0.000000    0.000000    0.000000    0.000000    1   0   0   1
3844    PF00400 PF00191 2.200449    0.000000    0.000000    0.000000    0.000000    1   0   0   1
3845    PF01392 PF01392 2.200449    0.000000    0.000000    0.000000    0.000000    4   0   1   1
3846    PF01948 PF00185 2.200449    0.000000    0.000000    0.000000    0.000000    2   0   1   1
3847    PF00595 PF06456 2.200449    0.000000    0.000000    0.000000    0.000000    8   0   0   1
3848    PF00959 PF06715 2.200449    0.000000    0.000000    0.000000    0.000000    2   0   1   1
3849    PF00787 PF00613 2.200449    0.000000    0.000000    0.000000    0.000000    9   0   0   1
3850    PF00211 PF00561 2.200449    0.000000    0.000000    0.000000    0.000000    1   0   0   1
3851    PF00261 PF00435 2.200449    0.000000    0.000000    0.000000    0.000000    1   0   0   1
3852    PF00359 PF00571 2.200449    0.000000    0.000000    0.000000    0.000000    1   0   0   1
3853    PF00457 PF00756 2.200449    0.000000    0.000000    0.000000    0.000000    2   0   0   1
3854    PF04151 PF01483 2.200449    0.000000    0.000000    0.000000    0.000000    1   0   0   1
3855    PF00571 PF00561 2.200449    0.000000    0.000000    0.000000    0.000000    1   0   0   1
3856    PF00082 PF02012 2.200449    0.000000    0.000000    0.000000    0.000000    3   0   0   1
3857    PF00211 PF00072 2.200449    0.000000    0.000000    0.000000    0.000000    8   0   0   1
3858    PF00989 PF03705 2.200449    0.000000    0.000000    0.000000    0.000000    3   0   0   1
3859    PF00115 PF00001 2.200449    0.000000    0.000000    0.000000    0.000000    1   0   0   1
3860    PF00786 PF00626 2.200449    0.000000    0.000000    0.000000    0.000000    1   0   0   1
3861    PF05033 PF03144 2.200449    0.000000    0.000000    0.000000    0.000000    2   0   0   1
3862    PF00082 PF00515 2.200449    0.000000    0.000000    0.000000    0.000000    1   0   0   1
3863    PF01140 PF00170 2.200449    0.000000    0.000000    0.000000    0.000000    1   0   0   1
3864    PF02198 PF02820 2.200449    0.000000    0.000000    0.000000    0.000000    2   0   0   1
3865    PF00485 PF00383 2.200449    0.000000    0.000000    0.000000    0.000000    1   0   0   1
3866    PF00082 PF00757 2.200449    0.000000    0.000000    0.000000    0.000000    7   0   0   1
3867    PF02983 PF00652 2.200449    0.000000    0.000000    0.000000    0.000000    1   0   0   1
3868    PF02018 PF00150 2.200449    0.000000    0.000000    0.000000    0.000000    2   0   0   1
3869    PF02156 PF00652 2.200449    0.000000    0.000000    0.000000    0.000000    1   0   0   1
3870    PF00787 PF00578 2.200449    0.000000    0.000000    0.000000    0.000000    1   0   0   1
3871    PF00785 PF03861 2.200449    0.000000    0.000000    0.000000    0.000000    2   0   0   1
3872    PF00849 PF00917 2.200449    0.000000    0.000000    0.000000    0.000000    1   0   0   1
3873    PF01336 PF02872 2.200449    0.000000    0.000000    0.000000    0.000000    3   0   0   1
3874    PF00785 PF01339 2.200449    0.000000    0.000000    0.000000    0.000000    3   0   0   1
3875    PF05033 PF00096 2.200449    0.000000    0.000000    0.000000    0.000000    3   0   0   1
3876    PF00152 PF00503 2.200449    0.000000    0.000000    0.000000    0.000000    1   0   0   1
3877    PF01712 PF01121 2.200449    0.000000    0.000000    0.000000    0.000000    1   0   0   1
3878    PF00397 PF00023 2.200449    0.000000    0.000000    0.000000    0.000000    4   0   0   1
3879    PF00150 PF02930 2.200449    0.000000    0.000000    0.000000    0.000000    1   0   0   1
3880    PF00397 PF02179 2.200449    0.000000    0.000000    0.000000    0.000000    5   0   0   1
3881    PF00809 PF01225 2.200449    0.000000    0.000000    0.000000    0.000000    1   0   0   1
3882    PF00989 PF00571 2.200449    0.000000    0.000000    0.000000    0.000000    9   0   0   1
3883    PF03725 PF01725 2.200449    0.000000    0.000000    0.000000    0.000000    3   0   0   1
3884    PF00989 PF00196 2.200449    0.000000    0.000000    0.000000    0.000000    4   0   0   1
3885    PF03424 PF03424 2.200449    0.000000    0.000000    0.000000    0.000000    9   0   1   1
3886    PF00457 PF00041 2.200449    0.000000    0.000000    0.000000    0.000000    1   0   0   1
3887    PF00155 PF00389 2.200449    0.000000    0.000000    0.000000    0.000000    1   0   0   1
3888    PF00400 PF00036 2.200449    0.000000    0.000000    0.000000    0.000000    1   0   0   1
3889    PF00358 PF02896 2.200449    0.000000    0.000000    0.000000    0.000000    4   0   0   1
3890    PF00704 PF00168 2.200449    0.000000    0.000000    0.000000    0.000000    1   0   0   1
3891    PF00571 PF00097 2.200449    0.000000    0.000000    0.000000    0.000000    2   0   0   1
3892    PF00595 PF00514 2.193227    0.000000    2.921940    0.000000    7.797517    0   0   0   2
3893    PF00274 PF00274 2.183073    0.000000    3.000000    0.000000    1.331775    0   105 1   3
3894    PF02784 PF01842 2.179066    0.000000    0.000000    0.000000    0.000000    4   0   0   1
3895    PF00076 PF00676 2.179066    0.000000    0.000000    0.000000    0.000000    1   0   0   1
3896    PF00657 PF01363 2.179066    0.000000    0.000000    0.000000    0.000000    1   0   0   1
3897    PF00076 PF01179 2.179066    0.000000    0.000000    0.000000    0.000000    1   0   0   1
3898    PF00293 PF00288 2.179066    0.000000    0.000000    0.000000    0.000000    1   0   0   1
3899    PF00293 PF00383 2.179066    0.000000    0.000000    0.000000    0.000000    1   0   0   1
3900    PF00392 PF00070 2.179066    0.000000    0.000000    0.000000    0.000000    1   0   0   1
3901    PF02493 PF00023 2.179066    0.000000    0.000000    0.000000    0.000000    2   0   0   1
3902    PF00856 PF03144 2.179066    0.000000    0.000000    0.000000    0.000000    2   0   0   1
3903    PF00917 PF00179 2.179066    0.000000    0.000000    0.000000    0.000000    1   0   0   1
3904    PF00989 PF01739 2.179066    0.000000    0.000000    0.000000    0.000000    4   0   0   1
3905    PF03033 PF00169 2.179066    0.000000    0.000000    0.000000    0.000000    4   0   0   1
3906    PF00657 PF00150 2.179066    0.000000    0.000000    0.000000    0.000000    1   0   0   1
3907    PF01462 PF00059 2.179066    0.000000    0.000000    0.000000    0.000000    6   0   0   1
3908    PF01462 PF00057 2.179066    0.000000    0.000000    0.000000    0.000000    1   0   0   1
3909    PF00278 PF01842 2.179066    0.000000    0.000000    0.000000    0.000000    4   0   0   1
3910    PF02230 PF02230 2.179066    0.000000    0.000000    0.000000    0.000000    1   0   1   1
3911    PF00867 PF01367 2.179066    0.000000    0.000000    0.000000    0.000000    8   0   0   1
3912    PF00591 PF00117 2.179066    0.000000    0.000000    0.000000    0.000000    8   0   0   1
3913    PF00112 PF00036 2.179066    0.000000    0.000000    0.000000    0.000000    1   0   0   1
3914    PF00173 PF02771 2.179066    0.000000    0.000000    0.000000    0.000000    1   0   0   1
3915    PF00126 PF00591 2.179066    0.000000    0.000000    0.000000    0.000000    1   0   0   1
3916    PF00903 PF00583 2.179066    0.000000    0.000000    0.000000    0.000000    3   0   0   1
3917    PF01381 PF00156 2.179066    0.000000    0.000000    0.000000    0.000000    4   0   0   1
3918    PF00989 PF01402 2.179066    0.000000    0.000000    0.000000    0.000000    1   0   0   1
3919    PF00206 PF00583 2.179066    0.000000    0.000000    0.000000    0.000000    3   0   0   1
3920    PF03641 PF00168 2.179066    0.000000    0.000000    0.000000    0.000000    1   0   0   1
3921    PF00732 PF03275 2.179066    0.000000    0.000000    0.000000    0.000000    1   0   0   1
3922    PF00058 PF02012 2.179066    0.000000    0.000000    0.000000    0.000000    6   0   0   1
3923    PF00057 PF00051 2.179066    0.000000    0.000000    0.000000    0.000000    1   0   0   1
3924    PF03762 PF03762 2.179066    0.000000    0.000000    0.000000    0.000000    2   0   1   1
3925    PF00082 PF05738 2.179066    0.000000    0.000000    0.000000    0.000000    1   0   0   1
3926    PF00654 PF00582 2.179066    0.000000    0.000000    0.000000    0.000000    3   0   0   1
3927    PF00341 PF00431 2.179066    0.000000    0.000000    0.000000    0.000000    6   0   0   1
3928    PF06714 PF06715 2.179066    0.000000    0.000000    0.000000    0.000000    2   0   1   1
3929    PF00595 PF00612 2.179066    0.000000    0.000000    0.000000    0.000000    5   0   0   1
3930    PF01483 PF00353 2.179066    0.000000    0.000000    0.000000    0.000000    2   0   0   1
3931    PF01483 PF02781 2.179066    0.000000    0.000000    0.000000    0.000000    1   0   0   1
3932    PF00061 PF00096 2.179066    0.000000    0.000000    0.000000    0.000000    1   0   0   1
3933    PF00005 PF00583 2.179066    0.000000    0.000000    0.000000    0.000000    5   0   0   1
3934    PF00057 PF00041 2.179066    0.000000    0.000000    0.000000    0.000000    6   0   0   1
3935    PF00441 PF03171 2.179066    0.000000    0.000000    0.000000    0.000000    1   0   0   1
3936    PF00328 PF00328 2.179066    0.000000    0.000000    0.000000    0.000000    1   0   1   1
3937    PF00921 PF00921 2.179066    0.000000    0.000000    0.000000    0.000000    2   0   1   1
3938    PF00043 PF00736 2.179066    0.000000    0.000000    0.000000    0.000000    5   0   0   1
3939    PF00457 PF00404 2.179066    0.000000    0.000000    0.000000    0.000000    7   0   0   1
3940    PF02136 PF00560 2.179066    0.000000    0.000000    0.000000    0.000000    8   0   0   1
3941    PF01436 PF01833 2.179066    0.000000    0.000000    0.000000    0.000000    8   0   0   1
3942    PF00431 PF01382 2.179066    0.000000    0.000000    0.000000    0.000000    2   0   0   1
3943    PF02886 PF00646 2.179066    0.000000    0.000000    0.000000    0.000000    1   0   0   1
3944    PF00240 PF00023 2.179066    0.000000    0.000000    0.000000    0.000000    1   0   0   1
3945    PF00092 PF00022 2.179066    0.000000    0.000000    0.000000    0.000000    1   0   0   1
3946    PF00668 PF00144 2.179066    0.000000    0.000000    0.000000    0.000000    1   0   0   1
3947    PF00652 PF00150 2.179066    0.000000    0.000000    0.000000    0.000000    1   0   0   1
3948    PF00053 PF00431 2.179066    0.000000    0.000000    0.000000    0.000000    9   0   0   1
3949    PF00293 PF00023 2.179066    0.000000    0.000000    0.000000    0.000000    2   0   0   1
3950    PF00092 PF00014 2.179066    0.000000    0.000000    0.000000    0.000000    7   0   0   1
3951    PF00053 PF00028 2.179066    0.000000    0.000000    0.000000    0.000000    9   0   0   1
3952    PF00225 PF00790 2.179066    0.000000    0.000000    0.000000    0.000000    1   0   0   1
3953    PF00076 PF00646 2.179066    0.000000    0.000000    0.000000    0.000000    1   0   0   1
3954    PF00378 PF00107 2.179066    0.000000    0.000000    0.000000    0.000000    1   0   0   1
3955    PF03460 PF00111 2.179066    0.000000    0.000000    0.000000    0.000000    1   0   0   1
3956    PF00582 PF04043 2.179066    0.000000    0.000000    0.000000    0.000000    1   0   0   1
3957    PF00225 PF00633 2.179066    0.000000    0.000000    0.000000    0.000000    1   0   0   1
3958    PF00668 PF00202 2.179066    0.000000    0.000000    0.000000    0.000000    7   0   0   1
3959    PF00582 PF01095 2.179066    0.000000    0.000000    0.000000    0.000000    1   0   0   1
3960    PF01436 PF00069 2.179066    0.000000    0.000000    0.000000    0.000000    2   0   0   1
3961    PF02727 PF01593 2.179066    0.000000    0.000000    0.000000    0.000000    1   0   0   1
3962    PF03720 PF02350 2.179066    0.000000    0.000000    0.000000    0.000000    1   0   0   1
3963    PF02727 PF00036 2.179066    0.000000    0.000000    0.000000    0.000000    1   0   0   1
3964    PF00225 PF00307 2.179066    0.000000    0.000000    0.000000    0.000000    8   0   0   1
3965    PF02817 PF00561 2.179066    0.000000    0.000000    0.000000    0.000000    1   0   0   1
3966    PF04960 PF00027 2.179066    0.000000    0.000000    0.000000    0.000000    2   0   0   1
3967    PF00650 PF00650 2.179066    0.000000    0.000000    0.000000    0.000000    2   0   1   1
3968    PF03712 PF03712 2.179066    0.000000    0.000000    0.000000    0.000000    2   0   0   1
3969    PF01182 PF02781 2.179066    0.000000    0.000000    0.000000    0.000000    3   0   0   1
3970    PF01182 PF02585 2.179066    0.000000    0.000000    0.000000    0.000000    1   0   0   1
3971    PF00575 PF00594 2.179066    0.000000    0.000000    0.000000    0.000000    1   0   0   1
3972    PF00595 PF00175 2.179066    0.000000    0.000000    0.000000    0.000000    7   0   0   1
3973    PF01225 PF00842 2.179066    0.000000    0.000000    0.000000    0.000000    1   0   0   1
3974    PF00132 PF00571 2.179066    0.000000    0.000000    0.000000    0.000000    1   0   0   1
3975    PF01844 PF02518 2.179066    0.000000    0.000000    0.000000    0.000000    1   0   0   1
3976    PF01645 PF00037 2.179066    0.000000    0.000000    0.000000    0.000000    9   0   0   1
3977    PF00404 PF02927 2.179066    0.000000    0.000000    0.000000    0.000000    9   0   0   1
3978    PF00404 PF02012 2.179066    0.000000    0.000000    0.000000    0.000000    1   0   0   1
3979    PF01661 PF01661 2.179066    0.000000    0.000000    0.000000    0.000000    8   0   1   1
3980    PF00404 PF00703 2.179066    0.000000    0.000000    0.000000    0.000000    1   0   0   1
3981    PF00587 PF00043 2.179066    0.000000    0.000000    0.000000    0.452560    3   0   0   1
3982    PF00905 PF00041 2.179066    0.000000    0.000000    0.000000    0.000000    7   0   0   1
3983    PF01521 PF00462 2.179066    0.000000    0.000000    0.000000    0.000000    1   0   0   1
3984    PF00575 PF00889 2.179066    0.000000    0.000000    0.000000    0.000000    1   0   0   1
3985    PF00104 PF00097 2.179066    0.000000    0.000000    0.000000    0.000000    1   0   0   1
3986    PF00241 PF00795 2.179066    0.000000    0.000000    0.000000    0.000000    1   0   0   1
3987    PF05362 PF00171 2.179066    0.000000    0.000000    0.000000    0.000000    1   0   0   1
3988    PF00635 PF00234 2.179066    0.000000    0.000000    0.000000    0.000000    1   0   0   1
3989    PF00856 PF02493 2.179066    0.000000    0.000000    0.000000    0.000000    4   0   1   1
3990    PF00627 PF02761 2.179066    0.000000    0.000000    0.000000    0.000000    9   0   0   1
3991    PF03951 PF04055 2.179066    0.000000    0.000000    0.000000    0.000000    1   0   0   1
3992    PF01095 PF00069 2.179066    0.000000    0.000000    0.000000    0.000000    1   0   0   1
3993    PF00575 PF00271 2.179066    0.000000    0.000000    0.000000    0.000000    9   0   0   1
3994    PF00856 PF00439 2.179066    0.000000    0.000000    0.000000    0.000000    4   0   0   1
3995    PF01537 PF00560 2.179066    0.000000    0.000000    0.000000    0.000000    1   0   0   1
3996    PF00856 PF00397 2.179066    0.000000    0.000000    0.000000    0.000000    5   0   0   1
3997    PF03061 PF00725 2.179066    0.000000    0.000000    0.000000    0.000000    1   0   0   1
3998    PF00443 PF01412 2.179066    0.000000    0.000000    0.000000    0.000000    1   0   0   1
3999    PF00218 PF02885 2.179066    0.000000    0.000000    0.000000    0.000000    1   0   0   1
4000    PF04879 PF00258 2.179066    0.000000    0.000000    0.000000    0.000000    2   0   0   1
4001    PF00582 PF00571 2.179066    0.000000    0.000000    0.000000    0.000000    3   0   0   1
4002    PF00086 PF00405 2.179066    0.000000    0.000000    0.000000    0.000000    1   0   0   1
4003    PF00353 PF00722 2.179066    0.000000    0.000000    0.000000    0.000000    4   0   0   1
4004    PF00078 PF00032 2.179066    0.000000    0.000000    0.000000    0.000000    1   0   0   1
4005    PF01450 PF03446 2.179066    0.000000    0.000000    0.000000    0.000000    1   0   0   1
4006    PF01537 PF00069 2.179066    0.000000    0.000000    0.000000    0.000000    1   0   0   1
4007    PF01108 PF00008 2.179066    0.000000    0.000000    0.000000    0.000000    2   0   0   1
4008    PF00078 PF00005 2.179066    0.000000    0.000000    0.000000    0.000000    1   0   0   1
4009    PF00785 PF00498 2.179066    0.000000    0.000000    0.000000    0.000000    2   0   0   1
4010    PF00785 PF00646 2.179066    0.000000    0.000000    0.000000    0.000000    6   0   0   1
4011    PF00785 PF02954 2.179066    0.000000    0.000000    0.000000    0.000000    6   0   0   1
4012    PF02801 PF00296 2.179066    0.000000    0.000000    0.000000    0.000000    1   0   0   1
4013    PF00109 PF01360 2.179066    0.000000    0.000000    0.000000    0.000000    1   0   0   1
4014    PF00027 PF00560 2.179066    0.000000    0.000000    0.000000    0.000000    1   0   0   1
4015    PF00291 PF00218 2.179066    0.000000    0.000000    0.000000    0.000000    1   0   0   1
4016    PF00353 PF00036 2.179066    0.000000    0.000000    0.000000    0.000000    1   0   0   1
4017    PF00017 PF01140 2.179066    0.000000    0.000000    0.000000    0.000000    1   0   0   1
4018    PF01842 PF00583 2.179066    0.000000    0.000000    0.000000    0.000000    1   0   0   1
4019    PF00353 PF00041 2.179066    0.000000    0.000000    0.000000    0.000000    1   0   0   1
4020    PF00014 PF03712 2.179066    0.000000    0.000000    0.000000    0.000000    2   0   0   1
4021    PF00271 PF01612 2.179066    0.000000    0.000000    0.000000    0.000000    5   0   0   1
4022    PF02775 PF00175 2.179066    0.000000    0.000000    0.000000    0.000000    2   0   0   1
4023    PF01370 PF01263 2.179066    0.000000    0.000000    0.000000    0.000000    4   0   0   1
4024    PF01131 PF02201 2.179066    0.000000    0.000000    0.000000    0.000000    4   0   0   1
4025    PF01131 PF00271 2.179066    0.000000    0.000000    0.000000    0.000000    3   0   0   1
4026    PF00593 PF01497 2.179066    0.000000    0.000000    0.000000    0.000000    1   0   0   1
4027    PF00787 PF00794 2.179066    0.000000    0.000000    0.000000    0.000000    7   0   0   1
4028    PF00755 PF00887 2.179066    0.000000    0.000000    0.000000    0.000000    1   0   0   1
4029    PF00090 PF00084 2.179066    0.000000    0.000000    0.000000    0.000000    9   0   0   1
4030    PF00266 PF00583 2.179066    0.000000    0.000000    0.000000    0.000000    1   0   0   1
4031    PF02581 PF03070 2.179066    0.000000    0.000000    0.000000    0.000000    1   0   0   1
4032    PF01342 PF00439 2.179066    0.000000    0.000000    0.000000    0.000000    2   0   0   1
4033    PF02188 PF00684 2.179066    0.000000    0.000000    0.000000    0.000000    1   0   0   1
4034    PF00415 PF00621 2.179066    0.000000    0.000000    0.000000    0.000000    1   0   0   1
4035    PF00646 PF01369 2.179066    0.000000    0.000000    0.000000    0.000000    5   0   0   1
4036    PF00211 PF00111 2.179066    0.000000    0.000000    0.000000    0.000000    5   0   0   1
4037    PF00648 PF00168 2.179066    0.000000    0.000000    0.000000    0.000000    9   0   0   1
4038    PF00121 PF00162 2.179066    0.000000    0.000000    0.000000    0.000000    1   0   0   1
4039    PF02091 PF05746 2.179066    0.000000    0.000000    0.000000    0.000000    3   0   0   1
4040    PF00787 PF00225 2.179066    0.000000    0.000000    0.000000    0.000000    3   0   0   1
4041    PF00646 PF00319 2.179066    0.000000    0.000000    0.000000    0.000000    1   0   0   1
4042    PF00469 PF00469 2.179066    0.000000    0.000000    0.000000    0.000000    1   0   1   1
4043    PF01826 PF00007 2.179066    0.000000    0.000000    0.000000    0.000000    2   0   0   1
4044    PF00023 PF01591 2.179066    0.000000    0.000000    0.000000    0.000000    1   0   0   1
4045    PF00301 PF00753 2.179066    0.000000    0.000000    0.000000    0.000000    8   0   0   1
4046    PF00648 PF00059 2.179066    0.000000    0.000000    0.000000    0.000000    1   0   0   1
4047    PF02318 PF00595 2.179066    0.000000    0.000000    0.000000    0.000000    3   0   0   1
4048    PF00211 PF00122 2.179066    0.000000    0.000000    0.000000    0.000000    2   0   0   1
4049    PF01497 PF00165 2.179066    0.000000    0.000000    0.000000    0.000000    1   0   0   1
4050    PF01067 PF00168 2.179066    0.000000    0.000000    0.000000    0.000000    9   0   0   1
4051    PF00616 PF00397 2.179066    0.000000    0.000000    0.000000    0.000000    4   0   0   1
4052    PF00294 PF00532 2.179066    0.000000    0.000000    0.000000    0.000000    1   0   0   1
4053    PF00018 PF00027 2.179066    0.000000    0.000000    0.000000    0.000000    1   0   0   1
4054    PF00551 PF00501 2.179066    0.000000    0.000000    0.000000    0.000000    1   0   0   1
4055    PF00036 PF00651 2.179066    0.000000    0.000000    0.000000    0.000000    1   0   0   1
4056    PF04961 PF02971 2.179066    0.000000    0.000000    0.000000    0.000000    6   0   0   1
4057    PF00108 PF00108 2.179066    0.000000    0.000000    0.000000    0.000000    2   0   1   1
4058    PF00097 PF00025 2.179066    0.000000    0.000000    0.000000    0.000000    5   0   0   1
4059    PF00023 PF00887 2.179066    0.000000    0.000000    0.000000    0.000000    8   0   0   1
4060    PF02879 PF00483 2.179066    0.000000    0.000000    0.000000    0.000000    3   0   0   1
4061    PF00023 PF00063 2.179066    0.000000    0.000000    0.000000    0.000000    6   0   0   1
4062    PF00234 PF00227 2.179066    0.000000    0.000000    0.000000    0.000000    1   0   0   1
4063    PF00408 PF00483 2.179066    0.000000    0.000000    0.000000    0.000000    1   0   0   1
4064    PF00615 PF00168 2.179066    0.000000    0.000000    0.000000    0.000000    3   0   0   1
4065    PF00040 PF00041 2.179066    0.000000    0.000000    0.000000    0.000000    7   0   0   1
4066    PF00754 PF00703 2.179066    0.000000    0.000000    0.000000    0.000000    5   0   0   1
4067    PF00754 PF02012 2.179066    0.000000    0.000000    0.000000    0.000000    1   0   0   1
4068    PF00621 PF00373 2.179066    0.000000    0.000000    0.000000    0.000000    6   0   0   1
4069    PF00621 PF00036 2.179066    0.000000    0.000000    0.000000    0.000000    6   0   0   1
4070    PF00621 PF00041 2.179066    0.000000    0.000000    0.000000    0.000000    5   0   0   1
4071    PF00754 PF02838 2.179066    0.000000    0.000000    0.000000    0.000000    3   0   0   1
4072    PF03705 PF00072 2.179066    0.000000    0.000000    0.000000    0.000000    1   0   0   1
4073    PF00607 PF01056 2.179066    0.000000    0.000000    0.000000    0.000000    2   0   0   1
4074    PF01739 PF02518 2.179066    0.000000    0.000000    0.000000    0.000000    1   0   0   1
4075    PF00041 PF00612 2.179066    0.000000    0.000000    0.000000    0.000000    2   0   0   1
4076    PF05357 PF05357 2.179066    0.000000    0.000000    0.000000    0.000000    2   0   1   1
4077    PF02063 PF02063 2.179066    0.000000    0.000000    0.000000    0.000000    1   0   0   1
4078    PF03497 PF03497 2.179066    0.000000    0.000000    0.000000    0.000000    3   0   1   1
4079    PF00667 PF01383 2.179066    0.000000    0.000000    0.000000    0.000000    2   0   0   1
4080    PF00514 PF05972 2.179066    0.000000    0.000000    0.000000    0.000000    9   0   1   1
4081    PF01636 PF00583 2.179066    0.000000    0.000000    0.000000    0.000000    2   0   0   1
4082    PF01636 PF00702 2.179066    0.000000    0.000000    0.000000    0.000000    4   0   0   1
4083    PF00175 PF01383 2.179066    0.000000    0.000000    0.000000    0.000000    6   0   0   1
4084    PF02918 PF03440 2.179066    0.000000    0.000000    0.000000    0.000000    2   0   1   1
4085    PF00817 PF00633 2.179066    0.000000    0.000000    0.000000    0.000000    1   0   0   1
4086    PF00270 PF00476 2.179066    0.000000    0.000000    0.000000    0.000000    5   0   0   1
4087    PF01665 PF01665 2.179066    0.000000    0.000000    0.000000    0.000000    1   0   1   1
4088    PF01665 PF00035 2.179066    0.000000    0.000000    0.000000    0.000000    3   0   0   1
4089    PF02231 PF00633 2.179066    0.000000    0.000000    0.000000    0.000000    6   0   0   1
4090    PF00296 PF00202 2.179066    0.000000    0.000000    0.000000    0.000000    1   0   0   1
4091    PF01397 PF00078 2.179066    0.000000    0.000000    0.000000    0.000000    1   0   0   1
4092    PF00817 PF00270 2.179066    0.000000    0.000000    0.000000    0.000000    3   0   0   1
4093    PF00041 PF02903 2.179066    0.000000    0.000000    0.000000    0.000000    5   0   0   1
4094    PF00794 PF00240 2.179066    0.000000    0.000000    0.000000    0.000000    1   0   0   1
4095    PF00059 PF00071 2.179066    0.000000    0.000000    0.000000    0.000000    1   0   0   1
4096    PF00400 PF00612 2.179066    0.000000    0.000000    0.000000    0.000000    7   0   0   1
4097    PF02263 PF00097 2.179066    0.000000    0.000000    0.000000    0.000000    1   0   0   1
4098    PF00613 PF00240 2.179066    0.000000    0.000000    0.000000    0.000000    1   0   0   1
4099    PF01360 PF00106 2.179066    0.000000    0.000000    0.000000    0.000000    4   0   0   1
4100    PF00884 PF00515 2.179066    0.000000    0.000000    0.000000    0.000000    1   0   0   1
4101    PF00169 PF00063 2.179066    0.000000    0.000000    0.000000    0.000000    5   0   0   1
4102    PF00010 PF00069 2.179066    0.791910    0.000000    0.000000    0.000000    1   0   0   1
4103    PF00640 PF00615 2.179066    0.000000    0.000000    0.000000    0.000000    4   0   0   1
[truncated: 2,131,815 more chars]
